# Supplementary material for: The pneumococcal two-component system SirRH is linked to enhanced intracellular survival of Streptococcus pneumoniae in influenza-infected pulmonary cells
Source: PLoS Pathog. 2020 Aug 13;16(8):e1008761. doi: 10.1371/journal.ppat.1008761 (PMC7447016; doi:10.1371/journal.ppat.1008761)
Supplement: S3 Table — (XLSX) [file ppat.1008761.s022.xlsx]

## Sheet: Proteins
Accession	Description	Coverage	# Peptides	# PSMs	# Unique Peptides	# Protein Groups	# AAs	MW [kDa]	calc. pI	Area: NR01	Area: NR02	Area: NR03	Area: NR04	Area: NR05	Area: NR06	Area: NR07	Area: NR08	Area: NR09	Area: NR01 Normalizada	Area: NR02 Normalizada	Area: NR03 Normalizada	Area: NR04 Normalizada	Area: NR05 Normalizada	Area: NR06 Normalizada	Area: NR07 Normalizada	Area: NR08 Normalizada	Area: NR09 Normalizada	emPAI	Score NR01 Sequest HT	Coverage NR01 Sequest HT	# Peptides NR01 Sequest HT	# PSMs NR01 Sequest HT	Score NR02 Sequest HT	Coverage NR02 Sequest HT	# Peptides NR02 Sequest HT	# PSMs NR02 Sequest HT	Score NR03 Sequest HT	Coverage NR03 Sequest HT	# Peptides NR03 Sequest HT	# PSMs NR03 Sequest HT	Score NR04 Sequest HT	Coverage NR04 Sequest HT	# Peptides NR04 Sequest HT	# PSMs NR04 Sequest HT	Score NR05 Sequest HT	Coverage NR05 Sequest HT	# Peptides NR05 Sequest HT	# PSMs NR05 Sequest HT	Score NR06 Sequest HT
Q8DPS0	Enolase OS=Streptococcus pneumoniae (strain ATCC BAA-255 / R6) OX=171101 GN=eno PE=1 SV=1	95.1613	45	4823	45	1	434	47.1	4.81	1.12006e+11	1.13619e+11	1.04382e+11	146457135928	171235085908	1.38595e+11	107350152488	1.19455e+11	1.33318e+11	1.17207e+11	1.12342e+11	1.41925e+11	1.40237e+11	1.34047e+11	1.27088e+11	1.15083e+11	1.19455e+11	1.1422e+11	847.343	1376.85	82.0276	32	509	1279.96	88.4793	32	515	1227.55	77.6498	36	483	1478.53	80.6452	31	544	1664.24	80.4147	32	631	1591.08
Q8DQJ4	Pyruvate oxidase OS=Streptococcus pneumoniae (strain ATCC BAA-255 / R6) OX=171101 GN=spxB PE=3 SV=1	65.8206	46	2001	46	1	591	65.2	5.14	8.51851e+10	8.46996e+10	7.67454e+10	1.01824e+11	108442133472	9.37155e+10	8.40557e+10	8.57218e+10	103698648018	8.91407e+10	8.37476e+10	1.04349e+11	9.74991e+10	8.4891e+10	8.59342e+10	9.01109e+10	8.57218e+10	8.88435e+10	1466.8	812.44	64.1286	35	224	730.33	64.1286	35	217	592.49	65.8206	44	181	777.32	64.1286	35	215	803.28	62.2673	34	235	877.37
Q8DQX8	Phosphoglycerate kinase OS=Streptococcus pneumoniae (strain ATCC BAA-255 / R6) OX=171101 GN=pgk PE=1 SV=1	92.9648	40	2715	40	1	398	41.9	5.03	65425412300	7.0538e+10	63836383041	8.06019e+10	1.0178e+11	7.53291e+10	5.80105e+10	6.60989e+10	79296715566	6.84635e+10	6.97452e+10	8.67967e+10	7.71787e+10	7.96756e+10	6.90744e+10	6.21894e+10	6.60989e+10	6.79372e+10	999	732.6	82.1608	30	277	726.38	91.4573	34	317	691.45	85.6784	38	254	796.57	82.1608	31	313	1007.44	90.7035	29	393	872.46
Q8DR68	ATP-dependent protease ATP-binding subunit OS=Streptococcus pneumoniae (strain ATCC BAA-255 / R6) OX=171101 GN=clpL PE=4 SV=1	82.8816	60	1178	58	1	701	77.6	5.03	6.14374e+10	68545906920	26169778268	1.77514e+10	21482341056	20821941216	40510502582	3.90112e+10	5.3166e+10	6.42903e+10	6.77755e+10	3.55824e+10	1.69975e+10	1.68169e+10	1.90931e+10	4.34288e+10	3.90112e+10	4.55498e+10	331.46	615.55	75.6063	47	179	649.67	76.8902	49	199	393.14	69.0442	45	111	273.76	68.1883	38	84	284.23	67.903	38	81	308.77
Q8CWT3	Chaperone protein DnaK OS=Streptococcus pneumoniae (strain ATCC BAA-255 / R6) OX=171101 GN=dnaK PE=3 SV=1	87.3147	64	2101	64	1	607	64.8	4.77	6.03866e+10	7.17063e+10	5.44854e+10	7.29156e+10	54833642632	6.12519e+10	5.93993e+10	6.42508e+10	8.95797e+10	6.31907e+10	7.09004e+10	7.40824e+10	6.98188e+10	4.2925e+10	5.61661e+10	6.36783e+10	6.42508e+10	7.67471e+10	1198.35	504.6	73.1466	46	228	587.15	79.9012	48	263	295.89	74.6293	44	122	604.49	76.2768	47	233	537.23	76.771	44	222	605.74
P64031	Elongation factor Tu OS=Streptococcus pneumoniae (strain ATCC BAA-255 / R6) OX=171101 GN=tuf PE=3 SV=1	72.3618	39	1660	39	1	398	43.9	4.97	1.13625e+11	1.16344e+11	100314490560	1.53248e+11	177935598662	1.46089e+11	1.54736e+11	1.47777e+11	1.47879e+11	1.18901e+11	1.15037e+11	1.36395e+11	1.46739e+11	1.39292e+11	1.33959e+11	1.65883e+11	1.47777e+11	1.26695e+11	3006.88	480.06	64.0704	26	164	470.31	64.3216	28	176	544.2	63.3166	34	203	513.72	64.3216	30	185	470.68	66.5829	26	167	548.51
P0A472	50S ribosomal protein L7/L12 OS=Streptococcus pneumoniae (strain ATCC BAA-255 / R6) OX=171101 GN=rplL PE=3 SV=2	89.3443	18	1267	18	1	122	12.4	4.49	7.25958e+10	104499961006	4.83018e+10	8.90506e+10	120917148716	88356024488	5.94816e+10	7.24234e+10	84983534705	7.59668e+10	1.03325e+11	6.56747e+10	8.52686e+10	9.46567e+10	8.10197e+10	6.37665e+10	7.24234e+10	7.28094e+10	7497.94	472.5	82.7869	14	142	513.88	82.7869	16	170	388.24	89.3443	18	116	484.86	82.7869	14	151	462.5	82.7869	13	155	446.34
Q8CWN6	Glyceraldehyde-3-phosphate dehydrogenase OS=Streptococcus pneumoniae (strain ATCC BAA-255 / R6) OX=171101 GN=gapA PE=3 SV=1	84.4011	31	1454	31	1	359	38.7	6.13	162696403768	201425746256	1.71028e+11	182401805504	2.29267e+11	2.04539e+11	1.88695e+11	2.12113e+11	1.78138e+11	1.70251e+11	1.99162e+11	2.32542e+11	1.74655e+11	1.79476e+11	1.87556e+11	2.02288e+11	2.12113e+11	1.52619e+11	999	443.1	73.5376	21	167	482.03	73.8162	25	171	486.25	84.4011	29	177	435.57	73.5376	23	153	490.77	80.2228	21	165	505.91
P64023	Elongation factor G OS=Streptococcus pneumoniae (strain ATCC BAA-255 / R6) OX=171101 GN=fusA PE=3 SV=1	72.7273	51	1121	51	1	693	76.8	4.96	35160324340	4.04043e+10	24613379457	35154997436	4.16757e+10	4.01217e+10	2.88789e+10	28463516986	38650724372	3.6793e+10	3.99501e+10	3.34662e+10	3.36619e+10	3.26247e+10	3.67904e+10	3.09593e+10	28463516986	3.31139e+10	192.07	423.94	67.2439	38	129	403.44	64.9351	38	125	310.85	64.7908	40	101	396.39	66.2338	38	130	461	63.0592	34	148	441.21
Q8CWR9	30S Ribosomal protein S1 OS=Streptococcus pneumoniae (strain ATCC BAA-255 / R6) OX=171101 GN=rpsA PE=1 SV=1	70.75	42	1151	42	1	400	43.9	5.14	4.98001e+10	4.79384e+10	4.66987e+10	4.87839e+10	5.51436e+10	45035060729	4.11421e+10	4.06795e+10	5.13323e+10	5.21126e+10	4.73996e+10	6.3495e+10	4.6712e+10	4.31677e+10	4.12957e+10	4.41059e+10	4.06795e+10	4.39788e+10	748.894	357.26	65.25	32	129	359.26	63.5	31	134	327.74	68	38	138	293.54	62.75	29	116	335.27	61.75	28	136	348.92
Q8DP08	DNA binding protein starved cells-like peroxide resistance protein OS=Streptococcus pneumoniae (strain ATCC BAA-255 / R6) OX=171101 GN=dpr PE=3 SV=1	89.8876	15	1378	15	1	178	20	4.74	1.05201e+11	1.14285e+11	7.88949e+10	9.22352e+10	1.05367e+11	103110503407	121102655308	1.38799e+11	1.63958e+11	1.10087e+11	1.13001e+11	1.07271e+11	8.83179e+10	8.24836e+10	9.45491e+10	1.29827e+11	1.38799e+11	1.40471e+11	1872.82	327.39	69.1011	10	140	341.79	88.764	12	162	304.63	69.1011	11	154	280.32	84.2697	11	139	325.39	84.2697	11	136	303.7
Q8DQF1	Aminopeptidase OS=Streptococcus pneumoniae (strain ATCC BAA-255 / R6) OX=171101 GN=pepN PE=3 SV=1	81.6038	64	825	64	1	848	95.3	4.92	16896086795	1.80456e+10	9960299012	18362830720	1.91746e+10	18182739179	1.41991e+10	1.31095e+10	1.65415e+10	1.76807e+10	1.78428e+10	1.35428e+10	1.75829e+10	1.50103e+10	1.6673e+10	1.5222e+10	1.31095e+10	1.41719e+10	113.505	313.03	67.8066	48	99	307.5	69.4575	50	103	200.42	62.5	45	65	275.71	70.6368	49	87	284.22	63.9151	46	95	348.49
Q8DQC2	Uncharacterized protein OS=Streptococcus pneumoniae (strain ATCC BAA-255 / R6) OX=171101 GN=spr0747 PE=4 SV=1	66.3102	34	1203	34	1	374	39.5	5.66	9099593616	9.57608e+09	5221304072	1.17239e+10	1.96529e+10	18068741648	16450244820	1.67607e+10	1.62381e+10	9.52214e+09	9.46845e+09	7.09927e+09	1.1226e+10	1.53847e+10	1.65685e+10	1.76353e+10	1.67607e+10	1.3912e+10	194.734	309.64	61.2299	26	104	261.52	61.2299	25	106	229.73	66.3102	30	79	384.69	61.2299	25	129	474.43	58.2888	22	171	450.9
Q8DNN3	Uncharacterized protein OS=Streptococcus pneumoniae (strain ATCC BAA-255 / R6) OX=171101 GN=spr1625 PE=4 SV=1	85.1485	29	1746	29	1	202	21.8	4.69	5.00683e+10	4.69511e+10	1.88716e+10	79934084643	92079247840	83539195712	8.33161e+10	8.98981e+10	1.0301e+11	5.23933e+10	4.64234e+10	2.56592e+10	7.65392e+10	7.20818e+10	7.66028e+10	8.93181e+10	8.98981e+10	8.82534e+10	3726.59	291.83	78.7129	18	122	279.15	79.703	19	129	211.25	84.6535	22	88	417.33	79.703	19	179	504.54	83.1683	20	220	484.99
Q8DQ84	Pyruvate kinase OS=Streptococcus pneumoniae (strain ATCC BAA-255 / R6) OX=171101 GN=pykF PE=3 SV=1	74.4511	43	1074	43	1	501	54.7	5.15	4.3954e+10	43348826139	2.98816e+10	3.93918e+10	42260259220	4.78661e+10	32972169624	3.6702e+10	43902586735	4.5995e+10	4.28616e+10	4.06292e+10	3.77188e+10	3.30823e+10	4.38918e+10	3.53474e+10	3.6702e+10	3.76134e+10	180.161	290.72	63.8723	32	141	265	66.6667	32	140	192.75	56.6866	33	87	221.96	59.6806	31	115	226.73	66.2675	33	110	326.14
P0A336	60 kDa chaperonin OS=Streptococcus pneumoniae (strain ATCC BAA-255 / R6) OX=171101 GN=groL PE=3 SV=1	71.1111	41	749	41	1	540	57.1	4.84	2.65949e+10	2.63084e+10	1.56934e+10	2.35628e+10	2.89416e+10	27486188384	1.90103e+10	19233125305	2.49261e+10	2.78298e+10	2.60127e+10	2.1338e+10	2.25621e+10	2.26561e+10	2.5204e+10	2.03798e+10	19233125305	2.13553e+10	142.301	289.66	64.4444	31	81	318.26	57.963	34	99	219.05	55.9259	31	71	289.28	58.1481	35	91	257.18	57.037	31	81	283.34
P0A4S2	Fructose-bisphosphate aldolase OS=Streptococcus pneumoniae (strain ATCC BAA-255 / R6) OX=171101 GN=fba PE=1 SV=1	63.8225	18	1038	18	1	293	31.4	5.1	4.14913e+10	3.82562e+10	2.07027e+10	31652048780	46674206791	5.22505e+10	36456336171	3.42669e+10	3.11141e+10	4.3418e+10	3.78262e+10	2.8149e+10	3.03078e+10	3.65376e+10	4.79121e+10	3.90826e+10	3.42669e+10	2.66569e+10	315.228	283.27	63.8225	17	130	256.56	61.0922	16	104	213.54	63.8225	17	93	277.76	63.8225	16	113	388.07	63.1399	15	154	361.2
P66051	50S ribosomal protein L10 OS=Streptococcus pneumoniae (strain ATCC BAA-255 / R6) OX=171101 GN=rplJ PE=3 SV=2	81.3253	18	1160	18	1	166	17.5	5.12	15926788552	1.74403e+10	10818995745	1.71949e+10	2.41794e+10	2.16958e+10	1.63183e+10	1.84643e+10	2.13321e+10	1.66664e+10	1.72443e+10	1.47103e+10	1.64647e+10	1.89282e+10	1.98943e+10	1.74939e+10	1.84643e+10	1.82762e+10	169.125	277.47	78.9157	15	130	292.16	78.9157	15	141	143.8	73.494	13	74	240.24	71.0843	14	118	323.43	69.2771	10	141	326.47
Q8DR14	3-oxoacyl-[acyl-carrier-protein] synthase 2 OS=Streptococcus pneumoniae (strain ATCC BAA-255 / R6) OX=171101 GN=fabF PE=3 SV=1	84.058	29	559	29	1	414	44.3	5.94	2.52654e+10	2.29887e+10	1.70019e+10	32720282118	3.96756e+10	3.27766e+10	23051376960	2.69362e+10	30824407212	2.64386e+10	2.27304e+10	2.31171e+10	3.13306e+10	3.1059e+10	3.00551e+10	2.4712e+10	2.69362e+10	2.64087e+10	1121.02	269.24	80.1932	24	61	289.01	71.0145	26	75	192.14	54.8309	20	48	238.98	76.57	25	60	317.49	71.0145	25	78	250.72
Q8DQZ6	Pyruvate formate-lyase OS=Streptococcus pneumoniae (strain ATCC BAA-255 / R6) OX=171101 GN=pfl PE=4 SV=1	80.1034	60	920	60	1	774	87.8	5.25	2.56422e+10	2.2356e+10	1.43609e+10	4.53283e+10	5.20127e+10	4.8259e+10	28020353165	2.83971e+10	3.18164e+10	2.68329e+10	2.21047e+10	1.95261e+10	4.34032e+10	4.07167e+10	4.4252e+10	3.00389e+10	2.83971e+10	2.72586e+10	99	236.27	59.0439	39	75	245.34	54.7804	36	80	160.81	46.77	34	53	379.14	67.7003	49	125	418.63	69.6382	46	140	423.78
P0A3B8	Elongation factor Ts OS=Streptococcus pneumoniae (strain ATCC BAA-255 / R6) OX=171101 GN=tsf PE=3 SV=2	75.7225	23	733	23	1	346	37.3	4.93	4.0897e+10	3.76325e+10	36657688931	2.88659e+10	36179149244	31737938474	4.02177e+10	3.97966e+10	4.29731e+10	4.2796e+10	3.72095e+10	4.98425e+10	2.764e+10	2.83219e+10	2.91027e+10	4.31149e+10	3.97966e+10	3.6817e+10	110.588	216.59	50.578	16	74	214.31	57.5145	16	84	172.61	57.8035	17	67	177.68	62.4277	18	66	237.39	59.8266	15	102	194.54
P0A3Y4	2,3-bisphosphoglycerate-dependent phosphoglycerate mutase OS=Streptococcus pneumoniae (strain ATCC BAA-255 / R6) OX=171101 GN=gpmA PE=3 SV=1	76.087	23	837	23	1	230	26	5.31	2.18893e+10	2.3999e+10	1.43137e+10	2.81947e+10	37817869448	32034053058	2.62749e+10	26645223005	3.31119e+10	2.29057e+10	2.37293e+10	1.94619e+10	2.69973e+10	2.96047e+10	2.93742e+10	2.81677e+10	26645223005	2.83685e+10	397.107	216.56	63.913	20	74	217.25	63.913	18	72	223.56	65.2174	18	72	282.88	74.7826	21	102	301.24	71.3043	18	116	280.59
Q8DN74	Glucose-6-phosphate isomerase OS=Streptococcus pneumoniae (strain ATCC BAA-255 / R6) OX=171101 GN=pgi PE=3 SV=1	73.7194	33	440	33	1	449	49.8	5.14	3.22873e+10	30198288009	1.69091e+10	21159902434	3.15391e+10	23631645599	1.58025e+10	1.95907e+10	2.32125e+10	3.37866e+10	2.98589e+10	2.29909e+10	2.02612e+10	2.46896e+10	2.16695e+10	1.69409e+10	1.95907e+10	1.98872e+10	479.638	211.48	62.3608	27	54	190.33	51.4477	22	57	127.99	65.4788	24	39	179.19	59.2428	23	50	208.34	60.1336	24	59	183.34
Q8DNF1	DNA-directed RNA polymerase subunit beta' OS=Streptococcus pneumoniae (strain ATCC BAA-255 / R6) OX=171101 GN=rpoC PE=3 SV=1	50.1224	69	549	69	1	1225	136.9	7.21	8226021654	7.85007e+09	5143090771	6.12714e+09	6376886650	6.03644e+09	5362178544	4.98035e+09	6.69176e+09	8.608e+09	7.76184e+09	6.99293e+09	5.86691e+09	4.99197e+09	5.53523e+09	5.74846e+09	4.98035e+09	5.73314e+09	10.09	197.81	41.7959	49	68	194.32	41.9592	45	71	173.99	36.9796	46	66	161.28	37.9592	44	57	153.83	39.8367	45	58	160.88
Q8DN49	Alpha-1,4 glucan phosphorylase OS=Streptococcus pneumoniae (strain ATCC BAA-255 / R6) OX=171101 GN=malP PE=3 SV=1	51.3298	39	387	39	1	752	85.1	5.17	1.02123e+10	9.52202e+09	5.02609e+09	6.10946e+09	6.74244e+09	6.32203e+09	5.1024e+09	5.64545e+09	5475304568	1.06865e+10	9.41499e+09	6.83384e+09	5.84999e+09	5.27814e+09	5.7971e+09	5.46997e+09	5.64545e+09	4.69095e+09	36.584	189.6	40.6915	28	57	166.12	41.8883	28	53	91.48	28.8564	19	31	105.35	35.7713	24	36	145.58	37.5	26	44	150.41
Q8DR54	6-phosphogluconate dehydrogenase, decarboxylating OS=Streptococcus pneumoniae (strain ATCC BAA-255 / R6) OX=171101 GN=gnd PE=3 SV=1	75.3165	33	564	33	1	474	52.5	5.06	1.80886e+10	1.667e+10	1.22265e+10	2.06496e+10	2.61511e+10	1.92543e+10	12444787049	1.50255e+10	19430444168	1.89285e+10	1.64826e+10	1.6624e+10	1.97726e+10	2.04717e+10	1.76556e+10	1.33413e+10	1.50255e+10	1.6647e+10	77.805	187.27	66.8776	24	72	176.69	69.6203	26	60	170.37	65.6118	30	56	187.73	66.0338	25	59	180.43	64.7679	24	64	173.15
P0A4C4	30S ribosomal protein S3 OS=Streptococcus pneumoniae (strain ATCC BAA-255 / R6) OX=171101 GN=rpsC PE=3 SV=1	70.5069	23	502	23	1	217	24	9.7	3.33249e+10	33659489070	3.17897e+10	3.62425e+10	41562293078	3.33219e+10	3.23745e+10	3.03104e+10	3.62125e+10	3.48724e+10	3.32812e+10	4.32236e+10	3.47032e+10	3.25359e+10	3.05552e+10	3.47067e+10	3.03104e+10	3.10249e+10	3161.28	181.39	70.5069	19	57	177.36	70.0461	16	56	142.71	70.5069	22	53	176.44	70.5069	18	57	212.36	61.7512	14	72	190.04
Q8CWV4	50S ribosomal protein L5 OS=Streptococcus pneumoniae (strain ATCC BAA-255 / R6) OX=171101 GN=rplE PE=3 SV=1	87.7778	18	481	18	1	180	19.8	9.06	3.51604e+10	3.63857e+10	2.14631e+10	4.05609e+10	58203146935	4.11311e+10	3.71545e+10	3.78891e+10	37660138863	3.67931e+10	3.59767e+10	2.91828e+10	3.88383e+10	4.55628e+10	3.77159e+10	3.98311e+10	3.78891e+10	3.22652e+10	561.341	178.33	80	15	57	171.53	80	15	58	132.72	76.6667	15	37	117.94	80	15	40	180.55	76.1111	13	61	211.31
P66566	30S ribosomal protein S4 OS=Streptococcus pneumoniae (strain ATCC BAA-255 / R6) OX=171101 GN=rpsD PE=3 SV=1	84.7291	27	443	27	1	203	23	10.15	44038382944	46324525678	4.17289e+10	4.73297e+10	5.49291e+10	4.78377e+10	4.0537e+10	4.24793e+10	50766655613	4.60833e+10	4.58039e+10	5.67376e+10	4.53196e+10	4.29998e+10	4.38656e+10	4.34572e+10	4.24793e+10	4.34942e+10	999	178.12	76.3547	20	56	138.93	76.3547	20	50	95.47	77.3399	24	38	160.91	79.803	20	50	179.71	76.3547	20	54	194.47
Q8DRA8	Glutamine--fructose-6-phosphate aminotransferase [isomerizing] OS=Streptococcus pneumoniae (strain ATCC BAA-255 / R6) OX=171101 GN=glmS PE=3 SV=3	78.7375	37	486	37	1	602	65.4	5.15	10499427866	1.24913e+10	3.94374e+09	10657554564	1.72785e+10	1.18826e+10	1.09852e+10	1.13645e+10	1.36072e+10	1.0987e+10	1.23509e+10	5.3622e+09	1.02049e+10	1.3526e+10	1.08959e+10	1.17765e+10	1.13645e+10	1.16579e+10	38.318	176.16	62.1262	25	51	199.99	71.5947	30	61	114.58	50.6645	21	34	190.94	59.3023	24	52	205.92	64.4518	27	70	195.57
Q8DNW9	Endopeptidase O OS=Streptococcus pneumoniae (strain ATCC BAA-255 / R6) OX=171101 GN=pepO PE=4 SV=1	72.2222	46	587	46	1	630	71.9	4.83	1.31596e+10	14468022504	6.09207e+09	2.05005e+10	21778407498	23662134754	1.75641e+10	1.45949e+10	2.28852e+10	1.37706e+10	1.43054e+10	8.28323e+09	1.96298e+10	1.70486e+10	2.16974e+10	1.88294e+10	1.45949e+10	1.96068e+10	76.426	175.42	48.5714	30	54	180.38	54.9206	31	53	131.14	49.5238	31	43	249.65	62.381	35	75	219.44	62.0635	32	67	264.14
Q8CWV8	50S ribosomal protein L3 OS=Streptococcus pneumoniae (strain ATCC BAA-255 / R6) OX=171101 GN=rplC PE=3 SV=1	68.2692	13	870	13	1	208	22.2	10.14	8152543768	1.19433e+10	6760956536	9.57533e+09	1.02912e+10	1.54915e+10	1.01994e+10	1.33804e+10	1.16279e+10	8.53111e+09	1.1809e+10	9.1927e+09	9.16866e+09	8.05621e+09	1.42053e+10	1.09341e+10	1.33804e+10	9.96218e+09	67.129	173.79	60.5769	10	103	169.8	61.0577	9	109	77.19	50	10	44	144.43	61.0577	9	87	220.32	57.6923	8	117	187.69
Q8DNV9	Cell division protein FtsZ OS=Streptococcus pneumoniae (strain ATCC BAA-255 / R6) OX=171101 GN=ftsZ PE=1 SV=1	62.0525	28	396	28	1	419	44.4	4.81	1.75387e+10	1.79768e+10	1.62545e+10	2.20758e+10	30808806240	2.39486e+10	1.54346e+10	1.80113e+10	2.33413e+10	1.83531e+10	1.77747e+10	2.21008e+10	2.11383e+10	2.41178e+10	2.19601e+10	1.65464e+10	1.80113e+10	1.99976e+10	122.285	169.08	53.6993	22	49	161.03	50.8353	19	44	148.4	47.7327	23	44	142.73	47.494	18	45	147.56	48.4487	18	42	170.81
P0A3N0	L-lactate dehydrogenase OS=Streptococcus pneumoniae (strain ATCC BAA-255 / R6) OX=171101 GN=ldh PE=1 SV=2	66.7683	23	486	23	1	328	35.3	5.22	6.49528e+10	5.93182e+10	5.60221e+10	6.36025e+10	9.26501e+10	7.54931e+10	5.37048e+10	6.7468e+10	64486240588	6.79689e+10	5.86515e+10	7.61718e+10	6.09013e+10	7.25286e+10	6.92248e+10	5.75736e+10	6.7468e+10	5.52484e+10	188.574	168.43	62.5	18	56	154.86	61.8902	17	49	158.45	66.7683	20	53	164.93	62.5	18	57	162.78	61.8902	16	53	168.15
Q8DP44	ATP synthase subunit beta OS=Streptococcus pneumoniae (strain ATCC BAA-255 / R6) OX=171101 GN=atpD PE=1 SV=1	78.6325	32	470	32	1	468	50.9	4.94	1.99942e+10	1.99394e+10	1.28159e+10	2.28814e+10	2.70293e+10	2.12637e+10	2.04756e+10	2.08339e+10	2.88465e+10	2.09226e+10	1.97153e+10	1.74254e+10	2.19096e+10	2.11592e+10	1.94981e+10	2.19506e+10	2.08339e+10	2.47141e+10	157.489	167.25	66.0256	25	47	159.23	69.6581	26	51	115.06	64.1026	23	40	182.71	77.1368	27	54	231.32	69.4444	24	64	218.28
Q8DNF0	DNA-directed RNA polymerase subunit beta OS=Streptococcus pneumoniae (strain ATCC BAA-255 / R6) OX=171101 GN=rpoB PE=3 SV=2	50.4572	57	482	57	1	1203	134.2	5.14	7.61716e+09	8.6046e+09	6790937882	6.25274e+09	4.78561e+09	5.38465e+09	4.98843e+09	5133229887	6.5872e+09	7.97087e+09	8.50789e+09	9.23346e+09	5.98718e+09	3.74629e+09	4.93756e+09	5.34779e+09	5133229887	5.64357e+09	8.709	165.19	38.2377	39	59	137.8	37.3234	39	62	126.89	34.414	35	49	144.23	39.9834	38	54	120.73	36.2427	36	51	148.97
Q8CWU8	50S ribosomal protein L17 OS=Streptococcus pneumoniae (strain ATCC BAA-255 / R6) OX=171101 GN=rplQ PE=3 SV=1	43.75	6	680	6	1	128	14.5	9.86	2.31203e+10	2.62773e+10	2.43321e+10	2.42892e+10	3.13052e+10	24927914292	2.39165e+10	2.25139e+10	27674331768	2.41939e+10	2.5982e+10	3.30837e+10	2.32576e+10	2.45064e+10	2.28581e+10	2.56394e+10	2.25139e+10	2.37099e+10	6.743	157.74	38.2812	4	73	163.02	38.2812	5	70	81.4	43.75	4	28	165.68	38.2812	4	74	199.46	38.2812	4	93	206.3
Q8DQP7	Cell wall-associated serine proteinase PrtA OS=Streptococcus pneumoniae (strain ATCC BAA-255 / R6) OX=171101 GN=prtA PE=4 SV=1	37.5466	75	439	75	1	2144	240.3	6.16	2.27405e+09	3117806763	1.27645e+09	1977172953	2.07697e+09	1.53778e+09	1.61826e+09	1481953663	2.14018e+09	2.37965e+09	3.08276e+09	1.73556e+09	1.8932e+09	1.6259e+09	1.4101e+09	1.73483e+09	1481953663	1.83359e+09	3.568	146.58	28.9646	49	57	208.1	32.7892	61	79	71.66	15.8116	27	31	113.11	25	40	43	110.44	22.3414	38	44	104.27
Q8DQD7	ATP dependent protease OS=Streptococcus pneumoniae (strain ATCC BAA-255 / R6) OX=171101 GN=clpE PE=3 SV=1	53.0585	41	303	41	1	752	83.8	5.69	4162676580	4.78972e+09	2.64444e+09	2.99503e+09	3.69915e+09	3.35326e+09	2.95456e+09	2387920421	3935659618	4.35597e+09	4.73589e+09	3.59558e+09	2.86783e+09	2.89578e+09	3.07484e+09	3.16741e+09	2387920421	3.37186e+09	11.589	142.1	40.5585	28	42	118.4	46.1436	29	43	112.3	39.8936	27	35	98.11	40.5585	25	32	77.6	35.3723	21	30	94.74
Q8DNI1	ABC transporter substrate-binding protein-oligopeptide transport OS=Streptococcus pneumoniae (strain ATCC BAA-255 / R6) OX=171101 GN=amiA PE=4 SV=1	58.7253	34	334	34	1	659	72.5	5.1	8.89335e+09	9488471170	8.39619e+09	7.69443e+09	7.15307e+09	8.33559e+09	8.1199e+09	8.33063e+09	1.01616e+10	9.30632e+09	9.38182e+09	1.14161e+10	7.36764e+09	5.59959e+09	7.64347e+09	8.70485e+09	8.33063e+09	8.70593e+09	17.632	141.84	51.7451	25	38	135.77	44.6131	21	39	100.13	47.9514	24	33	136.42	40.8194	24	38	107.01	39.1502	17	30	118.97
Q8DPQ1	Phosphoenolpyruvate-protein phosphotransferase OS=Streptococcus pneumoniae (strain ATCC BAA-255 / R6) OX=171101 GN=ptsI PE=3 SV=1	50.0867	23	292	23	1	577	63.3	4.72	1.00832e+10	1.0717e+10	9.73806e+09	8262279788	7.67851e+09	6.96304e+09	6082247490	6.84321e+09	6.18201e+09	1.05514e+10	1.05966e+10	1.32406e+10	7.91138e+09	6.01092e+09	6.38489e+09	6.5204e+09	6.84321e+09	5.29642e+09	11.182	139.82	49.74	22	44	118.57	37.9549	18	36	59.57	31.1958	14	24	100.54	38.4749	17	30	123.9	48.3536	19	37	114.65
P66096	50S ribosomal protein L1 OS=Streptococcus pneumoniae (strain ATCC BAA-255 / R6) OX=171101 GN=rplA PE=3 SV=1	57.2052	14	1041	14	1	229	24.5	9.23	3.60847e+10	3.71741e+10	3.03992e+10	3.409e+10	4.24629e+10	3.5e+10	29014187918	32108336003	3.76566e+10	3.77604e+10	3.67563e+10	4.1333e+10	3.26421e+10	3.32409e+10	3.20939e+10	3.11043e+10	32108336003	3.22622e+10	10.365	139.2	44.9782	10	112	122.97	40.6114	9	131	67.45	41.4847	10	46	98.45	44.9782	10	86	209.81	49.345	11	160	200.91
Q7ZAK5	Pneumolysin OS=Streptococcus pneumoniae (strain ATCC BAA-255 / R6) OX=171101 GN=ply PE=3 SV=1	84.5011	41	440	41	1	471	52.9	5.3	1.09051e+10	1.10325e+10	7.35819e+09	12985688642	1.49532e+10	1.34776e+10	9.98098e+09	1.05452e+10	1.19395e+10	1.14115e+10	1.09085e+10	1.00047e+10	1.24342e+10	1.17057e+10	1.23585e+10	1.07e+10	1.05452e+10	1.02291e+10	107.264	139	68.1529	26	46	135.21	76.6454	27	49	138.21	75.3715	33	48	160.41	75.7962	27	53	173.21	67.0913	25	56	144.09
Q8CWV7	50S ribosomal protein L4 OS=Streptococcus pneumoniae (strain ATCC BAA-255 / R6) OX=171101 GN=rplD PE=3 SV=1	47.8261	13	535	13	1	207	22.1	9.99	40032268246	4.3567e+10	2.8588e+10	39437838546	57798638854	4.77411e+10	3.82032e+10	40209183034	4.36947e+10	4.18912e+10	4.30773e+10	3.88704e+10	3.77629e+10	4.52461e+10	4.37771e+10	4.09553e+10	40209183034	3.74353e+10	30.623	138.33	42.9952	9	62	131.2	47.8261	10	58	162.42	45.8937	11	80	74.7	42.9952	9	31	121.66	40.0966	8	76	106.74
P66943	Triosephosphate isomerase OS=Streptococcus pneumoniae (strain ATCC BAA-255 / R6) OX=171101 GN=tpiA PE=3 SV=1	61.5079	16	445	16	1	252	26.5	4.84	2.14712e+10	21830893533	1.4732e+10	2.96438e+10	4.26448e+10	3.17901e+10	2.47709e+10	2.60513e+10	34159701961	2.24682e+10	2.15855e+10	2.00307e+10	2.83848e+10	3.33833e+10	2.91505e+10	2.65553e+10	2.60513e+10	2.92662e+10	315.228	133.92	60.7143	14	51	115.33	57.1429	13	40	98.46	57.9365	14	32	142.43	60.7143	13	47	149.21	59.5238	13	50	159.02
Q8DN83	N-acetylglucosamine-6-phosphate deacetylase OS=Streptococcus pneumoniae (strain ATCC BAA-255 / R6) OX=171101 GN=nagA PE=3 SV=1	49.3473	24	397	24	1	383	41.7	5.29	2.14937e+10	24943428652	1.36285e+10	1.79712e+10	22495178014	1.90296e+10	1.44828e+10	17701129848	1.98248e+10	2.24918e+10	2.46631e+10	1.85304e+10	1.72079e+10	1.76097e+10	1.74496e+10	1.55262e+10	17701129848	1.69848e+10	88.125	132.17	45.4308	20	49	132.29	48.8251	22	55	110.75	41.2533	21	43	100.03	42.8198	21	41	107.32	46.7363	19	43	108.1
Q8DR29	Trigger factor OS=Streptococcus pneumoniae (strain ATCC BAA-255 / R6) OX=171101 GN=tig PE=3 SV=1	57.6112	26	397	26	1	427	47.3	4.51	1.89705e+10	2.13886e+10	1.64092e+10	2.32736e+10	2.25346e+10	1.869e+10	1.69058e+10	18532728660	24870916412	1.98514e+10	2.11482e+10	2.23111e+10	2.22851e+10	1.76406e+10	1.71382e+10	1.81237e+10	18532728660	2.13081e+10	45.416	131.07	54.5667	21	39	155.02	55.2693	22	50	77.71	39.5785	16	26	138.56	48.4778	23	46	182.09	54.8009	22	54	144.25
P65888	Adenylosuccinate synthetase OS=Streptococcus pneumoniae (strain ATCC BAA-255 / R6) OX=171101 GN=purA PE=3 SV=1	70.7944	33	364	33	1	428	47.5	5.69	9.1501e+09	8.7244e+09	7937011854	1.09098e+10	1.23087e+10	1.16735e+10	8.30052e+09	8.20887e+09	11154833786	9.57499e+09	8.62634e+09	1.07917e+10	1.04465e+10	9.63553e+09	1.07042e+10	8.89847e+09	8.20887e+09	9.55687e+09	129.432	127.47	62.8505	21	34	134.12	56.3084	22	37	130.9	62.1495	24	40	154.94	60.2804	23	47	155.56	64.2523	23	44	165.44
Q8DPT3	Histone-like DNA-binding protein OS=Streptococcus pneumoniae (strain ATCC BAA-255 / R6) OX=171101 GN=hlpA PE=3 SV=1	76.9231	10	617	10	1	91	9.6	9.48	1.38658e+10	1.74385e+10	8.36939e+09	1.83103e+10	22856363565	2.56571e+10	27352099757	21321604300	2.88414e+10	1.45096e+10	1.72425e+10	1.13796e+10	1.75327e+10	1.78925e+10	2.35268e+10	2.93225e+10	21321604300	2.47098e+10	315.228	127.35	74.7253	7	60	130.53	48.3516	5	64	32.55	65.9341	8	19	106.62	74.7253	6	61	130.67	63.7363	6	66	172.42
Q8DN52	Tyrosine--tRNA ligase OS=Streptococcus pneumoniae (strain ATCC BAA-255 / R6) OX=171101 GN=tyrS PE=3 SV=1	63.1579	28	272	28	1	418	47.5	5.67	6.09714e+09	5.96316e+09	5138862524	6.16508e+09	4.94866e+09	6.35792e+09	4.43177e+09	5149488404	6.46079e+09	6.38027e+09	5.89613e+09	6.98718e+09	5.90324e+09	3.87393e+09	5.83001e+09	4.75103e+09	5149488404	5.53526e+09	137.95	126.01	57.6555	20	32	123.62	55.7416	20	35	84.71	49.5215	16	25	91.79	44.7368	17	28	122.47	54.5455	18	34	119.63
Q8DR97	Phosphotransferase system, mannose-specific EIIAB OS=Streptococcus pneumoniae (strain ATCC BAA-255 / R6) OX=171101 GN=manL PE=4 SV=1	80.7229	25	433	25	1	332	35.8	5.29	2.11212e+10	23914648534	1.6482e+10	2.34486e+10	2.77012e+10	2.59485e+10	2.37538e+10	2.29207e+10	35800458916	2.2102e+10	2.36459e+10	2.24102e+10	2.24527e+10	2.16851e+10	2.3794e+10	2.5465e+10	2.29207e+10	3.06719e+10	154.052	117.61	70.4819	19	44	105.29	74.6988	21	44	104.68	74.0964	22	42	99.1	61.747	19	44	133.02	62.0482	17	53	112.7
Q8DRB0	Proline--tRNA ligase OS=Streptococcus pneumoniae (strain ATCC BAA-255 / R6) OX=171101 GN=proS PE=3 SV=1	57.0502	30	275	30	1	617	68.6	5.1	5.18947e+09	4.56459e+09	3.64863e+09	5.10654e+09	6443237316	5.6211e+09	4.43546e+09	4.79539e+09	6.4131e+09	5.43045e+09	4.51329e+09	4.96094e+09	4.88966e+09	5.04392e+09	5.15438e+09	4.75498e+09	4.79539e+09	5.4944e+09	22.101	112.98	49.5948	24	34	85.85	44.0843	19	27	67.98	44.8947	19	25	90.72	47.1637	21	30	100.56	47.4878	21	30	102.61
Q8CWM8	30S ribosomal protein S2 OS=Streptococcus pneumoniae (strain ATCC BAA-255 / R6) OX=171101 GN=rpsB PE=3 SV=1	71.4286	22	346	22	1	259	28.9	5.35	2.60004e+10	2.5293e+10	2.82451e+10	31152684248	2.778e+10	27693245696	23687335847	2.35777e+10	29746854524	2.72078e+10	2.50088e+10	3.84041e+10	2.98296e+10	2.17469e+10	2.53938e+10	2.53937e+10	2.35777e+10	2.54855e+10	130.113	109.76	67.1815	18	38	113.74	67.5676	18	43	93.64	66.0232	16	31	107.41	62.5483	16	39	112.22	64.0927	16	42	106.72
P66582	30S ribosomal protein S5 OS=Streptococcus pneumoniae (strain ATCC BAA-255 / R6) OX=171101 GN=rpsE PE=3 SV=1	67.6829	11	345	11	1	164	17	9.52	49663349960	5.18772e+10	48337297846	5.13959e+10	6.25543e+10	5.09072e+10	4.37453e+10	4.69784e+10	5.55493e+10	5.19695e+10	5.12941e+10	6.5723e+10	4.92131e+10	4.8969e+10	4.66803e+10	4.68966e+10	4.69784e+10	4.75917e+10	13.251	109.7	67.0732	9	35	124.39	67.6829	10	41	132.24	67.6829	11	43	109.35	67.0732	9	36	124.52	67.0732	10	42	111.41
Q8DPG0	Glutamate dehydrogenase OS=Streptococcus pneumoniae (strain ATCC BAA-255 / R6) OX=171101 GN=gdhA PE=3 SV=1	60.4911	31	392	31	1	448	48.8	5.55	3.1657e+10	3.20497e+10	2.32563e+10	38889955478	4.67591e+10	3.77954e+10	29611954438	3.49395e+10	4.28946e+10	3.3127e+10	3.16895e+10	3.1621e+10	3.72383e+10	3.66041e+10	3.46572e+10	3.17451e+10	3.49395e+10	3.67498e+10	64.285	109.39	53.5714	22	42	92.89	52.4554	20	37	98.75	46.6518	26	43	110.12	57.8125	24	46	114.74	52.6786	21	49	107.95
Q8CYJ8	Endolytic murein transglycosylase OS=Streptococcus pneumoniae (strain ATCC BAA-255 / R6) OX=171101 GN=mltG PE=3 SV=1	67.3321	34	291	34	1	551	60.8	5.16	4.92414e+09	5566863054	3.54142e+09	5.42517e+09	6.03014e+09	5553626762	4.77139e+09	3.95708e+09	5789713553	5.15279e+09	5.50429e+09	4.81518e+09	5.19476e+09	4.72053e+09	5.0925e+09	5.11511e+09	3.95708e+09	4.96032e+09	45.416	108.75	38.294	22	34	104.85	49.5463	23	32	95.66	38.1125	22	30	112.5	42.2868	22	34	97.4	45.9165	23	37	102.01
Q8DP52	Phosphoglucomutase OS=Streptococcus pneumoniae (strain ATCC BAA-255 / R6) OX=171101 GN=pgm PE=3 SV=1	71.5035	35	369	35	1	572	62.6	4.82	7.75894e+09	8.12317e+09	5.05934e+09	8989743368	9.89542e+09	8.96221e+09	8329045728	8.75653e+09	9.70998e+09	8.11923e+09	8.03187e+09	6.87906e+09	8.60794e+09	7.74636e+09	8.21807e+09	8.92905e+09	8.75653e+09	8.31899e+09	24.119	107.16	51.2238	22	35	105.34	50.1748	20	37	84.7	40.7343	15	31	125.33	54.8951	23	43	136.32	61.014	25	47	145.18
Q8DPA1	Glucosamine-6-phosphate deaminase OS=Streptococcus pneumoniae (strain ATCC BAA-255 / R6) OX=171101 GN=nagB PE=3 SV=2	83.8298	18	281	18	1	235	25.7	4.72	2.40774e+10	2.06899e+10	1.31805e+10	1.77664e+10	2.72336e+10	2.44804e+10	2.19112e+10	1.87439e+10	2.07054e+10	2.51955e+10	2.04574e+10	1.79211e+10	1.70119e+10	2.13191e+10	2.24477e+10	2.34896e+10	1.87439e+10	1.77393e+10	411.463	106.78	73.617	13	29	77.21	77.8723	13	33	77.01	83.8298	15	27	99.44	81.2766	14	29	102.61	78.7234	12	36	103.69
Q8DNA5	Aldehyde-alcohol dehydrogenase OS=Streptococcus pneumoniae (strain ATCC BAA-255 / R6) OX=171101 GN=adhE PE=3 SV=1	45.0562	34	221	34	1	890	98.1	6.48	8237810324	8.89704e+09	5.54513e+09	1314013408	1552696690	1.30944e+09	4.07676e+09	4.62075e+09	5875107118	8.62034e+09	8.79704e+09	7.53957e+09	1.25821e+09	1.21549e+09	1.20072e+09	4.37044e+09	4.62075e+09	5.03348e+09	7.318	105.95	32.4719	23	32	118.81	38.0899	26	39	90.03	33.7079	23	30	24.18	17.8652	9	10	28.79	16.5169	12	13	25.73
Q8CWR3	Ribonucleoside-diphosphate reductase OS=Streptococcus pneumoniae (strain ATCC BAA-255 / R6) OX=171101 GN=nrdE PE=3 SV=1	45.758	36	262	36	1	719	81.5	5.48	4.64633e+09	4.48188e+09	4404916005	4530405232	5939619196	5.82697e+09	4824594278	5.19081e+09	5.31335e+09	4.86208e+09	4.43151e+09	5.98925e+09	4.338e+09	4.64967e+09	5.34315e+09	5.17215e+09	5.19081e+09	4.55219e+09	15.577	105.25	36.3004	22	33	94.03	40.1947	24	30	60.37	22.3922	14	20	101.03	35.605	22	30	72.28	32.6843	21	28	82.14
Q8DQX6	Glutamine synthetase type 1 OS=Streptococcus pneumoniae (strain ATCC BAA-255 / R6) OX=171101 GN=glnA PE=3 SV=1	49.7768	29	332	29	1	448	50.3	5.05	2.19092e+10	2.23392e+10	1.8022e+10	2.90454e+10	3.68583e+10	3.4284e+10	27376309281	2.80901e+10	3.5432e+10	2.29266e+10	2.20881e+10	2.4504e+10	2.78118e+10	2.88535e+10	3.14374e+10	2.93484e+10	2.80901e+10	3.03563e+10	121.168	104.81	41.0714	20	31	109	47.7679	22	35	92.91	39.5089	18	31	145.37	47.9911	25	46	128.22	43.5268	20	39	127.08
Q8DPC7	Alanine--tRNA ligase OS=Streptococcus pneumoniae (strain ATCC BAA-255 / R6) OX=171101 GN=alaS PE=3 SV=1	58.4862	47	306	47	1	872	96.5	5.15	6.25003e+09	5.98111e+09	5434312714	7.10509e+09	7.75498e+09	7.04986e+09	5121104809	6187402062	8.67191e+09	6.54025e+09	5.91388e+09	7.38889e+09	6.80333e+09	6.07078e+09	6.4645e+09	5.49002e+09	6187402062	7.42963e+09	11.282	104.18	40.1376	29	36	88.12	36.4679	25	32	68.51	28.0963	23	29	78.12	30.1606	24	28	75.52	32.3394	26	33	108.78
P59214	Maltose/maltodextrin-binding protein OS=Streptococcus pneumoniae (strain ATCC BAA-255 / R6) OX=171101 GN=malX PE=2 SV=1	76.8322	33	377	33	1	423	45.3	5.22	23475663514	2.36641e+10	1.84872e+10	2.64841e+10	2.95608e+10	2.45125e+10	2.5955e+10	2.92717e+10	33835017887	2.45658e+10	2.33981e+10	2.51366e+10	2.53593e+10	2.31409e+10	2.24772e+10	2.78248e+10	2.92717e+10	2.8988e+10	60.054	104.18	52.9551	20	36	89.14	52.9551	19	35	114.75	58.156	25	40	120.54	65.4846	25	43	133.22	59.1017	22	48	114.82
Q8DRA0	Aminopeptidase C OS=Streptococcus pneumoniae (strain ATCC BAA-255 / R6) OX=171101 GN=pepC PE=4 SV=1	56.5315	26	328	26	1	444	50.2	5.21	5.81949e+09	6640662976	5.46479e+09	1.51855e+10	1.6064e+10	1.66623e+10	1.00605e+10	1.36694e+10	8.99621e+09	6.08973e+09	6.56602e+09	7.43033e+09	1.45405e+10	1.25753e+10	1.52788e+10	1.07852e+10	1.36694e+10	7.70747e+09	36.751	103.22	39.4144	15	29	83.02	37.8378	14	25	68.35	38.0631	15	24	152.46	48.4234	18	45	168.67	50.4505	21	49	159.14
Q8DNJ7	Glutamyl aminopeptidase OS=Streptococcus pneumoniae (strain ATCC BAA-255 / R6) OX=171101 GN=pepA PE=1 SV=1	79.661	21	316	21	1	354	38	5.77	3.95933e+09	4.50556e+09	4035594192	6533561674	8254093522	6.86411e+09	4179356902	5.83279e+09	6.90503e+09	4.14318e+09	4.45492e+09	5.48709e+09	6.25608e+09	6.4615e+09	6.29417e+09	4.48043e+09	5.83279e+09	5.91586e+09	70.969	98.25	51.4124	12	25	95.53	46.6102	13	26	83.67	46.0452	10	20	143.43	55.3672	15	37	185.99	67.7966	17	50	164.33
Q8DP00	Oxidoreductase (Mercury (II) reductase) OS=Streptococcus pneumoniae (strain ATCC BAA-255 / R6) OX=171101 GN=merA PE=3 SV=1	51.3699	21	256	21	1	438	47.1	4.94	9.1611e+09	8.98815e+09	7682664081	8254867718	9957281314	8.12028e+09	5.95945e+09	5.81795e+09	7.00774e+09	9.5865e+09	8.88712e+09	1.04459e+10	7.90428e+09	7.79479e+09	7.44605e+09	6.38876e+09	5.81795e+09	6.00386e+09	8.211	97.63	41.7808	15	30	94.44	41.0959	14	35	78.85	37.2146	15	29	87.96	33.5616	12	29	99.24	44.9772	16	35	96.49
Q8CWU4	30S ribosomal protein S9 OS=Streptococcus pneumoniae (strain ATCC BAA-255 / R6) OX=171101 GN=rpsI PE=3 SV=1	55.3846	7	577	7	1	130	14.2	10.86	16754879380	2.05082e+10	1.44355e+10	19621367237	2.81148e+10	2.15974e+10	1.96833e+10	1.94516e+10	2.35272e+10	1.75329e+10	2.02777e+10	1.96276e+10	1.8788e+10	2.20089e+10	1.98042e+10	2.11013e+10	1.94516e+10	2.01569e+10	50.795	97.31	47.6923	4	60	98.71	48.4615	6	71	72.33	55.3846	7	56	81.73	47.6923	5	58	131.08	47.6923	5	75	117.68
P59652	ATP-dependent zinc metalloprotease FtsH OS=Streptococcus pneumoniae (strain ATCC BAA-255 / R6) OX=171101 GN=ftsH PE=3 SV=1	51.227	31	270	31	1	652	71.2	5.55	6.22018e+09	4.56538e+09	4.35548e+09	6811835856	7.51521e+09	7.5754e+09	5.44233e+09	6.43628e+09	9247694118	6.50902e+09	4.51407e+09	5.92204e+09	6.52253e+09	5.88308e+09	6.9464e+09	5.83438e+09	6.43628e+09	7.92293e+09	12.65	97.18	45.092	25	33	80.11	37.1166	19	25	68.05	39.4172	19	23	83.28	39.8773	22	27	94.61	46.9325	23	31	92.66
Q8DR61	ABC transporter substrate-binding protein-oligopeptide transport OS=Streptococcus pneumoniae (strain ATCC BAA-255 / R6) OX=171101 GN=aliA PE=4 SV=1	61.3636	40	292	40	1	660	73	5.16	3.7274e+09	3.45556e+09	3104146688	2.91812e+09	3.16978e+09	3.23924e+09	4.30821e+09	4.66127e+09	5.8792e+09	3.90048e+09	3.41672e+09	4.22063e+09	2.79418e+09	2.48137e+09	2.97028e+09	4.61856e+09	4.66127e+09	5.03699e+09	16.783	94.7	43.4848	23	31	90.99	39.2424	23	32	75.74	36.8182	21	25	85.07	44.5455	23	29	81.05	49.0909	26	30	99.73
Q8DNX8	Threonine--tRNA ligase OS=Streptococcus pneumoniae (strain ATCC BAA-255 / R6) OX=171101 GN=thrS PE=3 SV=2	55.3323	26	230	26	1	647	74.7	5.44	4209780805	4.27775e+09	1713427387	4.01053e+09	4.00479e+09	4.87811e+09	3.45862e+09	3.39495e+09	4.59692e+09	4.40526e+09	4.22967e+09	2.3297e+09	3.8402e+09	3.13504e+09	4.47308e+09	3.70777e+09	3.39495e+09	3.9384e+09	8.412	94.35	45.4405	18	28	98.48	41.1128	17	35	56.51	41.8856	18	19	71.55	42.6584	18	24	70.2	32.1484	15	21	80.98
P66393	30S ribosomal protein S13 OS=Streptococcus pneumoniae (strain ATCC BAA-255 / R6) OX=171101 GN=rpsM PE=3 SV=1	63.6364	14	297	14	1	121	13.4	10.64	8822405510	1.12202e+10	8.40908e+09	7262907768	9195534386	5.35637e+09	6.59595e+09	5755290546	9135969096	9.23208e+09	1.1094e+10	1.14336e+10	6.95445e+09	7.19848e+09	4.91162e+09	7.07111e+09	5755290546	7.82721e+09	277.256	92.52	55.3719	12	36	93.01	52.8926	12	41	66.6	46.281	10	27	74.88	55.3719	12	30	90.26	47.9339	10	34	62.58
Q8DR15	3-ketoacyl-acyl carrier protein reductase OS=Streptococcus pneumoniae (strain ATCC BAA-255 / R6) OX=171101 GN=fabG PE=4 SV=1	60.9053	15	348	15	1	243	25.8	5.68	2.62215e+10	1.64682e+10	2.04298e+10	29500552616	31256363846	32583975328	2.2953e+10	2.6097e+10	1.94516e+10	2.74391e+10	1.62831e+10	2.77779e+10	2.82476e+10	2.44682e+10	2.98785e+10	2.46065e+10	2.6097e+10	1.66651e+10	48.239	91.6	33.7449	8	34	112.97	38.6831	8	36	89.82	35.3909	10	34	134.57	42.7984	9	46	140.93	47.7366	12	51	120.89
Q8DN84	Putative alcohol dehydrogenase OS=Streptococcus pneumoniae (strain ATCC BAA-255 / R6) OX=171101 GN=adh PE=3 SV=1	90.0568	28	333	28	1	352	38.1	5.45	22993724665	19919947301	1.45113e+10	20545404355	2.4079e+10	2.26298e+10	2.01369e+10	2.11214e+10	2.13521e+10	2.40615e+10	1.96961e+10	1.97307e+10	1.96728e+10	1.88496e+10	2.07508e+10	2.15875e+10	2.11214e+10	1.82934e+10	371.759	91.02	69.8864	17	32	104.71	81.25	21	38	111.52	82.3864	20	32	120.7	78.4091	21	40	119.6	76.9886	19	37	104.89
Q8DQI3	Uracil phosphoribosyltransferase OS=Streptococcus pneumoniae (strain ATCC BAA-255 / R6) OX=171101 GN=upp PE=3 SV=2	83.7321	17	213	17	1	209	22.9	5.64	9586954428	9.97005e+09	9.54411e+09	8.84615e+09	1.36836e+10	9624945276	9.16962e+09	9890165071	1.1362e+10	1.00321e+10	9.85799e+09	1.29769e+10	8.47045e+09	1.07119e+10	8.82577e+09	9.83018e+09	9890165071	9.73439e+09	137.95	90.53	79.9043	15	26	63.54	83.7321	15	25	59.31	76.0766	14	20	69.87	79.9043	13	22	73.8	83.2536	13	26	57.2
Q8DNA2	Transketolase OS=Streptococcus pneumoniae (strain ATCC BAA-255 / R6) OX=171101 GN=tktA PE=3 SV=1	64.7416	28	264	28	1	658	71.1	5.22	5.12474e+09	5.61873e+09	3.85301e+09	6.37654e+09	6.788e+09	6.47134e+09	5.13991e+09	5.44727e+09	7065329526	5.36271e+09	5.55557e+09	5.23884e+09	6.10572e+09	5.31381e+09	5.93402e+09	5.51018e+09	5.44727e+09	6.0532e+09	7.859	90.07	43.769	19	29	110.8	53.6474	22	34	58.54	31.003	16	22	80.93	39.3617	18	25	101.72	50.304	22	34	102.96
Q8DNW4	Isoleucine--tRNA ligase OS=Streptococcus pneumoniae (strain ATCC BAA-255 / R6) OX=171101 GN=ileS PE=3 SV=1	45.2688	38	266	38	1	930	105.4	5.03	8705178574	8.93393e+09	4.89984e+09	7.11447e+09	5.64577e+09	6.90699e+09	6545835508	5.95051e+09	8.15926e+09	9.10941e+09	8.83352e+09	6.66218e+09	6.81231e+09	4.41964e+09	6.3335e+09	7.01738e+09	5.95051e+09	6.99042e+09	9	89.07	31.2903	24	32	102.12	35.5914	27	34	86	29.3548	20	26	84.64	29.8925	24	28	72.45	29.0323	23	27	76.31
P0A4D8	DEAD-box ATP-dependent RNA helicase CshA OS=Streptococcus pneumoniae (strain ATCC BAA-255 / R6) OX=171101 GN=cshA PE=3 SV=1	49.0458	24	196	24	1	524	58.8	9.57	5494188824	4.86672e+09	6.85414e+09	4.7156e+09	4574472480	5.18752e+09	4.26754e+09	4.7795e+09	5.67946e+09	5.74931e+09	4.81202e+09	9.31939e+09	4.51533e+09	3.581e+09	4.75679e+09	4.57497e+09	4.7795e+09	4.86586e+09	18.783	88.05	33.9695	14	23	63.42	34.9237	13	19	68.25	43.1298	17	25	71.38	37.9771	14	21	72.05	37.0229	16	23	77.44
Q8DQQ6	Dipeptidase OS=Streptococcus pneumoniae (strain ATCC BAA-255 / R6) OX=171101 GN=pepV PE=4 SV=1	66.9528	27	321	27	1	466	50.7	4.91	9.6421e+09	1.06168e+10	7.08281e+09	13982544436	1.39563e+10	9.44326e+09	8.00755e+09	1.04264e+10	7.78906e+09	1.00898e+10	1.04975e+10	9.63031e+09	1.33887e+10	1.09253e+10	8.65918e+09	8.5844e+09	1.04264e+10	6.67325e+09	34.938	86.03	44.206	17	31	77.23	40.9871	19	32	65.2	37.7682	14	30	100.7	62.2318	22	42	105.29	43.5622	18	37	88.25
Q8DQK7	Lactate oxidase OS=Streptococcus pneumoniae (strain ATCC BAA-255 / R6) OX=171101 GN=lctO PE=3 SV=1	60.582	18	124	18	1	378	41.5	6.04	6079135102	5.81e+09	4899140941	2085557260	2.70128e+09	2.18602e+09	1.81094e+09	1.78994e+09	2.47042e+09	6.36142e+09	5.7447e+09	6.66123e+09	1.99698e+09	2.11462e+09	2.00451e+09	1.9414e+09	1.78994e+09	2.11653e+09	17.33	84.75	49.7354	14	25	66.72	58.9947	15	24	53.31	35.7143	12	18	27.4	19.5767	5	9	34.34	20.3704	5	10	37.1
Q8DQV5	Transcription termination/antitermination protein NusA OS=Streptococcus pneumoniae (strain ATCC BAA-255 / R6) OX=171101 GN=nusA PE=3 SV=1	52.1164	22	182	22	1	378	42.8	5.01	6810177964	8.26921e+09	2.92832e+09	3.82604e+09	3.81089e+09	4.62736e+09	2.15358e+09	2.309e+09	2.40553e+09	7.12641e+09	8.17627e+09	3.98156e+09	3.66354e+09	2.98325e+09	4.24315e+09	2.30872e+09	2.309e+09	2.06093e+09	11.915	82.79	42.0635	17	27	69.52	44.4444	17	26	42.14	28.5714	10	14	54.53	36.5079	16	20	48.08	37.5661	15	21	58.22
Q8CWU6	30S ribosomal protein S7 OS=Streptococcus pneumoniae (strain ATCC BAA-255 / R6) OX=171101 GN=rpsG PE=3 SV=1	74.359	16	222	16	1	156	17.7	10.29	32355654796	3.59526e+10	2.32852e+10	3.40731e+10	44162328920	39003107638	3.28313e+10	3.42596e+10	3.97748e+10	3.38581e+10	3.55485e+10	3.16602e+10	3.2626e+10	3.45713e+10	3.57646e+10	3.51964e+10	3.42596e+10	3.40769e+10	350.119	78.99	53.8462	11	23	66.06	69.8718	11	26	77.92	58.3333	14	24	67.12	65.3846	10	22	85.94	69.8718	11	30	71.48
Q8CWV5	50S ribosomal protein L2 OS=Streptococcus pneumoniae (strain ATCC BAA-255 / R6) OX=171101 GN=rplB PE=3 SV=1	63.1769	17	251	17	1	277	29.9	10.68	3.6885e+10	4.86897e+10	31181749917	51250105556	50389969034	2.56827e+10	27328336225	3.19265e+10	3.82055e+10	3.85977e+10	4.81425e+10	4.2397e+10	4.90735e+10	3.94464e+10	2.35502e+10	2.9297e+10	3.19265e+10	3.27324e+10	25.367	78.88	47.6534	11	30	87.59	43.6823	10	28	97.38	55.9567	13	29	107.95	44.0433	11	31	80.24	44.0433	10	27	80.14
Q8DQ85	ATP-dependent 6-phosphofructokinase OS=Streptococcus pneumoniae (strain ATCC BAA-255 / R6) OX=171101 GN=pfkA PE=3 SV=1	68.6567	21	312	21	1	335	35.2	5.54	10681218591	10646356816	8.87785e+09	1.00106e+10	1.45918e+10	1.09887e+10	4.89688e+09	8033067144	7734176160	1.11772e+10	1.05267e+10	1.2071e+10	9.58543e+09	1.14228e+10	1.00763e+10	5.24964e+09	8033067144	6.62623e+09	38.811	78.55	61.194	13	43	61.41	58.5075	14	38	65.16	62.9851	17	26	52.3	39.1045	9	28	66.69	55.2239	12	37	60.38
Q8DQ24	Foldase protein PrsA OS=Streptococcus pneumoniae (strain ATCC BAA-255 / R6) OX=171101 GN=prsA PE=3 SV=1	72.8435	24	261	24	1	313	34.4	5.12	6148787870	5397623914	5.87089e+09	6543663304	9.96042e+09	8.54078e+09	5873523680	6.46489e+09	6414700286	6.43431e+09	5.33696e+09	7.98249e+09	6.26575e+09	7.79725e+09	7.83163e+09	6.29664e+09	6.46489e+09	5.49577e+09	70.969	78.33	62.3003	18	28	65.02	53.6741	18	27	56.77	55.5911	19	25	64.61	63.2588	19	27	89.6	63.2588	19	43	86.43
P0A4G3	Manganese ABC transporter substrate-binding lipoprotein OS=Streptococcus pneumoniae (strain ATCC BAA-255 / R6) OX=171101 GN=psaA PE=3 SV=1	72.1683	19	223	19	1	309	34.6	5.43	6247106252	1.08041e+10	4.99256e+09	6186739428	8.92363e+09	6.767e+09	6.5845e+09	5.14125e+09	7.23876e+09	6.53719e+09	1.06826e+10	6.78825e+09	5.92398e+09	6.98562e+09	6.20513e+09	7.05883e+09	5.14125e+09	6.20179e+09	134.936	77.27	67.6375	13	24	90.96	59.5469	13	38	83.46	59.5469	15	31	72.31	54.3689	11	22	82.57	55.9871	12	24	58.68
P66603	30S ribosomal protein S6 OS=Streptococcus pneumoniae (strain ATCC BAA-255 / R6) OX=171101 GN=rpsF PE=3 SV=1	87.5	12	179	12	1	96	11.1	5.27	1.93642e+10	2.00371e+10	1.2682e+10	18898626039	2.56115e+10	2.30262e+10	1.90953e+10	1.83282e+10	2.05981e+10	2.02634e+10	1.98119e+10	1.72434e+10	1.8096e+10	2.00493e+10	2.11143e+10	2.04709e+10	1.83282e+10	1.76473e+10	4640.59	75.98	83.3333	10	20	80.98	83.3333	11	22	57.64	87.5	10	16	67.53	77.0833	9	19	66.68	73.9583	7	19	71.31
Q8DQV2	Translation initiation factor IF-2 OS=Streptococcus pneumoniae (strain ATCC BAA-255 / R6) OX=171101 GN=infB PE=3 SV=1	41.3978	36	257	36	1	930	102.9	8.72	1.12512e+10	9.95968e+09	5.96115e+09	6.08257e+09	6.79723e+09	4.94576e+09	4.86737e+09	4.05569e+09	7.61933e+09	1.17737e+10	9.84774e+09	8.10522e+09	5.82424e+09	5.32103e+09	4.5351e+09	5.21801e+09	4.05569e+09	6.52783e+09	4.298	75.82	25.2688	21	32	97.59	36.0215	29	45	82.15	29.1398	23	30	74.7	26.9892	19	32	62.11	26.5591	19	21	54.93
P66633	30S ribosomal protein S8 OS=Streptococcus pneumoniae (strain ATCC BAA-255 / R6) OX=171101 GN=rpsH PE=3 SV=1	59.0909	12	217	12	1	132	14.7	9.58	2.55175e+10	3.10711e+10	2.2356e+10	2.53079e+10	3.50909e+10	2.58323e+10	2.33708e+10	2.40051e+10	3.33221e+10	2.67024e+10	3.07219e+10	3.03969e+10	2.4233e+10	2.747e+10	2.36875e+10	2.50544e+10	2.40051e+10	2.85486e+10	78.433	75.67	49.2424	8	22	76.19	43.9394	7	22	72.27	53.0303	10	24	93.3	43.9394	7	25	103.92	49.2424	7	29	79.91
Q8DQT0	Polyribonucleotide nucleotidyltransferase OS=Streptococcus pneumoniae (strain ATCC BAA-255 / R6) OX=171101 GN=pnp PE=3 SV=2	51.4247	33	265	33	1	737	81	5.11	2.92055e+09	3.14832e+09	1.9626e+09	4.73699e+09	7066720960	5.55489e+09	4.86202e+09	4.7767e+09	5779714462	3.05616e+09	3.11294e+09	2.6685e+09	4.5358e+09	5.53199e+09	5.09366e+09	5.21227e+09	4.7767e+09	4.95175e+09	9	74.79	30.6649	18	26	66.77	23.8806	15	22	58.64	27.137	16	23	92.42	32.0217	20	30	111.18	38.806	23	39	97.09
Q8DMZ0	Ribosome hibernation promoting factor OS=Streptococcus pneumoniae (strain ATCC BAA-255 / R6) OX=171101 GN=hpf PE=3 SV=1	60.989	16	206	16	1	182	21.1	5.17	1.26398e+10	11704121946	9.42851e+09	14829478766	2.20743e+10	18858623258	15208064976	1.7862e+10	19353168626	1.32268e+10	1.15726e+10	1.28197e+10	1.41997e+10	1.72803e+10	1.72928e+10	1.63036e+10	1.7862e+10	1.65808e+10	1332.52	74.63	57.1429	12	22	67.62	57.1429	12	19	70.7	60.989	12	20	80.83	57.1429	13	24	86.01	54.9451	10	25	90.8
Q8DP51	Bacterocin transport accessory protein OS=Streptococcus pneumoniae (strain ATCC BAA-255 / R6) OX=171101 GN=bta PE=1 SV=1	100	11	186	11	1	115	12.9	5.92	14563635364	1.17309e+10	9.90286e+09	2.03771e+10	2.44737e+10	24721966856	1.78298e+10	1.8575e+10	1.77322e+10	1.52399e+10	1.1599e+10	1.34647e+10	1.95117e+10	1.91586e+10	2.26693e+10	1.91143e+10	1.8575e+10	1.5192e+10	214.443	73.89	80.8696	9	19	63.81	80	8	16	68.45	79.1304	9	18	90.24	78.2609	8	24	67.92	92.1739	8	21	68.36
Q8DR10	Glutamyl-tRNA(Gln) amidotransferase subunit A OS=Streptococcus pneumoniae (strain ATCC BAA-255 / R6) OX=171101 GN=gatA PE=3 SV=1	56.1475	22	194	22	1	488	52	5.07	1935876720	2.17554e+09	1309089548	1998421099	2838348560	2.08482e+09	1.75005e+09	2.38384e+09	4.02937e+09	2.02577e+09	2.15109e+09	1.77993e+09	1.91355e+09	2.22192e+09	1.91171e+09	1.87612e+09	2.38384e+09	3.45215e+09	11.798	73.38	45.2869	14	19	62.15	45.4918	15	18	80.04	51.6393	15	20	82.75	48.5656	15	22	92.38	53.2787	18	25	78.56
Q7CRB1	ATP synthase subunit alpha OS=Streptococcus pneumoniae (strain ATCC BAA-255 / R6) OX=171101 GN=atpA PE=1 SV=1	54.2914	26	275	26	1	501	54.6	5.1	1.12008e+10	8.41278e+09	9888083692	12149859442	1.61423e+10	12074607296	1.05737e+10	11020740496	12696248980	1.17209e+10	8.31822e+09	1.34446e+10	1.16338e+10	1.26366e+10	1.1072e+10	1.13354e+10	11020740496	1.08775e+10	21.758	73.05	35.5289	15	26	73.75	45.9082	18	30	75.29	38.9222	21	34	71.12	34.1317	14	27	90.44	43.7126	17	35	94.45
Q8CWU5	50S ribosomal protein L13 OS=Streptococcus pneumoniae (strain ATCC BAA-255 / R6) OX=171101 GN=rplM PE=3 SV=1	80.4054	12	219	12	1	148	16.1	9.95	3.2154e+10	3.3916e+10	2.52056e+10	3.11156e+10	3.46229e+10	3.17986e+10	2.72452e+10	3.26304e+10	40539897068	3.36471e+10	3.35348e+10	3.42714e+10	2.97941e+10	2.71036e+10	2.91583e+10	2.92079e+10	3.26304e+10	3.47324e+10	561.341	71.87	78.3784	9	22	73.45	79.0541	10	26	48.1	73.6486	10	19	68.52	79.0541	10	26	66.17	78.3784	10	25	86.92
P61183	50S ribosomal protein L22 OS=Streptococcus pneumoniae (strain ATCC BAA-255 / R6) OX=171101 GN=rplV PE=3 SV=1	69.2982	11	238	11	1	114	12.2	10.76	27333126957	2.1749e+10	15799211742	26023340094	2.81412e+10	2.65274e+10	2.25066e+10	2.14302e+10	3.0597e+10	2.86024e+10	2.15045e+10	2.14818e+10	2.49181e+10	2.20295e+10	2.43248e+10	2.4128e+10	2.14302e+10	2.62139e+10	132.352	71.11	67.5439	8	26	80.32	61.4035	7	28	68.13	69.2982	10	25	61.62	67.5439	9	22	74.68	61.4035	7	28	80.46
P67581	Methionine--tRNA ligase OS=Streptococcus pneumoniae (strain ATCC BAA-255 / R6) OX=171101 GN=metG PE=3 SV=1	45.8647	25	204	25	1	665	75.6	4.98	4.19562e+09	4001121240	2.89596e+09	4519489228	4.53469e+09	4.68058e+09	4.45498e+09	7.92786e+09	5594106014	4.39044e+09	3.95615e+09	3.93757e+09	4.32754e+09	3.54986e+09	4.29194e+09	4.77591e+09	7.92786e+09	4.79273e+09	4.703	70.05	33.985	18	25	60.55	32.782	17	22	45.18	28.5714	14	19	65.58	38.3459	19	25	60.73	28.5714	16	21	66.59
Q8CWN8	Aspartate--ammonia ligase OS=Streptococcus pneumoniae (strain ATCC BAA-255 / R6) OX=171101 GN=asnA PE=3 SV=2	70.6061	20	225	20	1	330	37.6	5.16	7279501330	5643273684	4394094144	11360256592	12561644336	9.63638e+09	10079341484	1.19805e+10	1.30655e+10	7.61753e+09	5.57984e+09	5.97453e+09	1.08778e+10	9.83355e+09	8.83626e+09	1.08054e+10	1.19805e+10	1.11939e+10	16.783	69.69	65.4545	16	23	62.2	62.1212	15	20	56.72	64.2424	14	20	72.8	65.1515	16	26	96	62.1212	16	31	75.45
Q8DRA3	Aminopeptidase OS=Streptococcus pneumoniae (strain ATCC BAA-255 / R6) OX=171101 GN=pepS PE=4 SV=1	48.9104	19	248	19	1	413	45.1	4.94	2.84155e+09	3.96344e+09	3.58619e+09	4.31311e+09	5.59935e+09	4.32131e+09	3.92841e+09	4.58776e+09	4.16694e+09	2.9735e+09	3.91889e+09	4.87604e+09	4.12993e+09	4.3833e+09	3.96251e+09	4.2114e+09	4.58776e+09	3.57001e+09	16.783	69.57	36.8039	12	22	74.23	46.9734	16	29	45.42	37.7724	11	14	61.39	44.0678	14	23	72.56	45.5206	15	39	65.01
Q8DR20	Aspartokinase OS=Streptococcus pneumoniae (strain ATCC BAA-255 / R6) OX=171101 GN=lysC PE=3 SV=1	59.9119	21	206	21	1	454	50.2	6.15	2.77177e+09	2.88666e+09	2.57251e+09	4.67143e+09	8.98522e+09	3.8272e+09	4.31683e+09	5.10111e+09	6.6477e+09	2.90048e+09	2.85421e+09	3.49778e+09	4.47303e+09	7.03384e+09	3.50943e+09	4.6278e+09	5.10111e+09	5.6954e+09	15.103	69.53	45.5947	16	20	64.36	52.8634	16	21	52.74	47.1366	14	17	63.83	53.7445	18	24	70.73	46.9163	15	24	58.59
Q8DMX2	Inosine-5'-monophosphate dehydrogenase OS=Streptococcus pneumoniae (strain ATCC BAA-255 / R6) OX=171101 GN=imdH PE=3 SV=1	75.4065	32	346	32	1	492	52.4	5.34	5.66994e+09	5.7872e+09	4.89017e+09	1.0409e+10	11364316292	10899483403	8.13064e+09	7.94016e+09	12619691732	5.93322e+09	5.72215e+09	6.64904e+09	9.96696e+09	8.89625e+09	9.99449e+09	8.71636e+09	7.94016e+09	1.08119e+10	36.276	68.95	43.9024	18	23	89.71	48.374	18	38	66.85	33.1301	15	23	165.94	61.7886	25	52	178.02	56.7073	23	52	191.91
Q8DNZ7	Dipeptidase OS=Streptococcus pneumoniae (strain ATCC BAA-255 / R6) OX=171101 GN=pepQ PE=3 SV=1	39.4444	13	225	13	1	360	40.2	4.87	8448609526	8331142325	6.04033e+09	8.06248e+09	1.13042e+10	1.09373e+10	6.89188e+09	7261027649	9.8966e+09	8.84093e+09	8.2375e+09	8.21288e+09	7.72006e+09	8.84916e+09	1.00292e+10	7.38836e+09	7261027649	8.47888e+09	10.22	68.27	38.8889	11	27	68.09	35.5556	10	24	75.55	35.8333	10	26	60.63	38.8889	11	24	82.75	36.3889	10	25	70.14
P66709	DNA-directed RNA polymerase subunit alpha OS=Streptococcus pneumoniae (strain ATCC BAA-255 / R6) OX=171101 GN=rpoA PE=1 SV=1	72.6688	26	249	26	1	311	34.2	4.75	9.63224e+09	9892307615	8698361778	1.07674e+10	1.26735e+10	1.02912e+10	7.28372e+09	9341881454	8.47212e+09	1.00795e+10	9.78112e+09	1.18269e+10	1.03101e+10	9.92111e+09	9.43672e+09	7.80843e+09	9341881454	7.25846e+09	52.367	68.27	72.0257	20	27	56.22	59.8071	17	28	55	65.5949	18	27	79.6	66.5595	18	28	69.96	66.881	20	29	85.17
Q8DNT8	Protein translocase subunit SecA OS=Streptococcus pneumoniae (strain ATCC BAA-255 / R6) OX=171101 GN=secA PE=3 SV=1	50.0597	38	249	38	1	837	95	5.59	2291588344	2634918052	2.02207e+09	2500852422	2.60868e+09	2.68261e+09	2250436819	2.40836e+09	2.84282e+09	2.398e+09	2.6053e+09	2.74935e+09	2.39464e+09	2.04213e+09	2.45987e+09	2.41255e+09	2.40836e+09	2.43558e+09	7.84	68.01	31.6607	20	27	57.63	30.3465	21	25	46.01	26.6428	17	22	72.19	35.006	24	28	77.53	35.6033	23	30	90.57
Q8DNP9	Thioredoxin OS=Streptococcus pneumoniae (strain ATCC BAA-255 / R6) OX=171101 GN=trxA PE=3 SV=1	74.0385	10	220	10	1	104	11.5	4.88	4.83045e+10	5.04228e+10	3.05226e+10	4.44307e+10	7.51322e+10	52317207244	5.24991e+10	59164643186	63085185094	5.05476e+10	4.98561e+10	4.15008e+10	4.25437e+10	5.88152e+10	4.79732e+10	5.6281e+10	59164643186	5.4048e+10	277.256	67.27	74.0385	9	24	60.3	74.0385	9	21	76.31	74.0385	10	29	60.96	74.0385	9	22	59.43	68.2692	9	22	69.92
Q8DR22	Serine--tRNA ligase OS=Streptococcus pneumoniae (strain ATCC BAA-255 / R6) OX=171101 GN=serS PE=3 SV=2	55.1887	23	163	23	1	424	47.7	5.08	6.24742e+09	6.21531e+09	3.96308e+09	4.73675e+09	6.10882e+09	5345880590	5191588027	5.18446e+09	5.45499e+09	6.53752e+09	6.14545e+09	5.3885e+09	4.53557e+09	4.78212e+09	4.90201e+09	5.56558e+09	5.18446e+09	4.67354e+09	14.849	66.81	43.1604	14	20	41.89	37.5	13	18	61.19	44.8113	17	20	41	29.717	12	14	63.51	48.3491	16	22	52.73
Q8DP66	Glycine--tRNA ligase beta subunit OS=Streptococcus pneumoniae (strain ATCC BAA-255 / R6) OX=171101 GN=glyS PE=3 SV=1	44.6903	30	216	30	1	678	75.4	5.02	3970021624	3.68784e+09	2.40879e+09	3.67654e+09	4.3142e+09	3.70575e+09	2921554897	3.02377e+09	3.57411e+09	4.15437e+09	3.64639e+09	3.27517e+09	3.52039e+09	3.37726e+09	3.39806e+09	3.13202e+09	3.02377e+09	3.06211e+09	6.197	66.52	38.4956	22	28	69.83	36.2832	20	29	53.47	34.2183	19	21	52.23	31.7109	18	23	58.7	31.4159	17	22	51.33
Q8CWN5	Glutamate--tRNA ligase OS=Streptococcus pneumoniae (strain ATCC BAA-255 / R6) OX=171101 GN=gltX PE=3 SV=1	56.1728	31	202	31	1	486	55.9	5.05	9.30816e+09	9.59187e+09	6.98006e+09	6559774950	5519705276	5.42211e+09	5171456195	4.7513e+09	6.47855e+09	9.74039e+09	9.48406e+09	9.4906e+09	6.28118e+09	4.32095e+09	4.97191e+09	5.544e+09	4.7513e+09	5.55047e+09	18.684	66.36	42.5926	21	25	84.54	45.2675	20	29	61.25	39.5062	18	26	58.72	36.0082	14	20	61.76	32.3045	13	21	65.91
Q8CWV3	50S ribosomal protein L6 OS=Streptococcus pneumoniae (strain ATCC BAA-255 / R6) OX=171101 GN=rplF PE=3 SV=1	71.9101	15	196	15	1	178	19.4	9.52	31532004621	3.33237e+10	24869882372	3.22087e+10	4.44321e+10	33773007740	30054513430	3.10629e+10	32526549106	3.29962e+10	3.29491e+10	3.38149e+10	3.08408e+10	3.47825e+10	3.09688e+10	3.22196e+10	3.10629e+10	2.7867e+10	629.957	66.33	56.7416	8	21	77.52	61.7978	10	23	70.4	66.8539	10	23	67.1	56.7416	8	22	74.04	55.0562	7	22	75.55
Q8CYI9	Uncharacterized protein OS=Streptococcus pneumoniae (strain ATCC BAA-255 / R6) OX=171101 GN=spr1402 PE=4 SV=1	67.9426	15	158	15	1	209	23.3	6.2	9.21137e+09	9.02758e+09	6266106863	4.87648e+09	6.27509e+09	5.64335e+09	5.3275e+09	7.45733e+09	8373953904	9.63911e+09	8.92611e+09	8.51986e+09	4.66937e+09	4.91229e+09	5.17478e+09	5.71129e+09	7.45733e+09	7.17436e+09	24.119	66.13	55.0239	11	17	70.25	55.0239	12	21	47.39	58.8517	12	18	54.56	40.6699	11	17	42.12	64.1148	11	13	66.23
Q8DN76	Threonine synthase OS=Streptococcus pneumoniae (strain ATCC BAA-255 / R6) OX=171101 GN=thrC PE=4 SV=1	57.4899	20	158	20	1	494	53.7	5.03	3.5921e+09	4.23402e+09	2826427630	2.54734e+09	2763136498	2392025102	2.44351e+09	2.42475e+09	3.42238e+09	3.7589e+09	4.18643e+09	3.84302e+09	2.43915e+09	2.16305e+09	2.19341e+09	2.61953e+09	2.42475e+09	2.93211e+09	8.211	65.73	47.3684	14	23	54.21	48.583	15	20	54.7	34.8178	10	16	46.59	47.9757	13	18	59.76	45.3441	13	18	41.88
P0A4J7	Superoxide dismutase [Mn] OS=Streptococcus pneumoniae (strain ATCC BAA-255 / R6) OX=171101 GN=sodA PE=3 SV=2	84.0796	14	196	14	1	201	22.4	5.06	9290709220	8.48912e+09	3231916804	1.04516e+10	1.13773e+10	9.25305e+09	5.34063e+09	7.83203e+09	1.20753e+10	9.72213e+09	8.39371e+09	4.39435e+09	1.00077e+10	8.90644e+09	8.48476e+09	5.72536e+09	7.83203e+09	1.03455e+10	122.285	65.59	60.6965	10	22	43.31	64.6766	9	15	25.63	44.7761	8	10	64.73	68.1592	11	23	97.76	80.0995	11	32	96.12
Q8DNC3	Catabolite control protein A OS=Streptococcus pneumoniae (strain ATCC BAA-255 / R6) OX=171101 GN=ccpA PE=4 SV=1	77.1676	21	188	21	1	346	38.2	5.68	4.09285e+09	4.51618e+09	2.98116e+09	4.43592e+09	5.69872e+09	4.7803e+09	3657472164	4.37811e+09	3.78864e+09	4.28291e+09	4.46542e+09	4.05341e+09	4.24752e+09	4.46109e+09	4.38339e+09	3.92095e+09	4.37811e+09	3.2459e+09	36.276	65.05	55.7803	13	19	66.89	63.5838	14	21	69.31	63.8728	15	20	51.72	61.5607	12	17	76.56	63.8728	13	21	75.23
Q8DNP6	Similar to oligoendopeptidase OS=Streptococcus pneumoniae (strain ATCC BAA-255 / R6) OX=171101 GN=pepF PE=3 SV=1	45.3177	23	167	23	1	598	68.6	4.92	1.57424e+09	1301795150	9.96195e+08	1.37451e+09	1.18559e+09	1498129052	1.64197e+09	1.46406e+09	2.08581e+09	1.64735e+09	1.28716e+09	1.3545e+09	1.31614e+09	9.28107e+08	1.37374e+09	1.76026e+09	1.46406e+09	1.78701e+09	8.284	64.72	33.4448	15	20	62.95	31.4381	15	21	32.4	17.0569	7	9	50.1	30.602	13	16	51.55	35.2843	15	17	70.09
Q8DR16	Malonyl CoA-acyl carrier protein transacylase OS=Streptococcus pneumoniae (strain ATCC BAA-255 / R6) OX=171101 GN=fabD PE=1 SV=1	61.4379	15	180	15	1	306	33.1	4.82	8.92722e+09	8595849724	7622251428	1.30118e+10	11579515716	1.19718e+10	9.30472e+09	9.08971e+09	1.10922e+10	9.34176e+09	8.49923e+09	1.03638e+10	1.24591e+10	9.06471e+09	1.09778e+10	9.97501e+09	9.08971e+09	9.50321e+09	55.234	64.52	54.902	12	18	59.7	42.8105	11	18	56.14	49.6732	11	18	66.99	45.7516	12	19	84.41	57.8431	13	26	65.67
Q8DN59	Glycerol-3-phosphate dehydrogenase [NAD(P)+] OS=Streptococcus pneumoniae (strain ATCC BAA-255 / R6) OX=171101 GN=gpsA PE=3 SV=1	55.9172	10	115	10	1	338	36.8	5.38	4.46792e+09	4.68763e+09	1.89304e+09	4739797502	7.85838e+09	5759060656	4.19447e+09	4.60222e+09	4.63745e+09	4.67539e+09	4.63494e+09	2.57392e+09	4.5385e+09	6.15172e+09	5.28088e+09	4.49663e+09	4.60222e+09	3.97312e+09	6.197	64.42	55.9172	10	14	42.1	40.2367	7	10	38.84	48.2249	8	10	61.01	43.787	8	14	68.83	55.9172	10	16	69.47
Q8DP78	Thioredoxin reductase OS=Streptococcus pneumoniae (strain ATCC BAA-255 / R6) OX=171101 GN=trxB PE=3 SV=1	57.4257	15	154	15	1	303	33.1	4.88	5.11477e+09	5.09773e+09	4303123552	3817495840	4007381918	3.75788e+09	3.31063e+09	3.36531e+09	4.34821e+09	5.35228e+09	5.04044e+09	5.85084e+09	3.65536e+09	3.13707e+09	3.44585e+09	3.54913e+09	3.36531e+09	3.72531e+09	14.013	63.84	42.5743	12	21	46.65	42.5743	10	18	51.2	49.1749	12	19	39.07	28.7129	8	14	35	30.033	8	13	48.27
Q8DQE5	Septation ring formation regulator EzrA OS=Streptococcus pneumoniae (strain ATCC BAA-255 / R6) OX=171101 GN=ezrA PE=3 SV=2	61.5652	33	226	33	1	575	66.5	4.64	3.50946e+09	3.265e+09	2.11803e+09	5.036e+09	4.91297e+09	4.37921e+09	3.77594e+09	3941761034	6.17648e+09	3.67243e+09	3.2283e+09	2.87983e+09	4.82212e+09	3.84598e+09	4.01559e+09	4.04795e+09	3941761034	5.29168e+09	24.483	62.64	41.5652	20	24	64.91	40.5217	17	22	43.92	25.7391	10	14	79.04	40.8696	18	25	80.18	56	24	30	77.75
Q8DQ26	Group B oligopeptidase OS=Streptococcus pneumoniae (strain ATCC BAA-255 / R6) OX=171101 GN=pepB PE=3 SV=1	31.3333	19	149	19	1	600	69.8	4.92	2955532658	2.71497e+09	1.0543e+09	2417971709	3533165084	4.34989e+09	3093709351	2.61928e+09	3.38701e+09	3.09277e+09	2.68445e+09	1.43351e+09	2.31528e+09	2.76584e+09	3.98871e+09	3.31657e+09	2.61928e+09	2.90181e+09	4.08	61.61	27.1667	12	16	58.24	26.6667	15	19	41.45	21.8333	10	11	73.71	25.5	17	20	43.83	25.3333	11	12	41.37
Q8CWP9	Cell division protein DivIVA OS=Streptococcus pneumoniae (strain ATCC BAA-255 / R6) OX=171101 GN=divIVA PE=1 SV=2	43.5115	16	150	16	1	262	30.2	4.69	6.53325e+09	4605694934	3.30825e+09	5.59165e+09	5.72191e+09	5.48948e+09	3.94378e+09	5.8892e+09	5146578568	6.83663e+09	4.55393e+09	4.49814e+09	5.35417e+09	4.47924e+09	5.03368e+09	4.22788e+09	5.8892e+09	4.40931e+09	32.839	61.43	39.6947	11	20	49.38	39.6947	9	16	36.95	33.9695	9	15	46.29	39.6947	11	17	48.62	38.9313	10	17	46.36
Q8DR17	Enoyl-acyl carrier protein(ACP) reductase OS=Streptococcus pneumoniae (strain ATCC BAA-255 / R6) OX=171101 GN=fabK PE=4 SV=1	55.5556	16	202	16	1	324	34.2	5.47	1.92415e+10	2.16126e+10	1.38592e+10	2.42854e+10	2.55638e+10	2.69564e+10	1.90008e+10	1.98868e+10	25934167343	2.01349e+10	2.13697e+10	1.8844e+10	2.3254e+10	2.0012e+10	2.47181e+10	2.03695e+10	1.98868e+10	2.2219e+10	26.826	60.44	47.2222	11	20	58.01	26.8519	8	18	55.09	36.7284	10	22	77.44	47.2222	12	24	80.77	47.2222	12	26	85.2
P0A452	Protein RecA OS=Streptococcus pneumoniae (strain ATCC BAA-255 / R6) OX=171101 GN=recA PE=1 SV=1	38.9175	15	165	15	1	388	41.9	5.2	3.20463e+09	1.72506e+09	2.89557e+09	2941461023	3.45132e+09	2.65328e+09	2.62231e+09	2.78662e+09	3.25772e+09	3.35344e+09	1.70567e+09	3.93703e+09	2.81654e+09	2.70177e+09	2.43297e+09	2.81122e+09	2.78662e+09	2.79104e+09	5.918	59.54	35.8247	11	22	40.35	30.1546	9	18	42.08	31.1856	11	19	40.68	35.567	10	19	45.2	37.8866	12	20	48.63
Q8CWQ9	50S ribosomal protein L19 OS=Streptococcus pneumoniae (strain ATCC BAA-255 / R6) OX=171101 GN=rplS PE=3 SV=1	72.1739	14	240	14	1	115	13.1	10.93	9.63442e+09	8.40492e+09	8.93287e+09	2.38864e+10	13377530315	1.00507e+10	9.17375e+09	6.65092e+09	10315285650	1.00818e+10	8.31046e+09	1.21458e+10	2.2872e+10	1.04722e+10	9.21617e+09	9.8346e+09	6.65092e+09	8.83759e+09	718.686	59.33	72.1739	10	24	72.13	64.3478	10	27	73.83	72.1739	14	28	61.44	66.087	10	30	74.75	64.3478	10	28	70.51
Q8CWS6	GTP-binding protein TypA/BipA (Tyrosine phosphorylated protein A) OS=Streptococcus pneumoniae (strain ATCC BAA-255 / R6) OX=171101 GN=typA PE=4 SV=1	45.4839	27	203	27	1	620	69	4.87	8076630929	7.02768e+09	4.1732e+09	8.46918e+09	1.02661e+10	8.98484e+09	6.87882e+09	7.67137e+09	9.39487e+09	8.45167e+09	6.94869e+09	5.67419e+09	8.10949e+09	8.03656e+09	8.23882e+09	7.37436e+09	7.67137e+09	8.04902e+09	17.395	59.12	33.5484	18	23	75.88	37.5806	18	28	70.83	30.6452	16	24	47.93	24.5161	13	18	74.51	25.8065	13	24	71.11
Q8DPE1	Homoserine dehydrogenase OS=Streptococcus pneumoniae (strain ATCC BAA-255 / R6) OX=171101 GN=hom PE=3 SV=1	53.0752	20	161	20	1	439	47.4	5.08	2.03967e+09	2123888227	1.48282e+09	2.05807e+09	3102116560	2.48916e+09	1.92752e+09	2.16891e+09	2.87126e+09	2.13438e+09	2.10002e+09	2.01615e+09	1.97066e+09	2.42841e+09	2.28248e+09	2.06638e+09	2.16891e+09	2.45994e+09	12.043	58.91	37.5854	13	18	56.09	37.8132	13	18	57.45	42.5968	14	21	63.83	35.3075	12	19	63.49	47.3804	15	19	49.8
Q8DQA0	Uncharacterized protein OS=Streptococcus pneumoniae (strain ATCC BAA-255 / R6) OX=171101 GN=spr0775 PE=4 SV=1	49.3617	22	196	22	1	470	52.6	5.03	3644607544	3.78982e+09	1792142884	6.00418e+09	7.28019e+09	6.54965e+09	5080965484	5.48155e+09	7.07293e+09	3.81385e+09	3.74723e+09	2.43673e+09	5.74918e+09	5.6991e+09	6.00582e+09	5.44699e+09	5.48155e+09	6.05971e+09	9.857	58.69	38.7234	16	19	60.07	38.5106	14	20	42.83	40	14	18	74.62	45.1064	19	26	64.97	31.2766	14	20	69.65
P0A4A8	30S ribosomal protein S12 OS=Streptococcus pneumoniae (strain ATCC BAA-255 / R6) OX=171101 GN=rpsL PE=3 SV=1	54.7445	12	200	12	1	137	15.1	11.53	5.48991e+09	8.778e+09	4575727880	6.15074e+09	9405900799	5.76493e+09	6.00116e+09	7.0529e+09	9.38237e+09	5.74484e+09	8.67934e+09	6.2215e+09	5.88951e+09	7.36316e+09	5.28626e+09	6.43348e+09	7.0529e+09	8.03831e+09	420.697	58.24	47.4453	9	22	69.54	53.2847	10	22	62.83	54.0146	10	23	70.03	46.7153	7	24	77.14	52.5547	8	27	56.2
Q8DQ95	Fructose specific-phosphotransferase system IIBC component OS=Streptococcus pneumoniae (strain ATCC BAA-255 / R6) OX=171101 GN=fruA PE=4 SV=1	37.2308	20	203	20	1	650	66.9	5.48	4063612496	4003036649	3.4749e+09	5.09237e+09	8.67271e+09	6201306492	3.74426e+09	4.17607e+09	4.79029e+09	4.25231e+09	3.95804e+09	4.72473e+09	4.8761e+09	6.7892e+09	5.6864e+09	4.01399e+09	4.17607e+09	4.10407e+09	14.086	57.3	26.3077	11	19	43.47	27.2308	12	19	58.49	30.4615	15	23	68.36	30.9231	14	26	78.77	31.5385	15	28	75.1
Q8DRB6	Leucine--tRNA ligase OS=Streptococcus pneumoniae (strain ATCC BAA-255 / R6) OX=171101 GN=leuS PE=3 SV=1	34.0936	20	126	20	1	833	94.3	5.02	1.09732e+09	1.13808e+09	5.66927e+08	8.98855e+08	8.28549e+08	9.13879e+08	8.93327e+08	8.79433e+08	1.1547e+09	1.14827e+09	1.12529e+09	7.70836e+08	8.6068e+08	6.48608e+08	8.37999e+08	9.5768e+08	8.79433e+08	9.89287e+08	2.162	56.74	22.8091	11	13	64.59	22.8091	13	22	25.04	13.9256	7	7	39.52	16.3265	10	11	42.66	21.7287	11	12	63.63
P60630	50S ribosomal protein L24 OS=Streptococcus pneumoniae (strain ATCC BAA-255 / R6) OX=171101 GN=rplX PE=3 SV=1	68.3168	11	187	11	1	101	11	9.91	15563932243	17544441822	8.45964e+09	1.56659e+10	2.3838e+10	2.14352e+10	1.57765e+10	16835547488	18467004471	1.62867e+10	1.73472e+10	1.15023e+10	1.50005e+10	1.8661e+10	1.96554e+10	1.6913e+10	16835547488	1.58215e+10	6811.92	56.49	63.3663	9	21	54.83	63.3663	8	21	48.71	68.3168	10	18	49.75	63.3663	9	20	48.45	57.4257	7	19	52.94
Q8DP40	UDP-N-acetylmuramate--L-alanine ligase OS=Streptococcus pneumoniae (strain ATCC BAA-255 / R6) OX=171101 GN=murC PE=3 SV=1	46.1712	15	183	15	1	444	49.8	5.77	2.87824e+09	3.12776e+09	2.02783e+09	2655979203	2570387115	2.90343e+09	2.79072e+09	2.53536e+09	2941093788	3.01189e+09	3.0926e+09	2.75719e+09	2.54318e+09	2.01216e+09	2.66236e+09	2.99176e+09	2.53536e+09	2.51977e+09	7.318	56.34	36.9369	11	21	55.26	40.0901	12	23	52.24	34.2342	11	19	54.62	28.3784	11	21	41.63	43.018	12	19	46.38
Q8DQU7	Valine--tRNA ligase OS=Streptococcus pneumoniae (strain ATCC BAA-255 / R6) OX=171101 GN=valS PE=3 SV=1	40.3171	32	216	32	1	883	100.8	5.2	2.7809e+09	3044560762	2.16627e+09	2.406e+09	2.62592e+09	2607072982	2.06333e+09	1.99246e+09	2.84386e+09	2.91004e+09	3.01034e+09	2.94542e+09	2.30381e+09	2.05563e+09	2.3906e+09	2.21197e+09	1.99246e+09	2.43647e+09	6.543	55.95	33.4088	23	28	65.09	32.0498	22	29	48.06	25.0283	19	22	52.11	30.1246	22	26	47.42	27.1801	18	23	47.26
Q8DR99	Phosphotransferase system, mannose-specific EIID OS=Streptococcus pneumoniae (strain ATCC BAA-255 / R6) OX=171101 GN=manN PE=4 SV=1	52.8053	18	228	18	1	303	33.8	8.76	24483908076	21161175016	1.90965e+10	24316136020	3.13607e+10	2.37789e+10	2.7732e+10	2.66789e+10	30816083684	2.56208e+10	2.09233e+10	2.5965e+10	2.32834e+10	2.45498e+10	2.18045e+10	2.97297e+10	2.66789e+10	2.64016e+10	114.478	55.92	42.5743	10	21	64.58	44.2244	12	23	69.1	48.5149	15	25	83.34	44.2244	12	28	86.72	47.1947	13	26	79.18
P65756	Probable manganese-dependent inorganic pyrophosphatase OS=Streptococcus pneumoniae (strain ATCC BAA-255 / R6) OX=171101 GN=ppaC PE=1 SV=1	67.8457	13	154	13	1	311	33.5	4.64	1.01653e+10	1.00833e+10	7.56605e+09	12209466126	1.5358e+10	1.25406e+10	8.85988e+09	8.7587e+09	1.18277e+10	1.06373e+10	9.96999e+09	1.02874e+10	1.16909e+10	1.20226e+10	1.14994e+10	9.49813e+09	8.7587e+09	1.01333e+10	11.915	55.9	57.8778	9	16	57.42	60.7717	10	16	36.05	34.7267	8	12	47.81	43.4084	7	16	56.72	50.1608	9	19	64.88
Q8DR59	Penicillin-binding protein 1A OS=Streptococcus pneumoniae (strain ATCC BAA-255 / R6) OX=171101 GN=pbpA PE=1 SV=1	36.5786	21	166	21	1	719	79.7	5.6	1992203926	2.20892e+09	1.83773e+09	1400253567	1.39861e+09	1.36819e+09	1.96755e+09	2.05541e+09	2.51746e+09	2.08471e+09	2.18409e+09	2.49872e+09	1.34078e+09	1.09486e+09	1.25459e+09	2.10929e+09	2.05541e+09	2.15683e+09	4.223	55.66	24.4784	15	20	73	31.8498	17	24	47.62	23.5049	13	15	47.18	23.2267	13	17	41.11	19.6106	10	13	49.46
Q8DRI0	Surface protein pspA OS=Streptococcus pneumoniae (strain ATCC BAA-255 / R6) OX=171101 GN=pspA PE=4 SV=1	25.3635	16	133	15	1	619	68.6	5.17	2309465073	2104461941	8.56697e+08	1.76126e+09	2380424508	1.72489e+09	2.60923e+09	1653992041	2.74223e+09	2.41671e+09	2.08081e+09	1.16483e+09	1.68645e+09	1.86345e+09	1.58167e+09	2.79719e+09	1653992041	2.34939e+09	4.722	55.58	23.1018	12	17	39.66	20.3554	10	13	10.99	6.94669	3	4	50.09	23.5864	13	16	49.13	24.8788	13	20	45.01
P64298	GMP synthase [glutamine-hydrolyzing] OS=Streptococcus pneumoniae (strain ATCC BAA-255 / R6) OX=171101 GN=guaA PE=3 SV=1	63.4615	31	245	31	1	520	57.4	5.08	4.20465e+09	3560743772	4.03396e+09	6.02579e+09	7.05168e+09	5.75716e+09	5.06797e+09	5606079008	6.73488e+09	4.39989e+09	3.52072e+09	5.48487e+09	5.76987e+09	5.52022e+09	5.27913e+09	5.43305e+09	5606079008	5.77009e+09	25.264	55.24	44.4231	19	20	74.79	47.6923	21	26	65.85	46.1538	19	22	95.8	52.6923	24	32	109.49	57.1154	22	32	78.66
Q8DP64	Uncharacterized protein OS=Streptococcus pneumoniae (strain ATCC BAA-255 / R6) OX=171101 GN=spr1332 PE=4 SV=1	71.4286	13	134	13	1	280	31.4	5.21	3.10506e+09	2640735028	2745244608	2.87946e+09	3.11942e+09	3.2172e+09	1.73689e+09	2397380449	3109087476	3.24925e+09	2.61105e+09	3.73264e+09	2.75717e+09	2.44196e+09	2.95007e+09	1.86201e+09	2397380449	2.6637e+09	9	54.94	56.0714	9	19	37.95	52.1429	8	13	48.21	63.9286	11	16	28.3	41.0714	6	12	44.07	48.5714	7	14	50.57
Q8DN26	Uncharacterized protein OS=Streptococcus pneumoniae (strain ATCC BAA-255 / R6) OX=171101 GN=spr1962 PE=4 SV=1	62.5418	23	191	23	1	299	33.6	5.8	5.43896e+09	5.70832e+09	3.91185e+09	8.27789e+09	1.02018e+10	8.37413e+09	5594677527	6.1455e+09	7.22436e+09	5.69152e+09	5.64417e+09	5.31885e+09	7.92633e+09	7.98618e+09	7.67882e+09	5.99771e+09	6.1455e+09	6.18944e+09	34.481	54.64	50.5017	14	19	51.93	46.8227	14	18	39.28	50.1672	13	18	58.6	50.5017	16	23	69.2	55.1839	18	28	65.46
Q8DPZ0	Serine hydroxymethyltransferase OS=Streptococcus pneumoniae (strain ATCC BAA-255 / R6) OX=171101 GN=glyA PE=3 SV=1	48.8038	21	124	21	1	418	45.2	5.16	2.36879e+09	2.27587e+09	2.06691e+09	2.03039e+09	2084411271	1.84524e+09	1.42183e+09	1927997670	2228739520	2.47879e+09	2.25029e+09	2.81033e+09	1.94415e+09	1.63173e+09	1.69202e+09	1.52426e+09	1927997670	1.90946e+09	10.007	54.44	38.756	12	16	44.9	35.8852	12	14	41.89	33.0144	12	13	50.84	28.4689	10	14	34.64	27.2727	10	13	35.43
Q8DP03	ABC transporter ATP-binding protein-multiple sugar transport OS=Streptococcus pneumoniae (strain ATCC BAA-255 / R6) OX=171101 GN=msmK PE=3 SV=1	57.7128	19	148	19	1	376	41.8	6.16	7.85659e+09	8.48226e+09	5.8972e+09	7076109036	9.13965e+09	6967052915	5218329024	6.99427e+09	8.36112e+09	8.22142e+09	8.38692e+09	8.01827e+09	6.77558e+09	7.15473e+09	6.38857e+09	5.59425e+09	6.99427e+09	7.16336e+09	16.783	54.28	38.2979	11	19	42.23	40.9574	10	18	48.14	41.2234	11	15	36.98	36.1702	9	14	50.72	43.3511	11	19	48.17
Q8DN54	2,3,4,5-tetrahydropyridine-2,6-dicarboxylate N-acetyltransferase OS=Streptococcus pneumoniae (strain ATCC BAA-255 / R6) OX=171101 GN=dapH PE=3 SV=1	50.8621	11	85	11	1	232	23.9	4.78	3.47187e+09	3.57527e+09	2.97104e+09	1170532994	1510575846	1.24866e+09	746196716	8.40134e+08	977991902	3.63309e+09	3.53509e+09	4.03965e+09	1.12082e+09	1.18251e+09	1.14498e+09	7.99951e+08	8.40134e+08	8.37891e+08	22.101	53.28	50.8621	11	17	44.18	50.8621	10	14	27.81	45.6897	8	10	31.45	40.5172	7	9	19.42	46.9828	7	7	23.94
Q8DQH1	DEAD-box ATP-dependent RNA helicase CshB OS=Streptococcus pneumoniae (strain ATCC BAA-255 / R6) OX=171101 GN=rheB PE=3 SV=1	41.1633	16	143	16	1	447	50.8	9.63	2.02341e+09	1366118772	9.9528e+08	1.97649e+09	2.24482e+09	2718665861	1.71174e+09	1976386057	2.93175e+09	2.11737e+09	1.35076e+09	1.35326e+09	1.89255e+09	1.7573e+09	2.49293e+09	1.83505e+09	1976386057	2.51176e+09	6.017	52.87	34.6756	13	20	39.16	29.9776	10	14	47.49	30.4251	11	18	53.45	26.8456	11	18	28.13	21.4765	7	10	49.21
Q8DNY6	UDP-glucose 4-epimerase OS=Streptococcus pneumoniae (strain ATCC BAA-255 / R6) OX=171101 GN=galE PE=4 SV=1	82.3009	21	177	21	1	339	37.4	4.93	3.73971e+09	4.33353e+09	2.95099e+09	5491136848	7.19202e+09	6.41339e+09	4099891292	3.48644e+09	5.90617e+09	3.91337e+09	4.28482e+09	4.01239e+09	5.25792e+09	5.63008e+09	5.88088e+09	4.39524e+09	3.48644e+09	5.06009e+09	40.596	52.81	50.7375	12	14	66.97	68.1416	16	21	29.86	29.2035	7	9	75.92	78.1711	17	21	87.88	76.9912	16	26	98.72
Q8DP70	NADH oxidase OS=Streptococcus pneumoniae (strain ATCC BAA-255 / R6) OX=171101 GN=nox PE=4 SV=1	61.8736	24	786	24	1	459	50.2	5.12	1.4251e+10	1.45411e+10	9.33998e+09	1.16804e+10	1.85854e+10	1.58285e+10	1.51029e+10	1.48016e+10	16295933010	1.49128e+10	1.43777e+10	1.26993e+10	1.11843e+10	1.45491e+10	1.45142e+10	1.61908e+10	1.48016e+10	1.39615e+10	56.797	52.78	33.9869	12	71	70.58	49.4553	16	106	75.94	32.244	17	54	45.95	29.4118	11	93	65.38	43.1373	13	103	56.69
Q8DN69	Arginine--tRNA ligase OS=Streptococcus pneumoniae (strain ATCC BAA-255 / R6) OX=171101 GN=argS PE=3 SV=1	61.8117	29	210	29	1	563	63.4	5.15	3.0464e+09	3420573766	2.36139e+09	3019201107	3528995258	3.09907e+09	2.43746e+09	2.63117e+09	9.87484e+09	3.18786e+09	3.38213e+09	3.21071e+09	2.89097e+09	2.76258e+09	2.84175e+09	2.61305e+09	2.63117e+09	8.46023e+09	8.467	52.41	37.6554	17	20	76.47	44.5826	17	24	72.41	38.8988	18	25	63.22	46.3588	18	22	72.86	41.2078	16	23	69.82
Q8DQ49	Ribosome-recycling factor OS=Streptococcus pneumoniae (strain ATCC BAA-255 / R6) OX=171101 GN=frr PE=3 SV=1	56.7568	14	128	14	1	185	20.6	6.04	9.66905e+09	1.05785e+10	5633963492	8.58495e+09	1.13567e+10	9.49249e+09	7.75601e+09	8560369472	1.05282e+10	1.0118e+10	1.04596e+10	7.66035e+09	8.22034e+09	8.89032e+09	8.70431e+09	8.31474e+09	8560369472	9.02002e+09	23.245	52.16	47.5676	7	15	37.43	43.2432	6	13	50.98	55.6757	12	19	44.77	40	5	13	43.97	44.3243	7	19	42.15
Q8DPK5	ABC transporter membrane spanning permease-glutamine transport OS=Streptococcus pneumoniae (strain ATCC BAA-255 / R6) OX=171101 GN=glnP PE=3 SV=1	31.6227	24	190	24	1	721	78.3	8.44	3.42995e+09	4.03119e+09	1.79457e+09	5860421467	6545362479	6.29296e+09	5.96568e+09	6131915149	6.97764e+09	3.58922e+09	3.98588e+09	2.44003e+09	5.61153e+09	5.12386e+09	5.77044e+09	6.39544e+09	6131915149	5.97807e+09	8.345	51.66	20.527	12	18	49.85	20.6657	13	16	42.76	19.4175	14	16	66.32	23.8558	17	24	59.62	20.111	15	21	65.03
P0A476	50S ribosomal protein L16 OS=Streptococcus pneumoniae (strain ATCC BAA-255 / R6) OX=171101 GN=rplP PE=3 SV=1	37.2263	6	128	6	1	137	15.4	10.65	12928452930	1.70467e+10	1.02286e+10	1.12495e+10	1.69407e+10	1.3319e+10	1.15809e+10	1.17488e+10	15537063344	1.35288e+10	1.68551e+10	1.39076e+10	1.07717e+10	1.32615e+10	1.22131e+10	1.24152e+10	1.17488e+10	1.33113e+10	999	51.56	37.2263	5	13	54.53	37.2263	6	15	47.21	37.2263	5	13	46.12	35.7664	5	12	67.26	37.2263	6	17	55.98
Q8DPY6	ABC transporter substrate-binding protein-iron transport OS=Streptococcus pneumoniae (strain ATCC BAA-255 / R6) OX=171101 GN=ABC-SBP PE=1 SV=1	78.5924	27	189	27	1	341	37.5	5.54	2.54451e+09	2.89976e+09	1.929e+09	1.94166e+09	2.50149e+09	2.45302e+09	2.95004e+09	4150309387	4383413396	2.66267e+09	2.86717e+09	2.62281e+09	1.85919e+09	1.95823e+09	2.24934e+09	3.16255e+09	4150309387	3.75547e+09	42.288	51.5	46.9208	16	21	51.43	43.4018	11	18	50.41	59.824	14	19	52.57	49.2669	14	19	52.1	57.478	17	22	70.89
Q8DQD0	Phosphopentomutase OS=Streptococcus pneumoniae (strain ATCC BAA-255 / R6) OX=171101 GN=deoB PE=1 SV=2	54.3424	18	159	18	1	403	44.1	5.2	3956298288	5.59935e+09	5.8547e+09	5.50482e+09	6.58574e+09	4.63635e+09	4.40544e+09	4.6102e+09	5.10528e+09	4.14001e+09	5.53641e+09	7.96048e+09	5.27102e+09	5.15547e+09	4.25139e+09	4.7228e+09	4.6102e+09	4.37393e+09	10.007	51.48	38.4615	12	15	63.43	49.3797	14	20	57.56	37.2208	13	18	60.99	43.1762	13	20	45.11	43.1762	12	16	45.76
P67331	UPF0176 protein spr0084 OS=Streptococcus pneumoniae (strain ATCC BAA-255 / R6) OX=171101 GN=spr0084 PE=3 SV=1	64.3293	20	128	20	1	328	37.9	5.24	3.21008e+09	3.83445e+09	2.28374e+09	2.15436e+09	2.47041e+09	2.61067e+09	2.10796e+09	2.15329e+09	2.82589e+09	3.35914e+09	3.79135e+09	3.10515e+09	2.06286e+09	1.93389e+09	2.3939e+09	2.25981e+09	2.15329e+09	2.42107e+09	15.876	51.39	51.5244	12	18	34.99	48.1707	12	16	35.88	50	12	13	50.02	50.3049	12	15	45.43	49.0854	13	16	26.74
Q8DPS9	DNA ligase OS=Streptococcus pneumoniae (strain ATCC BAA-255 / R6) OX=171101 GN=ligA PE=3 SV=1	47.3926	23	109	23	1	652	72.2	5.08	9.97963e+08	845700841	7.7941e+08	6.08515e+08	693653176	601361764	4.29797e+08	4.74896e+08	5.37286e+08	1.0443e+09	8.36195e+08	1.05974e+09	5.82671e+08	5.43008e+08	5.5143e+08	4.60759e+08	4.74896e+08	4.60318e+08	2.675	50.93	28.3742	14	17	44.98	30.5215	13	14	30.16	18.2515	8	10	30.46	21.4724	9	11	53.6	33.2822	16	18	28.03
Q8DQT6	Phenylalanine--tRNA ligase beta subunit OS=Streptococcus pneumoniae (strain ATCC BAA-255 / R6) OX=171101 GN=pheT PE=3 SV=1	31	22	139	22	1	800	87	4.74	1.58594e+09	3.26185e+09	8.62657e+08	2.67099e+09	2644698796	2.40812e+09	1.54864e+09	1.77739e+09	3.31442e+09	1.65958e+09	3.22519e+09	1.17293e+09	2.55755e+09	2.07033e+09	2.20817e+09	1.6602e+09	1.77739e+09	2.83962e+09	3.985	50.29	25.625	14	16	39.84	25.875	14	16	36.16	18.25	11	12	49.7	24.75	14	18	44.6	16.25	10	14	56.51
Q8DPW4	Uncharacterized protein OS=Streptococcus pneumoniae (strain ATCC BAA-255 / R6) OX=171101 GN=ABC-SBP PE=4 SV=1	51.4535	14	107	14	1	344	36.4	8.12	2491581669	2.26409e+09	1.71159e+09	1.94787e+09	1.89866e+09	1.44104e+09	2262405902	1.79632e+09	2.25788e+09	2.60728e+09	2.23864e+09	2.32721e+09	1.86514e+09	1.48632e+09	1.32139e+09	2.42539e+09	1.79632e+09	1.93443e+09	13.384	50.2	48.5465	10	14	60.71	49.4186	12	17	41.59	44.4767	10	11	39.95	40.407	8	12	26.35	31.9767	7	9	36.91
Q8DP42	Transcription elongation factor GreA OS=Streptococcus pneumoniae (strain ATCC BAA-255 / R6) OX=171101 GN=greA PE=3 SV=2	56.875	8	110	8	1	160	17.5	4.56	5.81061e+09	6.11294e+09	6.66931e+09	5749357520	5.86492e+09	4.79313e+09	3.84916e+09	4.69553e+09	5437180757	6.08043e+09	6.04423e+09	9.06809e+09	5.50518e+09	4.59119e+09	4.39515e+09	4.12645e+09	4.69553e+09	4.65829e+09	34.938	50.04	56.875	7	14	39.77	56.875	8	11	50.98	56.875	8	17	38.79	56.875	8	12	38.68	51.25	6	13	32.56
Q8DPW5	Phosphoenolpyruvate carboxylase OS=Streptococcus pneumoniae (strain ATCC BAA-255 / R6) OX=171101 GN=ppc PE=3 SV=1	36.8597	30	157	30	1	898	103.1	5.69	2532986296	2.8273e+09	1.03e+09	2.95575e+09	2.50506e+09	2451342258	2.51265e+09	2828290298	3611744816	2.65061e+09	2.79552e+09	1.40047e+09	2.83021e+09	1.96102e+09	2.2478e+09	2.69365e+09	2828290298	3.09435e+09	2.275	49.96	23.608	16	18	45.55	24.4989	17	18	29.94	16.147	12	12	49.23	28.3964	19	19	39	20.7127	14	15	53.62
Q8DRD4	Adenylate kinase OS=Streptococcus pneumoniae (strain ATCC BAA-255 / R6) OX=171101 GN=adk PE=3 SV=1	61.7925	9	81	9	1	212	23.7	5.1	4.44317e+09	5.10319e+09	3.31474e+09	2204566348	3144094220	2910362286	1.14165e+09	1.65633e+09	1.78076e+09	4.64949e+09	5.04583e+09	4.50696e+09	2.11094e+09	2.46127e+09	2.66871e+09	1.22389e+09	1.65633e+09	1.52566e+09	7.66	49.58	42.9245	5	11	62.07	57.0755	7	14	53.25	43.8679	6	13	29.16	42.9245	5	6	43.62	42.9245	5	9	37.81
Q8DRL7	Adenylosuccinate lyase OS=Streptococcus pneumoniae (strain ATCC BAA-255 / R6) OX=171101 GN=purB PE=3 SV=1	64.8148	30	173	30	1	432	49.6	5.43	2.11531e+09	2.47751e+09	2393087258	2.73884e+09	2.83414e+09	2.49371e+09	3.01853e+09	3.35542e+09	4.14424e+09	2.21353e+09	2.44967e+09	3.25382e+09	2.62252e+09	2.21863e+09	2.28665e+09	3.23598e+09	3.35542e+09	3.55057e+09	14.399	49.37	42.5926	16	16	50.84	40.2778	17	20	44.93	40.7407	15	19	56.19	43.0556	18	21	43.47	32.4074	13	15	46.2
Q8DQ18	Bifunctional protein GlmU OS=Streptococcus pneumoniae (strain ATCC BAA-255 / R6) OX=171101 GN=glmU PE=1 SV=2	42.4837	18	120	18	1	459	49.4	5.49	3.55145e+09	3.68554e+09	2.32899e+09	2.72742e+09	3.50831e+09	3850963276	2.83573e+09	2.40051e+09	3.33476e+09	3.71636e+09	3.64412e+09	3.16666e+09	2.61158e+09	2.74639e+09	3.53121e+09	3.04001e+09	2.40051e+09	2.85704e+09	14.505	48.71	34.4227	11	14	37.5	26.7974	9	12	46.02	31.1547	12	16	47.58	32.0261	10	15	45.3	33.3333	11	16	44.02
P0A4J0	RNA polymerase sigma factor SigA OS=Streptococcus pneumoniae (strain ATCC BAA-255 / R6) OX=171101 GN=sigA PE=3 SV=1	51.2195	11	115	11	1	369	42	4.84	3154155028	3.77124e+09	2.35325e+09	2.01944e+09	3.72287e+09	4.93076e+09	1734207466	2.38343e+09	2.98868e+09	3.30062e+09	3.72885e+09	3.19966e+09	1.93367e+09	2.91435e+09	4.52135e+09	1.85914e+09	2.38343e+09	2.56054e+09	6.197	48.64	38.7534	7	11	52.98	46.6125	7	14	66.11	43.3604	10	17	58.15	43.3604	9	13	37.41	23.5772	4	9	55.18
Q8CWR0	Carbamoyl-phosphate synthase large chain OS=Streptococcus pneumoniae (strain ATCC BAA-255 / R6) OX=171101 GN=carB PE=3 SV=1	45.6522	35	156	35	1	1058	116	4.89	8.73333e+08	8.97582e+08	459227921	1.313e+09	1189709442	1.4446e+09	1.14594e+09	1.10852e+09	1.67097e+09	9.13886e+08	8.87494e+08	6.244e+08	1.25723e+09	9.31332e+08	1.32465e+09	1.22849e+09	1.10852e+09	1.4316e+09	3.467	46.91	21.172	15	15	38.59	17.0132	13	15	16.36	7.56144	5	6	53.24	20.0378	15	18	54.88	25.7089	19	21	62.1
P64043	Elongation factor P OS=Streptococcus pneumoniae (strain ATCC BAA-255 / R6) OX=171101 GN=efp PE=3 SV=1	61.2903	8	158	8	1	186	20.6	4.92	9.31228e+09	9.85046e+09	9.02443e+09	9.79694e+09	14052377041	1.29482e+10	9.72351e+09	1.13685e+10	1.23833e+10	9.7447e+09	9.73974e+09	1.22703e+10	9.38086e+09	1.10005e+10	1.18731e+10	1.0424e+10	1.13685e+10	1.06094e+10	24.119	45.99	39.2473	6	16	46.24	55.3763	7	16	36.2	39.7849	6	10	51.59	61.2903	8	15	40.18	61.2903	8	18	39.76
Q8DQ96	Tagatose-6-phosphate kinase OS=Streptococcus pneumoniae (strain ATCC BAA-255 / R6) OX=171101 GN=fruB PE=3 SV=1	75.5776	16	121	16	1	303	32.6	4.92	3274690827	3.12989e+09	1.80034e+09	4.02097e+09	5235063184	4.1694e+09	3.32965e+09	3.55211e+09	4.4615e+09	3.42675e+09	3.09471e+09	2.44787e+09	3.85019e+09	4.09813e+09	3.82321e+09	3.56951e+09	3.55211e+09	3.82238e+09	16.191	45.98	33.9934	8	13	36.19	36.6337	8	12	42.55	37.6238	8	13	35.65	39.934	10	15	39.73	47.1947	9	12	46.81
Q8DQG9	Probable dihydroorotate dehydrogenase A (fumarate) OS=Streptococcus pneumoniae (strain ATCC BAA-255 / R6) OX=171101 GN=pyrDA PE=3 SV=1	52.7331	15	150	15	1	311	34.5	5.12	2560555946	3.52095e+09	1.68961e+09	3.11685e+09	3.11382e+09	4.59083e+09	2575603320	3150705832	4.45591e+09	2.67946e+09	3.48137e+09	2.29732e+09	2.98447e+09	2.43757e+09	4.20965e+09	2.76114e+09	3150705832	3.81758e+09	15.681	45.83	44.6945	11	16	39.58	50.8039	13	18	38.79	46.3023	10	13	46.68	52.4116	13	18	45.84	36.6559	11	18	53.79
P59200	DNA polymerase I OS=Streptococcus pneumoniae (strain ATCC BAA-255 / R6) OX=171101 GN=polA PE=3 SV=1	24.7434	18	104	18	1	877	99.1	5.07	8.22385e+08	8.30399e+08	7.27569e+08	677060975	8.8182e+08	7.55784e+08	617680968	7.22553e+08	1.06419e+09	8.60573e+08	8.21066e+08	9.89256e+08	6.48306e+08	6.90309e+08	6.9303e+08	6.62177e+08	7.22553e+08	9.1174e+08	1.534	45.29	19.6123	14	15	33.48	15.6214	10	11	32.26	15.3934	11	11	28.32	13.1129	8	10	34.4	13.9111	9	11	31.75
P66201	50S ribosomal protein L31 type B OS=Streptococcus pneumoniae (strain ATCC BAA-255 / R6) OX=171101 GN=rpmE2 PE=3 SV=1	71.25	5	111	5	1	80	9.4	9	1.22972e+10	1.5132e+10	1.29649e+10	1.23019e+10	17308098922	1.37788e+10	1.35307e+10	1.24848e+10	16933103099	1.28683e+10	1.49619e+10	1.7628e+10	1.17795e+10	1.35492e+10	1.26347e+10	1.45055e+10	1.24848e+10	1.45074e+10	999	45.26	71.25	5	12	42.19	71.25	5	12	45.24	71.25	4	12	28.85	38.75	3	10	40.63	71.25	4	13	40.78
Q8CWS5	Lysine--tRNA ligase OS=Streptococcus pneumoniae (strain ATCC BAA-255 / R6) OX=171101 GN=lysS PE=3 SV=1	27.621	16	141	16	1	496	56.6	5.49	2562369976	2.34958e+09	1.47973e+09	2.84592e+09	3.61057e+09	3.28349e+09	2182653984	2.50361e+09	3.40927e+09	2.68136e+09	2.32317e+09	2.01195e+09	2.72505e+09	2.82644e+09	3.01086e+09	2.33989e+09	2.50361e+09	2.92088e+09	4.436	44.77	21.371	10	14	45.51	23.1855	11	18	37.36	17.9435	10	12	45.8	25	12	16	46.77	21.371	11	16	37.76
Q8CYE5	Uncharacterized protein OS=Streptococcus pneumoniae (strain ATCC BAA-255 / R6) OX=171101 GN=spr1601 PE=4 SV=1	48	4	137	4	1	100	11.8	7.33	3.98527e+09	4.13358e+09	3.26016e+09	3.86075e+09	4429583819	4.46867e+09	4.17945e+09	5452384120	5.86247e+09	4.17033e+09	4.08712e+09	4.43275e+09	3.69678e+09	3.46758e+09	4.09763e+09	4.48052e+09	5452384120	5.02265e+09	20.544	44.46	48	3	13	52.67	48	3	16	44.31	29	3	12	46.29	48	3	14	61.37	48	3	18	52.75
Q8CZE9	Biotin carboxylase (A subunit of acetyl-CoA carboxylase (ACC)) OS=Streptococcus pneumoniae (strain ATCC BAA-255 / R6) OX=171101 GN=accC PE=4 SV=1	60.6593	21	163	21	1	455	49.6	5.25	8.52698e+09	8.77869e+09	5854128422	9.56227e+09	1.02753e+10	9.07579e+09	6685680940	7.62663e+09	9.90303e+09	8.92294e+09	8.68002e+09	7.9597e+09	9.15615e+09	8.04375e+09	8.32221e+09	7.1673e+09	7.62663e+09	8.48439e+09	9.798	44.2	45.0549	13	19	60.27	52.3077	16	24	47.62	28.5714	9	15	37.2	30.989	11	17	47.49	36.7033	10	16	44.13
Q8DNC7	Potential aminotransferase OS=Streptococcus pneumoniae (strain ATCC BAA-255 / R6) OX=171101 GN=aspC PE=4 SV=1	46.7822	13	114	13	1	404	45.7	5.85	2.47355e+09	1.95503e+09	1391392379	4.13948e+09	4.48301e+09	2.93837e+09	2.47918e+09	2814914395	3.08609e+09	2.58841e+09	1.93305e+09	1.89184e+09	3.96367e+09	3.5094e+09	2.69439e+09	2.65777e+09	2814914395	2.644e+09	9	44.02	33.1683	10	15	33.04	31.1881	9	12	40.83	32.1782	8	13	27.83	21.0396	7	10	41.95	40.3465	11	15	30.06
Q8DR09	Peptide chain release factor 3 OS=Streptococcus pneumoniae (strain ATCC BAA-255 / R6) OX=171101 GN=prfC PE=3 SV=1	24.9027	12	121	12	1	514	58.4	5.2	2.35999e+09	2543719285	1746612671	3.5916e+09	4100960236	3.70938e+09	2.86017e+09	3.53228e+09	3.78504e+09	2.46958e+09	2.51513e+09	2.37482e+09	3.43906e+09	3.21033e+09	3.40139e+09	3.06621e+09	3.53228e+09	3.24282e+09	3.101	44.02	17.5097	7	12	42.93	20.6226	9	14	37.65	17.5097	7	11	47.58	22.5681	10	15	48.74	22.9572	10	15	45.76
Q8DQI1	ABC transporter substrate-binding protein-branched chain amino acid transport OS=Streptococcus pneumoniae (strain ATCC BAA-255 / R6) OX=171101 GN=livJ PE=4 SV=1	52.5907	14	112	14	1	386	40.4	5.4	1.20508e+09	1.21239e+09	1076449568	1.26717e+09	1.42313e+09	1.18018e+09	1.12079e+09	1.2503e+09	1350439444	1.26104e+09	1.19876e+09	1.46362e+09	1.21335e+09	1.11406e+09	1.08219e+09	1.20153e+09	1.2503e+09	1.15698e+09	5.579	43.66	43.7824	10	13	50.78	45.5959	11	20	50.65	43.7824	10	15	43.13	38.342	9	10	43.57	44.3005	9	11	38.45
Q8DPB7	ABC transporter substrate-binding protein-glutamine-binding protein OS=Streptococcus pneumoniae (strain ATCC BAA-255 / R6) OX=171101 GN=glnH PE=4 SV=1	39.4834	13	85	13	1	271	29.2	5.05	2.18203e+09	2.26286e+09	1.19943e+09	1.22046e+09	1.27734e+09	1.31917e+09	1.31603e+09	1023249284	1.47843e+09	2.28336e+09	2.23743e+09	1.63084e+09	1.16863e+09	9.99928e+08	1.20963e+09	1.41084e+09	1023249284	1.26664e+09	14.399	43.65	38.7454	9	14	33.73	38.7454	9	13	30.53	34.3173	7	10	11.52	22.8782	4	4	24.48	34.3173	8	9	25.12
Q8DMX1	Uncharacterized protein OS=Streptococcus pneumoniae (strain ATCC BAA-255 / R6) OX=171101 GN=ABC-NBD PE=4 SV=1	53.5185	22	149	22	1	540	60.8	4.84	1775880158	2.17326e+09	1.52861e+09	2.2294e+09	2.42925e+09	2770308978	2.86424e+09	2833249873	3.12964e+09	1.85834e+09	2.14883e+09	2.07841e+09	2.13472e+09	1.90168e+09	2.54029e+09	3.07058e+09	2833249873	2.68131e+09	10.721	43.16	35.7407	13	13	52.95	36.6667	14	16	35.11	30.5556	12	13	49.56	36.6667	13	14	53.32	42.963	16	18	55.16
Q8DPP2	Tagatose 1,6-diphosphate aldolase OS=Streptococcus pneumoniae (strain ATCC BAA-255 / R6) OX=171101 GN=lacD PE=3 SV=1	68.0982	21	133	21	1	326	36.4	4.83	5582336658	5.286e+09	2.44357e+09	4.48007e+09	6.03487e+09	5.53895e+09	3505462479	3339316348	4.534e+09	5.84156e+09	5.22659e+09	3.32246e+09	4.2898e+09	4.72424e+09	5.07904e+09	3.75799e+09	3339316348	3.88449e+09	8.12	43.13	51.5337	16	17	36.98	43.5583	14	16	49.66	54.908	15	17	33.42	42.3313	13	13	33.99	45.092	13	15	26.21
Q8DN58	UTP--glucose-1-phosphate uridylyltransferase OS=Streptococcus pneumoniae (strain ATCC BAA-255 / R6) OX=171101 GN=galU PE=3 SV=1	57.1906	13	102	13	1	299	33.2	5.39	3.63503e+09	3.85294e+09	3.67363e+09	6220620784	7.4389e+09	6.48423e+09	4.92847e+09	4.44419e+09	5901859738	3.80382e+09	3.80964e+09	4.99494e+09	5.95643e+09	5.82334e+09	5.94584e+09	5.2835e+09	4.44419e+09	5.0564e+09	12.111	43.09	51.1706	10	13	40.09	34.7826	7	11	20.3	32.4415	7	8	34.33	38.1271	8	11	27.72	32.107	6	10	30.95
Q8DP79	Peptide deformylase OS=Streptococcus pneumoniae (strain ATCC BAA-255 / R6) OX=171101 GN=def PE=1 SV=1	67.9803	13	154	13	1	203	22.7	5.22	2989329321	3.14052e+09	2.88957e+09	3238070648	4.18382e+09	4.13579e+09	2752124666	2.91814e+09	5146063826	3.12814e+09	3.10522e+09	3.92888e+09	3.10055e+09	3.27519e+09	3.79239e+09	2.95038e+09	2.91814e+09	4.40887e+09	50.795	43.09	47.2906	7	13	66.86	67.9803	10	20	38.71	58.6207	9	14	43	64.0394	9	15	70.32	67.9803	10	21	55.29
P66360	30S ribosomal protein S11 OS=Streptococcus pneumoniae (strain ATCC BAA-255 / R6) OX=171101 GN=rpsK PE=3 SV=1	33.0709	4	117	4	1	127	13.4	11.43	3.80545e+09	4.45448e+09	4466750474	3.72516e+09	5.64559e+09	4.70684e+09	4.41494e+09	3.65434e+09	3.21575e+09	3.98216e+09	4.40442e+09	6.07332e+09	3.56695e+09	4.41949e+09	4.31602e+09	4.73298e+09	3.65434e+09	2.75508e+09	4.623	42.97	33.0709	4	14	34.56	22.8346	3	12	15.44	33.0709	4	6	38.28	33.0709	4	12	55.42	33.0709	4	17	51.81
P0A3R4	DNA mismatch repair protein HexA OS=Streptococcus pneumoniae (strain ATCC BAA-255 / R6) OX=171101 GN=hexA PE=3 SV=1	28.436	16	86	16	1	844	94.8	5.3	1.24101e+09	1.37065e+09	7.43594e+08	712479941	7.63261e+08	8.70599e+08	565798322	5.60349e+08	7.85991e+08	1.29863e+09	1.35524e+09	1.01105e+09	6.8222e+08	5.97499e+08	7.98312e+08	6.06557e+08	5.60349e+08	6.73395e+08	1.588	42.75	21.8009	11	13	40.23	22.0379	13	14	29.4	8.76777	7	9	33.83	15.7583	9	10	22.75	9.83412	6	7	36.89
Q8DNS9	Fructokinase OS=Streptococcus pneumoniae (strain ATCC BAA-255 / R6) OX=171101 GN=scrK PE=4 SV=1	41.6949	10	67	10	1	295	31.9	6.14	1426686320	8.81295e+08	5.69821e+08	7.04002e+08	1576395793	9.67205e+08	6.1852e+08	7.16247e+08	9.08182e+08	1.49294e+09	8.71389e+08	7.7477e+08	6.74102e+08	1.23404e+09	8.86897e+08	6.63077e+08	7.16247e+08	7.78082e+08	4.412	42.7	32.8814	8	10	33.79	27.7966	7	9	23.79	29.4915	5	5	36.98	22.7119	7	8	30.52	32.5424	8	9	27.62
P65240	Ribose-phosphate pyrophosphokinase 1 OS=Streptococcus pneumoniae (strain ATCC BAA-255 / R6) OX=171101 GN=prs1 PE=3 SV=1	42.236	14	129	14	1	322	35.4	6.02	1.9804e+09	2.49479e+09	1.77521e+09	2921290580	4.40429e+09	2.94997e+09	3.30257e+09	2918962588	4211970631	2.07236e+09	2.46675e+09	2.41371e+09	2.79722e+09	3.44778e+09	2.70503e+09	3.54048e+09	2918962588	3.60859e+09	18.684	42.57	41.3043	10	13	41.41	36.0248	10	14	40.9	36.0248	10	15	60.09	35.4037	10	17	42.73	39.441	10	15	49.03
Q8DPR0	Dihydrolipoyl dehydrogenase OS=Streptococcus pneumoniae (strain ATCC BAA-255 / R6) OX=171101 GN=acoL PE=3 SV=1	36.6843	16	130	16	1	567	60.4	4.92	2.52483e+09	2.78574e+09	1.94251e+09	3.07254e+09	3.86307e+09	3.43439e+09	1.84647e+09	1.68389e+09	2.24804e+09	2.64207e+09	2.75443e+09	2.64117e+09	2.94205e+09	3.0241e+09	3.14923e+09	1.97949e+09	1.68389e+09	1.926e+09	3.084	42.55	19.9295	8	11	49.78	21.5168	9	15	25.16	25.3968	11	12	47.77	25.7496	11	15	59.53	34.9206	15	21	57.45
P0A4M8	Oligopeptide transport system permease protein AmiC OS=Streptococcus pneumoniae (strain ATCC BAA-255 / R6) OX=171101 GN=amiC PE=3 SV=1	38.9558	18	101	18	1	498	55.6	9.1	2157773744	2310533010	1.86994e+09	1462615044	1.7148e+09	1144867417	1.22936e+09	1.47787e+09	1682112518	2.25797e+09	2.28456e+09	2.54251e+09	1.4005e+09	1.34239e+09	1.04981e+09	1.31792e+09	1.47787e+09	1.44114e+09	9	41.99	32.1285	13	14	34.98	30.7229	10	15	30.27	25.1004	11	14	22.02	26.7068	9	10	19.34	28.1124	9	9	25.61
Q8DRQ3	Ribosome-binding ATPase YchF OS=Streptococcus pneumoniae (strain ATCC BAA-255 / R6) OX=171101 GN=ychF PE=3 SV=1	71.9677	19	139	19	1	371	41.1	4.88	2.3816e+09	2248633085	2.13455e+09	3163155884	3.80984e+09	2.22952e+09	1.65877e+09	3.50889e+09	3.68423e+09	2.49219e+09	2.22336e+09	2.90229e+09	3.02881e+09	2.98243e+09	2.0444e+09	1.77826e+09	3.50889e+09	3.15645e+09	25.827	41.98	56.0647	12	16	50.12	47.9784	11	15	37.76	28.0323	10	13	50.95	33.9623	10	17	44.71	44.4744	12	15	51.16
Q8CWQ0	30S ribosomal protein S15 OS=Streptococcus pneumoniae (strain ATCC BAA-255 / R6) OX=171101 GN=rpsO PE=3 SV=1	67.4157	9	107	9	1	89	10.5	10.18	9.72217e+09	1.17972e+10	8.42843e+09	1.08205e+10	1.55054e+10	12602163884	1.04245e+10	9.63882e+09	14531822204	1.01736e+10	1.16646e+10	1.14599e+10	1.03609e+10	1.2138e+10	1.15558e+10	1.11754e+10	9.63882e+09	1.24501e+10	999	41.29	66.2921	8	12	37.84	65.1685	7	11	26.19	37.0787	7	9	48.86	67.4157	9	15	39.28	65.1685	7	12	28.69
P66113	50S ribosomal protein L20 OS=Streptococcus pneumoniae (strain ATCC BAA-255 / R6) OX=171101 GN=rplT PE=3 SV=1	42.8571	7	111	7	1	119	13.7	10.83	6.30062e+09	9.28232e+09	3506303500	3504291934	9.82327e+09	7.78218e+09	6.70684e+09	7224906292	5.03127e+09	6.59319e+09	9.17799e+09	4.76743e+09	3.35546e+09	7.68988e+09	7.13601e+09	7.18999e+09	7224906292	4.31053e+09	137.95	41.16	42.8571	6	10	39.39	42.8571	6	13	30.13	42.8571	6	9	29.85	32.7731	3	8	57.87	42.8571	7	19	54.15
Q8DQC1	ABC transporter ATP-binding protein-ribose/galactose transport OS=Streptococcus pneumoniae (strain ATCC BAA-255 / R6) OX=171101 GN=ABC-NBD PE=4 SV=1	48.5323	19	129	19	1	511	55	5.68	1.76259e+09	1.62225e+09	1.78723e+09	1874806425	2.30156e+09	1.87572e+09	1.65989e+09	1.77319e+09	1986057370	1.84444e+09	1.60402e+09	2.43005e+09	1.79518e+09	1.80171e+09	1.71998e+09	1.77947e+09	1.77319e+09	1.70155e+09	4.52	40.93	34.638	13	16	36.7	27.9843	11	13	40.54	35.225	14	14	38.45	36.7906	14	16	31.71	29.7456	11	13	35.3
Q8DNV8	Cell division protein FtsA OS=Streptococcus pneumoniae (strain ATCC BAA-255 / R6) OX=171101 GN=ftsA PE=3 SV=1	59.9562	21	140	21	1	457	49.4	5.19	5.27612e+09	7.62885e+09	4388285732	6.87053e+09	9.59726e+09	8.00641e+09	5.96933e+09	5565292159	7.20689e+09	5.52112e+09	7.5431e+09	5.96664e+09	6.57873e+09	7.51296e+09	7.34163e+09	6.39935e+09	5565292159	6.17447e+09	9	40.39	35.8862	12	14	47.14	39.3873	14	16	40.89	40.919	14	17	48.57	41.3567	14	17	49.36	45.733	14	17	53.7
Q8CWV2	50S ribosomal protein L18 OS=Streptococcus pneumoniae (strain ATCC BAA-255 / R6) OX=171101 GN=rplR PE=3 SV=1	57.6271	8	115	8	1	118	12.9	10.4	16627875427	2.81162e+10	1.84964e+10	25223161889	2.6455e+10	3.13818e+10	20327217780	2.41393e+10	41856134119	1.74e+10	2.78002e+10	2.51491e+10	2.41519e+10	2.07096e+10	2.87761e+10	2.17915e+10	2.41393e+10	3.58601e+10	50.795	40.3	47.4576	5	19	34.41	39.8305	5	11	23.17	50	7	12	40.23	47.4576	5	12	51.55	39.8305	4	13	45.21
Q8DQN3	Glucose kinase OS=Streptococcus pneumoniae (strain ATCC BAA-255 / R6) OX=171101 GN=glcK PE=4 SV=1	60.6154	18	269	18	1	325	34.2	5.11	4.00701e+09	3.47014e+09	3.07546e+09	4.29127e+09	5330078246	4.92368e+09	6.12127e+09	6794735400	8.4109e+09	4.19308e+09	3.43114e+09	4.18162e+09	4.10902e+09	4.17251e+09	4.51486e+09	6.56223e+09	6794735400	7.20601e+09	26.826	40.13	39.0769	10	13	32.1	52.9231	12	15	30.91	47.6923	12	15	38.75	39.0769	12	23	61.91	52.9231	15	20	54.97
Q8DQY0	CTP synthase OS=Streptococcus pneumoniae (strain ATCC BAA-255 / R6) OX=171101 GN=pyrG PE=3 SV=1	40.9346	17	102	17	1	535	59.2	5.67	2.5721e+09	2.16616e+09	1130139466	1.23713e+09	1.86434e+09	1.64519e+09	1.29019e+09	1.2048e+09	1298917543	2.69154e+09	2.14181e+09	1.53662e+09	1.18458e+09	1.45945e+09	1.50859e+09	1.38313e+09	1.2048e+09	1.11284e+09	4.298	39.94	38.3178	15	15	33.91	32.7103	11	16	18.47	24.2991	7	8	10.1	20.9346	6	7	28.1	24.6729	9	17	27.43
Q8DP18	Uncharacterized protein OS=Streptococcus pneumoniae (strain ATCC BAA-255 / R6) OX=171101 GN=ABC-NBD PE=4 SV=1	34.0289	15	80	15	1	623	70.9	5.16	770936302	6.47103e+08	3.96614e+08	4.23779e+08	6.66382e+08	648008894	2.84904e+08	419763808	540112110	8.06735e+08	6.3983e+08	5.39266e+08	4.0578e+08	5.21659e+08	5.94204e+08	3.05428e+08	419763808	4.62739e+08	1.801	39.83	27.6083	11	13	29.89	25.5217	10	11	12.8	13.9647	5	6	16.05	13.1621	5	5	33.61	22.6324	10	10	41.55
Q8DPN5	Elongation factor 4 OS=Streptococcus pneumoniae (strain ATCC BAA-255 / R6) OX=171101 GN=lepA PE=3 SV=1	27.8418	13	92	13	1	607	67.6	5.21	1.39182e+09	1.42589e+09	9.56572e+08	1.62005e+09	1.53634e+09	1.71333e+09	1547133416	1.64006e+09	1.4662e+09	1.45645e+09	1.40987e+09	1.30063e+09	1.55124e+09	1.20268e+09	1.57107e+09	1.65859e+09	1.64006e+09	1.25616e+09	1.448	38.89	26.1944	12	12	28.25	23.888	10	10	26.23	20.4283	9	9	34.15	25.8649	11	11	19.45	14.827	6	7	31.41
P63792	ATP-dependent Clp protease ATP-binding subunit ClpX OS=Streptococcus pneumoniae (strain ATCC BAA-255 / R6) OX=171101 GN=clpX PE=3 SV=1	42.1951	13	126	13	1	410	45.8	4.82	2171407700	2.40177e+09	1.94703e+09	2.33235e+09	2.46885e+09	2.08991e+09	1.79149e+09	2.01357e+09	2.54564e+09	2.27224e+09	2.37478e+09	2.64732e+09	2.23329e+09	1.93267e+09	1.91638e+09	1.92055e+09	2.01357e+09	2.18097e+09	4.109	38.57	35.6098	10	17	26.59	30.7317	8	14	28.71	32.9268	9	14	29.81	29.0244	8	12	37.64	40	11	18	31.77
Q8DP01	GTP-sensing transcriptional pleiotropic repressor CodY OS=Streptococcus pneumoniae (strain ATCC BAA-255 / R6) OX=171101 GN=codY PE=3 SV=1	37.7863	13	105	13	1	262	29.7	5.76	2800959370	2.581e+09	1.40525e+09	2422635964	4.274e+09	3947030083	2195024125	2.70836e+09	2.68766e+09	2.93102e+09	2.55199e+09	1.91069e+09	2.31974e+09	3.34578e+09	3.6193e+09	2.35315e+09	2.70836e+09	2.30264e+09	17.478	38.52	30.5344	9	12	26.97	29.771	7	10	33.31	37.7863	10	14	31.3	30.1527	7	11	26.18	29.771	6	9	31.19
Q8DNV6	UDP-N-acetylmuramoyl-tripeptide--D-alanyl-D-alanine ligase OS=Streptococcus pneumoniae (strain ATCC BAA-255 / R6) OX=171101 GN=murF PE=1 SV=1	29.7593	12	86	12	1	457	50.5	5.01	1690183464	1.65048e+09	571648986	9.86503e+08	1.26701e+09	6.9756e+08	6.90901e+08	790234956	7.32732e+08	1.76867e+09	1.63193e+09	7.77256e+08	9.44606e+08	9.91841e+08	6.3964e+08	7.40673e+08	790234956	6.27765e+08	3.642	38.51	26.477	10	13	40.2	29.1028	11	14	33.03	27.1335	10	10	21.48	20.3501	7	8	30.33	20.1313	8	10	26.77
Q8CWV6	50S ribosomal protein L23 OS=Streptococcus pneumoniae (strain ATCC BAA-255 / R6) OX=171101 GN=rplW PE=3 SV=1	84.6939	9	216	9	1	98	10.8	9.52	2.4819e+10	2.34171e+10	1.79349e+10	23382591064	28712303096	2.50178e+10	2.32156e+10	22754631416	2.60371e+10	2.59715e+10	2.31539e+10	2.43857e+10	2.23895e+10	2.24767e+10	2.29405e+10	2.4888e+10	22754631416	2.23072e+10	30.623	38.31	84.6939	9	21	35.86	84.6939	9	31	27.13	84.6939	9	17	40.55	84.6939	9	23	44.06	84.6939	9	28	37.85
P66321	50S ribosomal protein L9 OS=Streptococcus pneumoniae (strain ATCC BAA-255 / R6) OX=171101 GN=rplI PE=3 SV=1	71.3333	14	173	14	1	150	16.5	9.42	8085656181	9.84432e+09	6.44151e+09	7.58222e+09	9672915218	8.78537e+09	10918405585	10685963129	1.27123e+10	8.46112e+09	9.73367e+09	8.75836e+09	7.26019e+09	7.57218e+09	8.05591e+09	1.17049e+10	10685963129	1.08913e+10	64.793	38.26	58.6667	10	15	55.23	60.6667	11	20	67.98	65.3333	12	25	38.99	58.6667	10	16	40.14	63.3333	10	17	29.97
Q8CYN1	Uncharacterized protein OS=Streptococcus pneumoniae (strain ATCC BAA-255 / R6) OX=171101 GN=spr1221 PE=4 SV=1	51.4535	18	121	18	1	344	38.7	7.96	4.54058e+09	4.81614e+09	4.65897e+09	6.17942e+09	6.34107e+09	4.0026e+09	5127998724	3764774004	5.1206e+09	4.75143e+09	4.76201e+09	6.33468e+09	5.91698e+09	4.96393e+09	3.67026e+09	5.49741e+09	3764774004	4.38706e+09	8.047	38.1	34.8837	11	13	27.22	41.5698	12	16	26.94	32.2674	12	13	35.01	34.3023	9	14	37.85	36.9186	11	14	43.22
Q8DRP8	Hypoxanthine-guanine phosphoribosyltransferase OS=Streptococcus pneumoniae (strain ATCC BAA-255 / R6) OX=171101 GN=hpt PE=3 SV=1	54.4444	12	132	12	1	180	20.2	5.43	4.69237e+09	5.09972e+09	3.39389e+09	5418224951	6767148424	6.18846e+09	5598282529	5.72073e+09	6.94688e+09	4.91027e+09	5.0424e+09	4.61459e+09	5.18811e+09	5.29748e+09	5.67463e+09	6.00157e+09	5.72073e+09	5.95172e+09	19.309	37.85	47.2222	9	16	29.59	43.3333	8	13	35.99	48.3333	11	18	29.48	35	7	13	29.8	44.4444	8	15	24.79
P65242	Putative ribose-phosphate pyrophosphokinase 2 OS=Streptococcus pneumoniae (strain ATCC BAA-255 / R6) OX=171101 GN=prs2 PE=3 SV=1	43.8871	14	155	14	1	319	35.1	6.33	4.74612e+09	5.16559e+09	4.44437e+09	6888344029	6978008751	6760998036	4.35951e+09	4.70549e+09	5.03758e+09	4.96651e+09	5.10753e+09	6.0429e+09	6.59579e+09	5.46255e+09	6.19962e+09	4.67356e+09	4.70549e+09	4.31593e+09	16.191	37.58	43.8871	11	14	61.76	43.8871	12	20	46.96	43.8871	11	16	47.17	33.5423	9	15	70.43	40.4389	12	22	61.7
Q8DQH0	S-adenosylmethionine synthase OS=Streptococcus pneumoniae (strain ATCC BAA-255 / R6) OX=171101 GN=metK PE=3 SV=1	46.4646	19	139	19	1	396	43.1	5.19	3.68916e+09	3.76674e+09	2484901384	4.78193e+09	5.73921e+09	4.9155e+09	3.4921e+09	4.38644e+09	5.42061e+09	3.86046e+09	3.7244e+09	3.37866e+09	4.57884e+09	4.49278e+09	4.50736e+09	3.74366e+09	4.38644e+09	4.64409e+09	21.387	37.27	27.5253	11	13	29.92	27.7778	11	14	35.21	21.4646	9	12	34.2	34.596	12	14	55.57	38.1313	14	18	39.19
Q8DRG1	Lipoprotein OS=Streptococcus pneumoniae (strain ATCC BAA-255 / R6) OX=171101 GN=ABC-SBP PE=3 SV=1	59.8592	13	69	13	1	284	31.1	5.63	7.91917e+08	1137803928	1.42242e+09	777048400	1182584838	950227193	1.23753e+09	9.09929e+08	9.22391e+08	8.2869e+08	1.12502e+09	1.93403e+09	7.44047e+08	9.25755e+08	8.71329e+08	1.32668e+09	9.09929e+08	7.90255e+08	4.456	36.58	46.1268	8	9	25.36	43.3099	8	9	29.36	40.1408	8	9	18.72	28.169	5	5	28.64	46.1268	8	8	24.71
P66041	6,7-dimethyl-8-ribityllumazine synthase OS=Streptococcus pneumoniae (strain ATCC BAA-255 / R6) OX=171101 GN=ribH PE=3 SV=1	76.129	9	109	9	1	155	16.7	5.58	8044615088	1.07167e+10	7347534700	5963784148	7.45869e+09	6.32368e+09	4.68363e+09	4.76206e+09	6.01389e+09	8.41817e+09	1.05962e+10	9.99025e+09	5.7105e+09	5.83883e+09	5.79861e+09	5.02103e+09	4.76206e+09	5.15238e+09	38.811	36.51	65.8065	8	12	42.25	65.8065	8	15	28.03	47.0968	7	11	30.32	57.4194	8	13	31.93	57.4194	8	13	29.65
Q7CRB7	Acetyl-coenzyme A carboxylase carboxyl transferase subunit beta OS=Streptococcus pneumoniae (strain ATCC BAA-255 / R6) OX=171101 GN=accD PE=3 SV=1	49.6528	18	134	18	1	288	31.8	8.62	4371571073	2.77368e+09	1.49022e+09	3.82009e+09	6115190633	6.68417e+09	2.47758e+09	3.65091e+09	3.37541e+09	4.57457e+09	2.7425e+09	2.02621e+09	3.65785e+09	4.78711e+09	6.12918e+09	2.65606e+09	3.65091e+09	2.89187e+09	14.505	36.4	31.5972	10	15	36.59	35.4167	9	14	36.69	32.9861	7	11	42.42	38.5417	11	16	42.12	32.9861	9	15	37.02
Q8DRH7	Ribonuclease J OS=Streptococcus pneumoniae (strain ATCC BAA-255 / R6) OX=171101 GN=rnj PE=3 SV=1	33.2787	15	117	15	1	610	66.4	6.81	1675000803	1.57473e+09	1.35758e+09	1.79458e+09	3.16136e+09	1686039416	1.41891e+09	1.92603e+09	2.32476e+09	1.75278e+09	1.55703e+09	1.84586e+09	1.71836e+09	2.47479e+09	1.54605e+09	1.52113e+09	1.92603e+09	1.99173e+09	2.793	36.16	18.6885	8	10	29.18	23.6066	10	15	26.99	22.2951	10	11	37.21	26.7213	11	15	38.35	26.2295	10	14	26.05
Q8DQP4	Beta-galactosidase OS=Streptococcus pneumoniae (strain ATCC BAA-255 / R6) OX=171101 GN=bgaA PE=1 SV=1	29.3537	49	210	49	1	2228	246.6	6.15	782911772	8.02462e+08	500679508	1.2223e+09	1099358293	729275644	1333179442	1.09857e+09	1.64962e+09	8.19267e+08	7.93442e+08	6.80761e+08	1.17039e+09	8.60603e+08	6.68723e+08	1.42922e+09	1.09857e+09	1.4133e+09	1.52	36.14	9.87433	14	15	38.15	8.79713	14	15	27.47	7.71993	12	13	53.55	12.5673	22	25	46.43	11.1311	18	21	38.51
Q8DP16	Phosphoglucosamine mutase OS=Streptococcus pneumoniae (strain ATCC BAA-255 / R6) OX=171101 GN=glmM PE=1 SV=1	35.1111	11	86	11	1	450	48.1	4.73	5178601669	5.41954e+09	5.47616e+09	6.26112e+09	6.93596e+09	5457849473	4.40851e+09	5.3819e+09	6.22988e+09	5.41907e+09	5.35863e+09	7.44579e+09	5.99521e+09	5.42963e+09	5.00468e+09	4.72609e+09	5.3819e+09	5.33743e+09	3.217	36.12	27.1111	8	11	27.45	20.2222	6	10	24.18	16.6667	5	7	32.47	27.1111	8	11	32.48	27.7778	8	11	31.69
P0A474	50S ribosomal protein L14 OS=Streptococcus pneumoniae (strain ATCC BAA-255 / R6) OX=171101 GN=rplN PE=3 SV=1	44.2623	8	137	8	1	122	13	10.27	1.26045e+10	1.23677e+10	1.21239e+10	1.47221e+10	1.79434e+10	16398492762	1.29345e+10	12428949856	1.7109e+10	1.31898e+10	1.22287e+10	1.64846e+10	1.40968e+10	1.40465e+10	1.50369e+10	1.38663e+10	12428949856	1.46581e+10	11.328	35.85	34.4262	5	13	34.43	39.3443	7	21	29.07	44.2623	6	13	40.87	34.4262	5	17	38.26	22.1311	4	13	38.7
Q8DR55	Mid-cell-anchored protein Z OS=Streptococcus pneumoniae (strain ATCC BAA-255 / R6) OX=171101 GN=mapZ PE=1 SV=1	43.1034	14	57	14	1	464	51.5	4.81	1.38123e+09	1298776268	8.51982e+08	522333986	798999394	6.42283e+08	2.11207e+08	136043180	7.01598e+08	1.44537e+09	1.28418e+09	1.15842e+09	5.0015e+08	6.25475e+08	5.88953e+08	2.26422e+08	136043180	6.01092e+08	7.913	35.68	37.931	10	13	32.2	34.4828	9	11	31.08	28.4483	8	10	18.03	17.2414	5	5	2.69	5.17241	1	1	16.92
Q8DNL6	Uncharacterized protein OS=Streptococcus pneumoniae (strain ATCC BAA-255 / R6) OX=171101 GN=spr1654 PE=3 SV=1	56.5947	20	174	20	1	417	46.6	5.74	2.31974e+09	2.92297e+09	1.86978e+09	2782738056	3.40021e+09	2555575240	2.06585e+09	2186321396	2.8066e+09	2.42746e+09	2.89012e+09	2.54229e+09	2.66455e+09	2.66177e+09	2.34338e+09	2.21467e+09	2186321396	2.40454e+09	9	35.22	34.5324	11	15	36.54	41.0072	13	18	33.85	47.9616	15	18	43.44	43.6451	14	19	45.02	42.446	14	19	56.9
Q8DN55	N-acetyldiaminopimelate deacetylase OS=Streptococcus pneumoniae (strain ATCC BAA-255 / R6) OX=171101 GN=spr1906 PE=3 SV=1	39.6277	9	36	9	1	376	41.7	5.06	1.39957e+09	1.8632e+09	1016480320		1.4058e+06		94126154			1.46456e+09	1.84226e+09	1.38208e+09	#VALUE!	1.10049e+06	#VALUE!	1.00907e+08	#VALUE!	#VALUE!	2.594	35.17	39.6277	9	11	28.97	36.7021	8	8	19.46	25	5	8	6.77	11.9681	2	2	3.95	5.85106	2	2
Q8DNS0	Serine/threonine-protein kinase StkP OS=Streptococcus pneumoniae (strain ATCC BAA-255 / R6) OX=171101 GN=stkP PE=1 SV=1	30.1973	16	112	16	1	659	72.2	8.5	1.13673e+09	1166368687	992858911	762582020	872663524	8.72733e+08	8.18633e+09	853880843	873924175	1.18952e+09	1.15326e+09	1.34996e+09	7.30195e+08	6.83141e+08	8.00269e+08	8.77606e+09	853880843	7.48732e+08	2.065	35.09	25.0379	12	12	35.94	27.3141	13	15	37.9	22.4583	11	14	36.23	19.4234	10	12	27.42	20.3338	10	10	29.35
Q8CWN9	10 kDa chaperonin OS=Streptococcus pneumoniae (strain ATCC BAA-255 / R6) OX=171101 GN=groS PE=3 SV=1	48.9362	5	75	5	1	94	9.9	5.01	1.1562e+10	1.12407e+10	8.86547e+09	9524310577	11005818152	9.8086e+09	7.87102e+09	7611516360	10112754320	1.20989e+10	1.11143e+10	1.20541e+10	9.11981e+09	8.61561e+09	8.99418e+09	8.43803e+09	7611516360	8.66407e+09	13.678	35.04	46.8085	4	10	28.07	48.9362	5	8	20.29	48.9362	5	7	26.73	48.9362	5	8	30.79	46.8085	4	9	32.5
Q8DNR7	Methionyl-tRNA formyltransferase OS=Streptococcus pneumoniae (strain ATCC BAA-255 / R6) OX=171101 GN=fmt PE=3 SV=1	43.0868	9	67	9	1	311	34	5.47	1.83408e+09	1.89492e+09	1648932392	621175716	5.62764e+08	760477976	5.38524e+08	4.31308e+08	9.234e+08	1.91925e+09	1.87362e+09	2.24201e+09	5.94794e+08	4.40545e+08	6.97335e+08	5.77319e+08	4.31308e+08	7.9112e+08	3.467	34.96	36.6559	7	9	41.26	43.0868	9	13	17.04	28.9389	6	6	19.25	24.4373	4	6	26.65	35.0482	6	8	22.45
Q8DPY7	Uncharacterized RNA methyltransferase spr0932 OS=Streptococcus pneumoniae (strain ATCC BAA-255 / R6) OX=171101 GN=spr0932 PE=3 SV=1	29.4659	15	55	15	1	543	61.8	7.01	1176567460	1410530905	9.29008e+08	4.61309e+08	387899333	4.70248e+08	2.85049e+08	4.74254e+08	5.72441e+08	1.2312e+09	1.39468e+09	1.26315e+09	4.41717e+08	3.03657e+08	4.31202e+08	3.05583e+08	4.74254e+08	4.90437e+08	2.652	34.75	18.9687	11	13	26.32	22.2836	9	11	26.91	20.6262	8	10	7.97	5.89319	3	3	7.49	7.36648	4	4	12.47
Q8CZ70	UPF0371 protein spr0309 OS=Streptococcus pneumoniae (strain ATCC BAA-255 / R6) OX=171101 GN=spr0309 PE=3 SV=1	37.247	17	135	17	1	494	55	5.76	1.54015e+09	2.33357e+09	1.36067e+09	1.93735e+09	2.46887e+09	2.13631e+09	1846714132	2.00745e+09	2678588977	1.61166e+09	2.30734e+09	1.85006e+09	1.85507e+09	1.93269e+09	1.95893e+09	1.97975e+09	2.00745e+09	2.29487e+09	4.298	34.46	29.9595	13	14	39.49	25.3036	12	13	28.32	25.9109	9	9	43.66	29.7571	14	17	49.5	27.9352	13	17	49.77
Q8DQQ2	Uncharacterized protein OS=Streptococcus pneumoniae (strain ATCC BAA-255 / R6) OX=171101 GN=spr0552 PE=3 SV=1	36.5217	12	113	12	1	345	38	5.45	2.65007e+09	2.09592e+09	1.70265e+09	4.40606e+09	5.2088e+09	3.85137e+09	3.68374e+09	3.49232e+09	4.43069e+09	2.77313e+09	2.07237e+09	2.31505e+09	4.21893e+09	4.07757e+09	3.53159e+09	3.94911e+09	3.49232e+09	3.79597e+09	4.926	34.05	31.8841	10	12	27.02	28.1159	8	10	30.86	31.8841	9	10	42.93	31.8841	9	14	43.24	34.2029	11	15	34.82
Q8DRN5	Aminotransferase OS=Streptococcus pneumoniae (strain ATCC BAA-255 / R6) OX=171101 GN=aspC PE=3 SV=1	35.9897	14	102	14	1	389	43.2	5.25	1.35261e+09	1.32931e+09	1.13095e+09	1.93682e+09	2413736150	2.03584e+09	1.58209e+09	1.455e+09	1.91988e+09	1.41542e+09	1.31437e+09	1.53773e+09	1.85456e+09	1.88953e+09	1.8668e+09	1.69606e+09	1.455e+09	1.64485e+09	5.062	33.72	28.2776	9	11	33.36	28.2776	9	12	38.78	31.3625	10	13	45.85	30.3342	11	15	25.19	26.9923	8	9	34.12
Q8DPH1	Signal recognition particle protein OS=Streptococcus pneumoniae (strain ATCC BAA-255 / R6) OX=171101 GN=ffh PE=3 SV=1	38.8145	18	117	18	1	523	57.7	8.07	1.58627e+09	1.74416e+09	1.34575e+09	2.47291e+09	2.94732e+09	2.25785e+09	1.86838e+09	1.90792e+09	2511784808	1.65993e+09	1.72456e+09	1.82978e+09	2.36788e+09	2.30723e+09	2.07038e+09	2.00297e+09	1.90792e+09	2.15196e+09	4.623	33.71	27.5335	9	10	43.09	31.5488	11	13	33.8	27.1511	10	12	38.45	26.0038	9	11	46.05	36.3289	12	16	44.7
P0A4M0	DNA gyrase subunit B OS=Streptococcus pneumoniae (strain ATCC BAA-255 / R6) OX=171101 GN=gyrB PE=1 SV=1	36.2654	24	111	24	1	648	72.2	5.58	1.14212e+09	1.21945e+09	9.2408e+08	1548725756	1614226864	1.47821e+09	1.26164e+09	1.47262e+09	1.80172e+09	1.19515e+09	1.20574e+09	1.25645e+09	1.48295e+09	1.26365e+09	1.35548e+09	1.35253e+09	1.47262e+09	1.54362e+09	3.732	33.7	20.8333	11	12	28.82	20.8333	10	10	32.46	16.6667	9	11	29.62	20.0617	11	12	31.97	18.5185	10	10	31.68
Q8DPB6	Phosphate-specific transport system accessory protein PhoU OS=Streptococcus pneumoniae (strain ATCC BAA-255 / R6) OX=171101 GN=phoU PE=3 SV=1	80.6452	17	181	17	1	217	25	4.81	1707106978	1.83929e+09	765470712	1.85869e+09	2816827754	2336246152	2.37494e+09	2028662684	2.69123e+09	1.78638e+09	1.81862e+09	1.04079e+09	1.77975e+09	2.20508e+09	2.14226e+09	2.54602e+09	2028662684	2.3057e+09	30.623	33.64	43.7788	10	15	26.61	46.5438	7	16	13.83	50.6912	8	8	29.79	58.9862	11	19	40.52	66.8203	15	19	41.37
P63374	Phosphate import ATP-binding protein PstB 1 OS=Streptococcus pneumoniae (strain ATCC BAA-255 / R6) OX=171101 GN=pstB1 PE=3 SV=1	58.3333	14	83	14	1	252	27.9	5.53	1.83309e+09	1.61031e+09	1.30736e+09	1.21166e+09	2659526878	2.07778e+09	1.84587e+09	2.41267e+09	2432493803	1.91821e+09	1.59221e+09	1.77759e+09	1.1602e+09	2.08194e+09	1.90526e+09	1.97884e+09	2.41267e+09	2.08403e+09	7.733	33.51	46.4286	10	11	24.63	40.4762	10	10	15.83	35.7143	6	6	15.76	23.8095	5	5	27.82	35.3175	8	9	29.96
Q8DP97	Nicotinate phosphoribosyltransferase OS=Streptococcus pneumoniae (strain ATCC BAA-255 / R6) OX=171101 GN=spr1277 PE=3 SV=1	44.2387	18	107	18	1	486	55.1	5.27	1655825170	1.74267e+09	1.04583e+09	2.92217e+09	3433081483	2.86062e+09	2.12735e+09	2.28347e+09	2.91539e+09	1.73271e+09	1.72309e+09	1.42199e+09	2.79807e+09	2.6875e+09	2.6231e+09	2.28059e+09	2.28347e+09	2.49775e+09	4.623	33.35	31.4815	11	12	31.47	26.3374	10	12	21.15	20.9877	8	9	22.99	20.7819	8	11	32.06	28.1893	10	12	41.48
Q8DQR3	Ribonuclease J OS=Streptococcus pneumoniae (strain ATCC BAA-255 / R6) OX=171101 GN=rnj PE=3 SV=1	42.8571	17	82	17	1	553	61.1	5.57	1809752822	1.66093e+09	8.87369e+08	2.05332e+09	2.64554e+09	1.81928e+09	1.57896e+09	1.8569e+09	2390473544	1.89379e+09	1.64226e+09	1.20653e+09	1.96612e+09	2.07099e+09	1.66822e+09	1.69271e+09	1.8569e+09	2.04803e+09	3.532	32.96	21.3382	7	9	26.02	20.0723	8	9	15.77	17.3599	7	8	28.89	21.3382	8	9	36.11	26.9439	10	11	26.64
Q8DQH2	PTS glucose-specific enzyme IIABC component OS=Streptococcus pneumoniae (strain ATCC BAA-255 / R6) OX=171101 GN=ptsG PE=4 SV=1	25.6198	12	88	12	1	726	78	6.35	2587595720	2099482851	1.74527e+09	1.32053e+09	2.539e+09	1.35552e+09	3.63421e+09	3778631889	4977716388	2.70775e+09	2.07589e+09	2.373e+09	1.26445e+09	1.98759e+09	1.24297e+09	3.89601e+09	3778631889	4.26464e+09	2.162	32.91	14.4628	7	9	33.66	19.4215	9	10	30.55	15.0138	8	9	25.92	15.5647	7	8	32.8	16.9421	8	10	17.16
Q8DR56	Uncharacterized protein OS=Streptococcus pneumoniae (strain ATCC BAA-255 / R6) OX=171101 GN=spr0333 PE=3 SV=1	39.7436	14	66	14	1	390	43.8	8.84	1514255331	1637088934	9.71929e+08	4.3065e+08	439457895	418161979	524167476	4.49249e+08	6.09721e+08	1.58457e+09	1.61869e+09	1.32151e+09	4.1236e+08	3.44018e+08	3.83441e+08	5.61927e+08	4.49249e+08	5.22376e+08	2.775	32.81	32.3077	10	13	45.23	29.4872	10	19	30.34	27.1795	8	10	13.4	13.3333	4	4	15.13	10.7692	3	4	9.25
Q8CYK7	Uncharacterized protein OS=Streptococcus pneumoniae (strain ATCC BAA-255 / R6) OX=171101 GN=spr1326 PE=4 SV=1	30.9179	11	104	11	1	414	45.8	5.2	6.13825e+08	7.01152e+08	4.295e+08	1.48322e+09	2.32833e+09	1.37536e+09	1.34041e+09	1.52484e+09	2.70864e+09	6.42328e+08	6.93271e+08	5.8398e+08	1.42022e+09	1.82267e+09	1.26117e+09	1.43697e+09	1.52484e+09	2.32061e+09	5.31	32.77	27.7778	8	9	33.05	27.5362	8	9	21.5	15.7005	6	6	41.99	28.0193	9	12	45.86	30.9179	11	17	36.64
Q8DP63	Peptidoglycan-N-acetylglucosamine deacetylase OS=Streptococcus pneumoniae (strain ATCC BAA-255 / R6) OX=171101 GN=pgdA PE=1 SV=1	28.2937	11	73	11	1	463	52.6	5.67	1.00794e+09	804275050	5.69667e+08	906699319	7.46804e+08	812054350	6.3877e+08	5.65564e+08	7.43562e+08	1.05475e+09	7.95235e+08	7.74561e+08	8.68191e+08	5.84615e+08	7.44628e+08	6.84786e+08	5.65564e+08	6.37044e+08	2.455	32.39	22.0302	8	10	29.28	20.0864	7	9	11.17	13.8229	4	5	23.8	18.1425	5	7	28.63	20.0864	7	9	25.69
Q8DQM2	UDP-N-acetylmuramoylalanine--D-glutamate ligase OS=Streptococcus pneumoniae (strain ATCC BAA-255 / R6) OX=171101 GN=murD PE=3 SV=1	53.5556	20	109	20	1	450	48.5	5.03	1135522986	1.20562e+09	7.24486e+08	1.82177e+09	2.54718e+09	1.89284e+09	1178215000	1.38209e+09	1.4279e+09	1.18825e+09	1.19207e+09	9.85064e+08	1.7444e+09	1.99399e+09	1.73567e+09	1.26309e+09	1.38209e+09	1.22334e+09	7.318	32.34	20.6667	8	9	35.59	31.7778	11	13	31.96	16.4444	8	9	32	30.8889	11	11	42.93	39.3333	13	15	45.86
Q8DPQ0	Histidine-containing phosphocarrier protein of the PTS OS=Streptococcus pneumoniae (strain ATCC BAA-255 / R6) OX=171101 GN=ptsH PE=4 SV=1	41.3793	3	259	3	1	87	8.9	4.88	2.6958e+09	3723466320	4.94002e+09	3042682476	5410200035	4313234139	2468104932	2.9841e+09	3.73686e+09	2.82098e+09	3.68162e+09	6.71682e+09	2.91346e+09	4.23523e+09	3.9551e+09	2.6459e+09	2.9841e+09	3.20154e+09	45.416	32.34	13.7931	2	23	26.61	13.7931	2	26	44.21	41.3793	3	34	25.4	13.7931	2	23	29.26	13.7931	2	26	25.13
P0A4G1	Oligopeptide-binding protein AliB OS=Streptococcus pneumoniae (strain ATCC BAA-255 / R6) OX=171101 GN=aliB PE=3 SV=1	41.2577	21	113	21	1	652	72.5	5.39	8.36883e+08	9.89896e+08	5.53156e+08	1.76004e+09	1.69161e+09	2.00104e+09	1.65513e+09	1.78438e+09	2.58612e+09	8.75745e+08	9.7877e+08	7.52112e+08	1.68529e+09	1.32423e+09	1.83489e+09	1.77436e+09	1.78438e+09	2.21565e+09	3.125	32.31	24.2331	10	10	28.66	26.5337	11	11	19.45	10.7362	4	5	43.01	26.9939	11	15	48.73	28.3742	11	14	43.28
Q8DND8	Cmp-binding-factor 1 OS=Streptococcus pneumoniae (strain ATCC BAA-255 / R6) OX=171101 GN=cbf1 PE=4 SV=1	52.0958	14	113	14	1	334	38.3	7.17	1.48957e+09	1570824265	1.46469e+09	1978712012	2.4969e+09	2.11403e+09	1.98066e+09	1996656921	2.35712e+09	1.55874e+09	1.55317e+09	1.9915e+09	1.89467e+09	1.95463e+09	1.9385e+09	2.12335e+09	1996656921	2.01945e+09	8.006	32.19	35.3293	10	11	34.19	41.018	11	12	35.35	39.521	10	11	38.82	39.521	11	14	40.31	35.9281	10	14	33.15
Q8DR06	Uncharacterized protein OS=Streptococcus pneumoniae (strain ATCC BAA-255 / R6) OX=171101 GN=spr0400 PE=4 SV=1	37.4775	15	101	15	1	555	60.2	4.55	5.68671e+09	3.94308e+09	3.84534e+09	5.24922e+09	4.32921e+09	5.66691e+09	2.31151e+09	3404760380	4.00743e+09	5.95078e+09	3.89876e+09	5.2284e+09	5.02629e+09	3.389e+09	5.19638e+09	2.47803e+09	3404760380	3.43335e+09	3.758	32.01	24.1441	10	12	28.53	25.045	10	12	20.7	17.8378	7	7	36.39	28.1081	11	13	35.96	30.8108	11	12	45.7
Q8DR19	Trans-2-decenoyl-[acyl-carrier-protein] isomerase OS=Streptococcus pneumoniae (strain ATCC BAA-255 / R6) OX=171101 GN=fabM PE=1 SV=1	47.1264	12	109	12	1	261	28.7	6.16	4.05885e+09	3697314010	3281911509	5.50556e+09	6.49602e+09	5.72873e+09	3651857182	3.9746e+09	4.63835e+09	4.24733e+09	3.65576e+09	4.46233e+09	5.27173e+09	5.08524e+09	5.25307e+09	3.91493e+09	3.9746e+09	3.97389e+09	13.251	31.93	34.8659	8	13	26.99	31.4176	6	11	21.58	22.9885	5	8	29.36	34.8659	8	12	37.11	39.8467	10	17	36.15
Q8DPR1	Lipoate--protein ligase OS=Streptococcus pneumoniae (strain ATCC BAA-255 / R6) OX=171101 GN=lplA PE=4 SV=1	51.0638	12	72	12	1	329	37.7	5.81	2.31951e+09	1.35708e+09	1439375014	3.12564e+09	3.14889e+09	3.08648e+09	1236045387	1.6123e+09	2.1252e+09	2.42722e+09	1.34183e+09	1.95708e+09	2.9929e+09	2.46502e+09	2.83021e+09	1.32509e+09	1.6123e+09	1.82076e+09	4.012	31.9	34.3465	7	9	14.16	16.7173	4	5	11.31	13.0699	4	5	24.29	27.9635	6	8	37.43	47.4164	10	14	22.3
Q8DPP7	Lactose phosphotransferase system repressor OS=Streptococcus pneumoniae (strain ATCC BAA-255 / R6) OX=171101 GN=lacR PE=4 SV=1	54.5455	11	78	11	1	253	28.4	7.49	1.69521e+09	1.68654e+09	1564192794	1538164116	2.43662e+09	1.68396e+09	1.55682e+09	1920167741	2806066227	1.77393e+09	1.66758e+09	2.12679e+09	1.47284e+09	1.90744e+09	1.54414e+09	1.66897e+09	1920167741	2.40409e+09	4.995	31.84	32.8063	8	10	27.49	32.8063	8	10	32.82	39.5257	7	9	16.15	20.9486	5	7	24.43	26.4822	7	9	28.32
P63414	Acetate kinase OS=Streptococcus pneumoniae (strain ATCC BAA-255 / R6) OX=171101 GN=ackA PE=3 SV=1	52.7778	16	107	16	1	396	43.3	5.24	2.08806e+09	1729157131	1.12128e+09	2894711440	5.05252e+09	3.62758e+09	2.88486e+09	3263360632	3.01401e+09	2.18502e+09	1.70972e+09	1.52457e+09	2.77177e+09	3.95523e+09	3.32638e+09	3.09268e+09	3263360632	2.58224e+09	9	31.72	34.3434	10	14	18.06	19.4444	7	9	16.08	28.2828	7	7	34.19	38.1313	10	15	24.66	34.3434	11	12	29.28
Q8DNE8	UDP-N-acetylglucosamine 1-carboxyvinyltransferase 1 OS=Streptococcus pneumoniae (strain ATCC BAA-255 / R6) OX=171101 GN=murA1 PE=3 SV=1	43.3255	14	99	14	1	427	45.9	5.58	813304295	7.29162e+08	7.68898e+08	1.1785e+09	1.96007e+09	1114135347	1.05598e+09	1.03452e+09	1.64048e+09	8.51071e+08	7.20966e+08	1.04545e+09	1.12845e+09	1.53438e+09	1.02163e+09	1.13205e+09	1.03452e+09	1.40547e+09	3.047	31.63	29.5082	9	12	20.72	25.7611	7	8	23.16	22.4824	6	7	31.89	25.7611	8	12	29.93	29.0398	9	11	32.81
Q8CYJ1	Uncharacterized protein OS=Streptococcus pneumoniae (strain ATCC BAA-255 / R6) OX=171101 GN=spr1393 PE=4 SV=1	32.4034	14	74	14	1	466	52.2	4.96	1.83459e+09	1.73304e+09	1937726220	2.85351e+09	2.4109e+09	2247639084	1.52619e+09	1512830087	2796973452	1.91978e+09	1.71356e+09	2.63468e+09	2.73232e+09	1.8873e+09	2.06101e+09	1.63614e+09	1512830087	2.3963e+09	3.125	31.3	24.2489	9	10	18.9	19.7425	8	8	13.61	17.5966	6	6	29.41	24.2489	9	9	23.22	21.8884	8	8	29.39
Q8DRQ4	Chromosomal replication initiator protein DnaA OS=Streptococcus pneumoniae (strain ATCC BAA-255 / R6) OX=171101 GN=dnaA PE=3 SV=1	31.1258	13	85	13	1	453	51.8	6.06	6.99839e+08	4.33451e+08	5.94331e+08	674955048	7.74493e+08	3.78105e+08	5.29171e+08	808124623	7.98984e+08	7.32336e+08	4.2858e+08	8.08097e+08	6.46289e+08	6.06291e+08	3.46711e+08	5.67292e+08	808124623	6.84527e+08	2.594	31.21	28.0353	11	12	31.36	19.426	8	9	33.76	26.7108	9	11	24.9	18.3223	7	8	25.53	25.3863	8	9	29.15
Q8DPF2	ABC transporter substrate-binding protein-oligopeptide transport OS=Streptococcus pneumoniae (strain ATCC BAA-255 / R6) OX=171101 GN=appA PE=4 SV=1	49.262	20	164	20	1	542	61.2	6.06	9.3077e+08	9.81801e+08	4.65911e+08	1.31178e+09	2.40746e+09	1921712160	1.8183e+09	1.44865e+09	1.9517e+09	9.7399e+08	9.70766e+08	6.33487e+08	1.25606e+09	1.88462e+09	1.76215e+09	1.94929e+09	1.44865e+09	1.67211e+09	6.499	31.15	33.2103	13	15	41.12	36.5314	14	19	24.91	26.7528	9	10	50.69	35.4244	16	21	56.05	42.2509	16	21	59.04
P0A2U9	Oligopeptide transport ATP-binding protein AmiE OS=Streptococcus pneumoniae (strain ATCC BAA-255 / R6) OX=171101 GN=amiE PE=3 SV=1	39.7183	12	79	12	1	355	39.5	5.25	2.17367e+09	2.09786e+09	1.20637e+09	1.86291e+09	2263983609	1.88515e+09	1538366156	1518956413	1.78943e+09	2.27461e+09	2.07428e+09	1.64026e+09	1.78379e+09	1.7723e+09	1.72862e+09	1.64919e+09	1518956413	1.53309e+09	3.642	31.02	33.5211	9	11	31.07	27.3239	6	9	12.39	17.7465	6	7	23.89	29.8592	6	7	20.31	27.6056	9	10	42.69
Q8DRG2	ABC transporter substrate-binding protein-amino acid transport OS=Streptococcus pneumoniae (strain ATCC BAA-255 / R6) OX=171101 GN=ABC-SBP PE=1 SV=1	65.942	15	121	15	1	276	30.6	5.26	2660980456	2250954457	1.9754e+09	3.0468e+09	4.62e+09	3657975910	3.69912e+09	3753480815	4.01668e+09	2.78454e+09	2.22565e+09	2.6859e+09	2.9174e+09	3.61664e+09	3.35425e+09	3.9656e+09	3753480815	3.44128e+09	14.013	30.91	38.4058	8	11	29.9	47.8261	10	13	27.98	44.9275	10	14	40.08	45.6522	11	16	37.95	47.8261	10	14	31.4
Q8DPH4	Cytoplasmic membrane protein OS=Streptococcus pneumoniae (strain ATCC BAA-255 / R6) OX=171101 GN=lemA PE=4 SV=1	65.5914	13	117	13	1	186	20.6	5.71	2.41961e+09	2.59322e+09	2.26813e+09	2.8797e+09	3509596182	3.162e+09	2822310762	2.63563e+09	3.84701e+09	2.53196e+09	2.56407e+09	3.08391e+09	2.7574e+09	2.74739e+09	2.89945e+09	3.02562e+09	2.63563e+09	3.29591e+09	23.245	30.79	47.8495	8	11	36.27	59.6774	10	13	41.38	56.9892	10	13	44.09	47.8495	9	15	30.55	55.3763	10	12	33.23
Q8DPV8	GTPase Obg OS=Streptococcus pneumoniae (strain ATCC BAA-255 / R6) OX=171101 GN=obg PE=3 SV=1	45.8716	14	109	14	1	436	48.4	5.06	1.76393e+09	1.86735e+09	1.80989e+09	2.42096e+09	2.81232e+09	1.7432e+09	1.50849e+09	1832294527	2564270968	1.84584e+09	1.84636e+09	2.46086e+09	2.31814e+09	2.20155e+09	1.59846e+09	1.61716e+09	1832294527	2.19693e+09	3.101	30.67	31.1927	9	9	33.59	34.8624	10	11	43.44	40.367	11	16	40.98	36.9266	11	13	38.05	39.2202	11	14	30.51
Q8DPK3	Glucose-6-phosphate 1-dehydrogenase OS=Streptococcus pneumoniae (strain ATCC BAA-255 / R6) OX=171101 GN=zwf PE=3 SV=1	49.697	22	172	22	1	495	56.8	5.76	1.85576e+09	1.61257e+09	1.2782e+09	3.24593e+09	4239637412	4098965520	1982140204	2.71977e+09	3.55589e+09	1.94194e+09	1.59445e+09	1.73794e+09	3.10807e+09	3.31889e+09	3.75862e+09	2.12493e+09	2.71977e+09	3.0465e+09	9	30.58	32.7273	14	17	26.59	29.4949	13	14	32.34	32.3232	12	14	48.32	42.2222	18	23	54.04	37.3737	14	20	62.79
Q8DNF6	CylM protein, cytolytic toxin system OS=Streptococcus pneumoniae (strain ATCC BAA-255 / R6) OX=171101 GN=cylM PE=4 SV=1	19.3775	14	74	14	1	996	116.9	6.05	4.16504e+08	3.33698e+08	2.77534e+08	229361170	4.22624e+08	3.50074e+08	3.57679e+08	3.14953e+08	4.12501e+08	4.35845e+08	3.29948e+08	3.77356e+08	2.1962e+08	3.3084e+08	3.21007e+08	3.83445e+08	3.14953e+08	3.53409e+08	0.874	30.57	13.253	10	10	19.87	12.1486	9	10	21.78	10.3414	8	8	21.99	9.63855	7	7	25.21	12.249	9	9	30.28
Q8DN28	Carbamate kinase OS=Streptococcus pneumoniae (strain ATCC BAA-255 / R6) OX=171101 GN=arcC PE=3 SV=1	58.4127	12	59	12	1	315	33.6	5.03	1.68207e+09	1.20534e+09	8.61427e+08	2.00409e+09	2437548442	1.23354e+09	1.3234e+09	366621040	2.19597e+09	1.76018e+09	1.19179e+09	1.17126e+09	1.91898e+09	1.90817e+09	1.13112e+09	1.41873e+09	366621040	1.88139e+09	4.995	30.51	41.2698	7	8	27.73	39.0476	7	8	19.77	20.6349	5	6	21.6	32.381	6	8	23.38	43.4921	9	10	14.5
P65608	Ornithine carbamoyltransferase, catabolic OS=Streptococcus pneumoniae (strain ATCC BAA-255 / R6) OX=171101 GN=arcB PE=3 SV=1	40.5325	12	101	12	1	338	37.9	5.39	1.80855e+09	1777989587	1.59004e+09	2.62085e+09	3.31046e+09	2.9603e+09	1726373459	2.20682e+09	3.48114e+09	1.89253e+09	1.75801e+09	2.16194e+09	2.50954e+09	2.5915e+09	2.7145e+09	1.85074e+09	2.20682e+09	2.98246e+09	6.943	30.46	26.3314	8	11	40.2	29.5858	8	13	19.8	25.4438	5	7	30.51	33.1361	8	11	45.89	40.5325	10	15	43.89
Q8DPP8	Ribonucleoside-diphosphate reductase subunit beta OS=Streptococcus pneumoniae (strain ATCC BAA-255 / R6) OX=171101 GN=nrdF PE=3 SV=1	46.875	15	109	15	1	320	36.9	4.5	3735101449	3.64434e+09	1.08643e+09	4.48264e+09	5.41501e+09	5.61771e+09	3.80333e+09	4259102600	4293389076	3.90854e+09	3.60338e+09	1.4772e+09	4.29226e+09	4.239e+09	5.15127e+09	4.07732e+09	4259102600	3.67835e+09	30.623	30.28	34.0625	9	10	31.8	39.6875	10	12	21.77	26.25	7	8	39.67	34.0625	10	14	29.32	34.0625	11	14	31.22
Q8CYZ1	Uncharacterized protein OS=Streptococcus pneumoniae (strain ATCC BAA-255 / R6) OX=171101 GN=spr0688 PE=4 SV=1	73.2143	11	110	11	1	112	12.9	7.64	1.77037e+09	2753182729	1.49204e+09	2.27133e+09	4.60255e+09	3.53234e+09	2.59746e+09	3.13628e+09	4.25278e+09	1.85258e+09	2.72224e+09	2.02868e+09	2.17487e+09	3.60298e+09	3.23905e+09	2.78458e+09	3.13628e+09	3.64355e+09	73.989	30.19	61.6071	8	10	39.12	61.6071	8	12	25.62	61.6071	6	8	34.25	61.6071	9	18	28.9	73.2143	9	11	39.82
Q8DQ00	Aspartate-semialdehyde dehydrogenase OS=Streptococcus pneumoniae (strain ATCC BAA-255 / R6) OX=171101 GN=asd PE=1 SV=1	35.7542	8	53	8	1	358	38.9	5.22	2922555745	3213112030	2.37159e+09	1267189639	2987969528	1.6387e+09	1.98333e+09	1504205662	2237107037	3.05827e+09	3.177e+09	3.22459e+09	1.21337e+09	2.33905e+09	1.50264e+09	2.1262e+09	1504205662	1.91663e+09	3.281	30.11	24.581	5	8	17.16	22.6257	5	7	20.01	16.4804	3	5	22.85	22.6257	5	6	26.7	20.9497	4	7	13.18
Q8DNW8	ABC transporter ATP-binding protein-manganese transport OS=Streptococcus pneumoniae (strain ATCC BAA-255 / R6) OX=171101 GN=psaB PE=4 SV=1	47.5	14	99	14	1	240	26.8	7.56	2901057971	4.17803e+09	3307587888	2.01535e+09	3.26959e+09	2.85712e+09	2.2567e+09	2191034124	2295797006	3.03577e+09	4.13107e+09	4.49724e+09	1.92976e+09	2.55951e+09	2.61989e+09	2.41927e+09	2191034124	1.96692e+09	20.544	30.02	43.75	10	12	32.85	33.3333	7	11	37.65	40.4167	11	16	17.39	37.5	8	9	16.25	42.9167	9	10	24.85
Q8DQ30	Ribonuclease R OS=Streptococcus pneumoniae (strain ATCC BAA-255 / R6) OX=171101 GN=rnr PE=3 SV=1	17.9847	11	64	11	1	784	89.1	7.61	1.50415e+09	1.22272e+09	1.06637e+09	8.45531e+08	936233520	8.97094e+08	4.06097e+08	6.49011e+08	7.37614e+08	1.574e+09	1.20898e+09	1.44992e+09	8.09621e+08	7.32905e+08	8.22608e+08	4.35351e+08	6.49011e+08	6.31948e+08	0.848	29.83	15.4337	9	10	25.12	14.2857	8	9	17.5	14.5408	8	9	10.99	8.16327	6	6	26.33	13.9031	8	10	18.8
Q8DRD7	Ribonucleotide reductase, class III, anaerobic OS=Streptococcus pneumoniae (strain ATCC BAA-255 / R6) OX=171101 GN=nrdD PE=4 SV=1	27.6798	17	66	17	1	737	84	5.95	9.79445e+08	1.17823e+09	6.91302e+08	4.847e+08	7.83095e+08	4.36011e+08	6.01714e+08	4.25555e+08	3.99664e+08	1.02493e+09	1.16499e+09	9.39945e+08	4.64114e+08	6.13025e+08	3.99808e+08	6.4506e+08	4.25555e+08	3.42411e+08	1.096	29.72	18.3175	9	10	26.91	15.3324	8	9	31.12	18.8602	12	12	14.51	7.86974	5	5	13.99	10.4478	6	6	18.08
Q8CWQ4	Asparagine--tRNA ligase OS=Streptococcus pneumoniae (strain ATCC BAA-255 / R6) OX=171101 GN=asnS PE=3 SV=1	44.0716	22	164	22	1	447	51.1	5.06	5.97936e+09	7.36838e+09	5.42546e+09	5.99217e+09	5.87791e+09	6.0496e+09	6170775348	6578181192	7.3947e+09	6.25702e+09	7.28556e+09	7.37686e+09	5.73768e+09	4.60137e+09	5.5473e+09	6.61531e+09	6578181192	6.33538e+09	12.183	29.62	25.9508	12	16	44.2	30.6488	16	20	41.13	32.2148	16	19	30.03	27.2931	13	15	42.69	40.9396	16	22	32.28
P65833	Pur operon repressor OS=Streptococcus pneumoniae (strain ATCC BAA-255 / R6) OX=171101 GN=purR PE=3 SV=1	49.4545	10	72	10	1	275	30.2	5.87	2.61393e+09	2.86005e+09	1.19223e+09	1.71685e+09	2.49178e+09	1.9103e+09	1.64189e+09	1.90036e+09	2.45711e+09	2.73531e+09	2.82791e+09	1.62104e+09	1.64393e+09	1.95062e+09	1.75169e+09	1.76016e+09	1.90036e+09	2.10512e+09	4.623	29.58	35.6364	8	9	25.1	39.2727	8	9	20.65	35.6364	7	8	23.03	35.6364	8	9	16.71	29.0909	6	7	13.09
Q8DRL5	Uncharacterized protein OS=Streptococcus pneumoniae (strain ATCC BAA-255 / R6) OX=171101 GN=spr0058 PE=4 SV=1	26.9841	11	81	11	1	252	29.6	6.89	1.83903e+09	3.1444e+09	1.84176e+09	1.56056e+09	2.75377e+09	7.52914e+08	1.76738e+09	2.11525e+09	1.78941e+09	1.92442e+09	3.10906e+09	2.50419e+09	1.49429e+09	2.15572e+09	6.90399e+08	1.8947e+09	2.11525e+09	1.53307e+09	9	29.57	21.8254	7	9	28.06	21.8254	7	10	38.35	22.619	9	13	22.79	21.8254	7	8	30.57	20.6349	7	11	18.39
Q8DR11	Aspartyl/glutamyl-tRNA(Asn/Gln) amidotransferase subunit B OS=Streptococcus pneumoniae (strain ATCC BAA-255 / R6) OX=171101 GN=gatB PE=3 SV=1	42.0833	20	127	20	1	480	53.6	5.19	1.89631e+09	2.49267e+09	1.56557e+09	2.15482e+09	2.91242e+09	2.33351e+09	2034454772	1.86341e+09	2.2902e+09	1.98436e+09	2.46465e+09	2.12867e+09	2.0633e+09	2.27991e+09	2.13975e+09	2.18101e+09	1.86341e+09	1.96212e+09	5.579	29.52	25.8333	10	14	35.93	39.1667	15	19	29.37	30.625	9	10	29.06	31.875	13	16	38.46	31.875	13	16	26.34
Q8DND9	Diaminopimelate decarboxylase OS=Streptococcus pneumoniae (strain ATCC BAA-255 / R6) OX=171101 GN=lysA PE=3 SV=1	37.7404	13	62	13	1	416	46.6	5.25	1384464382	1.51037e+09	1.33371e+09	3.7781e+08	6.31492e+08	7.31321e+08	567892512	674685156	7.94156e+08	1.44875e+09	1.49339e+09	1.81341e+09	3.61764e+08	4.94347e+08	6.70598e+08	6.08802e+08	674685156	6.8039e+08	4.179	29.31	29.3269	9	11	26.41	22.3558	8	10	16.3	16.8269	7	7	9.93	17.5481	5	6	14.53	16.5865	5	5	23.05
Q8CYR3	Uncharacterized protein OS=Streptococcus pneumoniae (strain ATCC BAA-255 / R6) OX=171101 GN=spr1056 PE=4 SV=1	37.6744	10	82	10	1	215	25.7	6.8	3.09437e+09	3176990611	2738038976	5.07667e+09	6521053872	4674505068	4.69862e+09	4.96456e+09	5528878152	3.23806e+09	3.14128e+09	3.72284e+09	4.86106e+09	5.10483e+09	4.28638e+09	5.0371e+09	4.96456e+09	4.73685e+09	7.577	29.23	22.3256	6	10	19.66	22.3256	5	7	24.29	27.907	7	10	23.03	22.3256	6	8	18	31.6279	8	10	19.33
Q8CYB5	Uncharacterized protein OS=Streptococcus pneumoniae (strain ATCC BAA-255 / R6) OX=171101 GN=spr1740 PE=4 SV=1	58.0882	7	66	7	1	136	15.9	9.01	2.11038e+09	2.28829e+09	1.67339e+09	1656347018	1.77653e+09	1.89664e+09	1483095810	2796193668	2195593750	2.20837e+09	2.26257e+09	2.27527e+09	1.586e+09	1.39071e+09	1.73916e+09	1.58994e+09	2796193668	1.88107e+09	45.416	29.12	58.0882	5	8	22.63	58.0882	4	8	15.17	42.6471	3	6	23.79	36.7647	4	6	30.25	48.5294	4	7	31.58
P66340	30S ribosomal protein S10 OS=Streptococcus pneumoniae (strain ATCC BAA-255 / R6) OX=171101 GN=rpsJ PE=3 SV=1	59.8039	6	105	6	1	102	11.6	10.05	4.77869e+10	5.59252e+10	4.82575e+10	48663709095	6.49842e+10	5.01516e+10	44340802472	4.80082e+10	5.85029e+10	5.00059e+10	5.52966e+10	6.56145e+10	4.65969e+10	5.08711e+10	4.59874e+10	4.7535e+10	4.80082e+10	5.01222e+10	9	29.03	45.098	5	11	33.52	45.098	5	13	27.59	59.8039	6	11	26.81	45.098	5	10	24.8	45.098	5	13	25.23
Q7ZAK4	Autolysin (N-acetylmuramoyl-L-alanine amidase) OS=Streptococcus pneumoniae (strain ATCC BAA-255 / R6) OX=171101 GN=lytA PE=4 SV=1	47.4843	11	108	11	1	318	36.5	5.34	2.16942e+09	2.29748e+09	1984457820	2.3878e+09	3365060538	2.52915e+09	2.82068e+09	2.25499e+09	3.7573e+09	2.27016e+09	2.27166e+09	2.69822e+09	2.28639e+09	2.63425e+09	2.31915e+09	3.02387e+09	2.25499e+09	3.21905e+09	12.594	29.02	44.0252	10	13	21.15	32.3899	9	12	19.56	37.1069	8	9	14.5	38.0503	9	11	26.29	41.5094	10	13	15.29
P0A3Q1	4-alpha-glucanotransferase OS=Streptococcus pneumoniae (strain ATCC BAA-255 / R6) OX=171101 GN=malQ PE=3 SV=1	35.2475	15	88	15	1	505	58	4.83	2.44792e+09	2248236789	1.34449e+09	1675995460	2130567424	1016554830	1902117265	1.83258e+09	2.30857e+09	2.56159e+09	2.22297e+09	1.82807e+09	1.60481e+09	1.66786e+09	9.32149e+08	2.03914e+09	1.83258e+09	1.97786e+09	5.7	28.95	15.8416	7	10	22.93	16.6337	8	9	20.63	14.4554	6	7	23.65	18.4158	7	9	29.64	21.7822	7	10	29.76
Q8DNT9	Phospho-2-dehydro-3-deoxyheptonate aldolase OS=Streptococcus pneumoniae (strain ATCC BAA-255 / R6) OX=171101 GN=aroG PE=3 SV=1	39.9417	12	78	12	1	343	38.8	5.39	1.16454e+09	1.0828e+09	7.10902e+08	1.18613e+09	1.58378e+09	1.43085e+09	9.85033e+08	1.03839e+09	1.15867e+09	1.21862e+09	1.07063e+09	9.66595e+08	1.13576e+09	1.23982e+09	1.31204e+09	1.05599e+09	1.03839e+09	9.92687e+08	2.481	28.9	29.4461	8	9	26.25	30.6122	8	9	15.05	20.4082	5	5	23.76	30.0292	8	9	23.06	27.9883	7	8	26.6
P66445	30S ribosomal protein S16 OS=Streptococcus pneumoniae (strain ATCC BAA-255 / R6) OX=171101 GN=rpsP PE=3 SV=1	46.6667	6	86	6	1	90	10.2	10.27	1.31993e+10	1.80861e+10	9.14283e+09	1.57088e+10	20153662464	1.92904e+10	1.68261e+10	1.68737e+10	2.05042e+10	1.38122e+10	1.78829e+10	1.24313e+10	1.50416e+10	1.57768e+10	1.76887e+10	1.80382e+10	1.68737e+10	1.75669e+10	4640.59	28.87	43.3333	3	6	53.67	43.3333	3	12	55.56	46.6667	6	11	41.27	43.3333	3	9	35.98	43.3333	3	8	44.07
Q8DRJ2	CapD protein, required for the biosynthesis of type 1 capsular polysaccharide OS=Streptococcus pneumoniae (strain ATCC BAA-255 / R6) OX=171101 GN=capD PE=4 SV=1	25.487	14	74	14	1	616	69.3	8.7	1.30311e+09	1.20942e+09	1.05839e+09	1.53108e+09	2.17792e+09	1.12909e+09	1139898912	8.72849e+08	1.87861e+09	1.36362e+09	1.19582e+09	1.43907e+09	1.46605e+09	1.70492e+09	1.03534e+09	1.22201e+09	8.72849e+08	1.60949e+09	1.61	28.63	16.5584	8	8	23.42	13.474	7	8	20.54	14.7727	7	7	23.53	17.8571	8	8	30.32	18.6688	9	10	21.4
Q8DPK4	ABC transporter ATP-binding protein-glutamine transport OS=Streptococcus pneumoniae (strain ATCC BAA-255 / R6) OX=171101 GN=glnQ PE=4 SV=1	58.9431	10	93	10	1	246	27.3	5.26	1.54326e+09	1.68372e+09	2.46262e+09	2604948392	2206826555	1.68456e+09	2.36556e+09	2.70623e+09	3.10021e+09	1.61492e+09	1.6648e+09	3.34836e+09	2.49431e+09	1.72755e+09	1.54469e+09	2.53597e+09	2.70623e+09	2.65609e+09	14.199	28.55	37.3984	6	9	36.41	41.4634	7	11	16.72	37.3984	5	5	36.09	41.4634	7	11	33.35	58.9431	9	10	38.01
Q8DN46	Histidine--tRNA ligase OS=Streptococcus pneumoniae (strain ATCC BAA-255 / R6) OX=171101 GN=hisS PE=3 SV=1	42.4242	15	116	15	1	429	48.6	5.29	2886757219	2.08142e+09	1.61305e+09	2.26314e+09	4224045955	1676254132	1.95734e+09	3.1815e+09	5.24024e+09	3.02081e+09	2.05802e+09	2.19322e+09	2.16703e+09	3.30668e+09	1.53707e+09	2.09834e+09	3.1815e+09	4.48956e+09	3.642	28.35	23.7762	9	13	28.69	20.5128	9	11	36.21	27.0396	12	14	24.77	30.0699	12	13	19.9	30.0699	12	12	18.97
Q8DPJ9	Chromosome partition protein Smc OS=Streptococcus pneumoniae (strain ATCC BAA-255 / R6) OX=171101 GN=smc PE=3 SV=1	23.4097	22	91	22	1	1179	133.8	4.98	466472676	4.86831e+08	397012736	5.60653e+08	690477192	5.60442e+08	5.75899e+08	5.66557e+08	7.17576e+08	4.88134e+08	4.81359e+08	5.39808e+08	5.36842e+08	5.40522e+08	5.13908e+08	6.17385e+08	5.66557e+08	6.14781e+08	0.972	28.34	10.687	9	9	14.19	10.3478	9	9	13.49	7.46395	7	7	22.48	8.99067	8	9	15.34	7.37913	6	6	26.3
Q8DQQ7	Nitroreductase OS=Streptococcus pneumoniae (strain ATCC BAA-255 / R6) OX=171101 GN=nrd PE=4 SV=1	65.1741	13	98	13	1	201	22.6	6.81	1712270509	3523567572	2.64027e+09	2.59029e+09	6006545259	4.92735e+09	2.96921e+09	3.85142e+09	4.48279e+09	1.79178e+09	3.48396e+09	3.5899e+09	2.48028e+09	4.70206e+09	4.51823e+09	3.18311e+09	3.85142e+09	3.84061e+09	30.623	28.11	52.2388	7	9	19.67	40.2985	6	9	34.32	47.2637	7	10	33.3	58.209	9	10	41.11	61.6915	10	14	50.06
Q8DR03	Ketol-acid reductoisomerase (NADP(+)) OS=Streptococcus pneumoniae (strain ATCC BAA-255 / R6) OX=171101 GN=ilvC PE=3 SV=1	33.8235	11	79	11	1	340	37.3	4.94	8.09263e+08	1187084865	8.14431e+08	1.11506e+09	9.75474e+08	800524656	1340002516	1.4529e+09	2.36371e+09	8.46841e+08	1.17374e+09	1.10736e+09	1.06771e+09	7.63623e+08	7.34056e+08	1.43653e+09	1.4529e+09	2.0251e+09	5.31	27.6	24.1176	7	8	22.85	23.8235	6	9	23.06	22.3529	7	8	26.62	20.8824	5	8	26.93	25	7	10	28.43
P0A3C4	GTPase Era OS=Streptococcus pneumoniae (strain ATCC BAA-255 / R6) OX=171101 GN=era PE=1 SV=1	45.8194	13	78	13	1	299	34	6.92	1.63988e+09	1772678342	7.42623e+08	1.15463e+09	2.41688e+09	1.97699e+09	9.61946e+08	1.497e+09	1.62603e+09	1.71602e+09	1.75275e+09	1.00972e+09	1.10559e+09	1.89199e+09	1.81284e+09	1.03124e+09	1.497e+09	1.3931e+09	4.109	27.46	26.4214	6	9	32.4	32.107	7	10	24.23	31.4381	7	8	22.16	31.4381	7	7	31.31	34.4482	9	10	33.78
Q8DNJ0	Pseudouridine synthase OS=Streptococcus pneumoniae (strain ATCC BAA-255 / R6) OX=171101 GN=rluB PE=3 SV=1	49.1667	14	101	14	1	240	27.1	9.77	1.87026e+09	1.85505e+09	1.20575e+09	1.72069e+09	2.31215e+09	2.08364e+09	1.36699e+09	1.28425e+09	1.53613e+09	1.95711e+09	1.8342e+09	1.63942e+09	1.64761e+09	1.81e+09	1.91064e+09	1.46547e+09	1.28425e+09	1.31608e+09	14.013	27.23	44.5833	11	12	28.1	45	11	12	24.07	32.5	7	8	36.98	44.1667	12	14	27.81	38.3333	9	12	26.5
Q8DPS7	NADP-dependent glyceraldehyde-3-phosphate dehydrogenase OS=Streptococcus pneumoniae (strain ATCC BAA-255 / R6) OX=171101 GN=gapN PE=3 SV=1	36.0759	13	122	13	1	474	51	5.27	6.75473e+08	9.5304e+08	6.43528e+08	1213058152	1.69864e+09	1418957484	1.45656e+09	1502560612	1.96098e+09	7.06839e+08	9.42328e+08	8.74988e+08	1.16154e+09	1.32973e+09	1.30114e+09	1.56149e+09	1502560612	1.68006e+09	3.217	26.9	26.1603	9	9	42.26	33.7553	12	15	30.59	21.73	8	10	44.85	32.0675	11	14	54.77	34.3882	12	18	37.24
Q8DQA3	Uncharacterized protein OS=Streptococcus pneumoniae (strain ATCC BAA-255 / R6) OX=171101 GN=spr0772 PE=4 SV=1	30.7143	10	69	10	1	420	46.3	4.96	1192594954	1.88754e+09	1.10491e+09	1.26732e+09	3.2177e+09	1.21858e+09	1.10336e+09	1.29436e+09	3.33267e+09	1.24797e+09	1.86632e+09	1.50231e+09	1.21349e+09	2.51889e+09	1.1174e+09	1.18284e+09	1.29436e+09	2.85525e+09	2.728	26.86	23.3333	7	8	17.71	22.1429	8	8	16.06	18.0952	5	5	25.68	23.0952	6	8	19.26	23.3333	8	9	20.47
Q8CWN4	Aspartate--tRNA ligase OS=Streptococcus pneumoniae (strain ATCC BAA-255 / R6) OX=171101 GN=aspS PE=3 SV=1	30.8348	17	105	17	1	587	66.2	4.94	2.04119e+09	2.22529e+09	1069777189	2.0213e+09	2.31258e+09	2360769272	1927746743	1.44598e+09	2133843914	2.13597e+09	2.20028e+09	1.45455e+09	1.93545e+09	1.81034e+09	2.16475e+09	2.06662e+09	1.44598e+09	1.82816e+09	2.36	26.75	15.8433	9	11	26.17	21.1244	11	12	30.31	23.6797	12	13	18.16	22.9983	12	12	26.27	22.1465	11	12	19.44
P0A2W1	Acyl carrier protein OS=Streptococcus pneumoniae (strain ATCC BAA-255 / R6) OX=171101 GN=acpP PE=3 SV=1	33.7838	2	98	2	1	74	8.3	3.8	62842619719	56140295683	15699848452	69134749798	88303042446	77154354162	67503292008	7.87929e+10	80140122002	6.57608e+10	5.55093e+10	2.13467e+10	6.61986e+10	6.91257e+10	7.07481e+10	7.23661e+10	7.87929e+10	6.86598e+10	4.623	26.66	33.7838	2	9	30.74	33.7838	2	10	16.97	33.7838	2	5	35.3	33.7838	2	11	34.34	33.7838	2	12	36.37
Q8DRH8	tRNA uridine 5-carboxymethylaminomethyl modification enzyme MnmG OS=Streptococcus pneumoniae (strain ATCC BAA-255 / R6) OX=171101 GN=mnmG PE=3 SV=1	29.3564	16	54	16	1	637	71	5.96	9.50993e+08	9.06665e+08	7.77878e+08	7.66147e+08	916162700	7.24498e+08	5.01321e+08	675808081	8.68003e+08	9.95153e+08	8.96475e+08	1.05766e+09	7.33609e+08	7.17193e+08	6.64342e+08	5.37435e+08	675808081	7.43659e+08	1.818	26.52	19.4662	7	7	24.24	13.6578	5	6	25.65	11.146	6	7	20.48	15.6986	7	9	16.95	12.8728	7	7	8.34
Q8DND3	Ribosomal RNA small subunit methyltransferase A OS=Streptococcus pneumoniae (strain ATCC BAA-255 / R6) OX=171101 GN=rsmA PE=3 SV=1	55.5172	16	97	16	1	290	32.2	6.43	1.17589e+09	8.90647e+08	1300538456	1.50319e+09	2.38578e+09	1.45684e+09	1.53156e+09	1.43241e+09	1811922188	1.23049e+09	8.80636e+08	1.76831e+09	1.43935e+09	1.86765e+09	1.33588e+09	1.64189e+09	1.43241e+09	1.55236e+09	11.743	26.43	35.5172	8	10	22.34	32.7586	8	9	18.96	27.2414	7	8	34.55	39.6552	10	13	32.38	46.5517	11	12	27.97
P59202	3-hydroxyacyl-[acyl-carrier-protein] dehydratase FabZ OS=Streptococcus pneumoniae (strain ATCC BAA-255 / R6) OX=171101 GN=fabZ PE=3 SV=1	39.2857	5	175	5	1	140	15.3	8.35	1.19552e+09	1.24836e+09	3.29088e+08	9.52681e+08	1999008418	1.5064e+09	707748920	1061940443	1406023176	1.25103e+09	1.23433e+09	4.47453e+08	9.1222e+08	1.56487e+09	1.38132e+09	7.58734e+08	1061940443	1.20461e+09	4.012	26.08	32.8571	4	17	25.83	27.1429	3	23	1.99	15.7143	2	2	34.15	27.1429	3	24	20.04	32.8571	4	10	37.15
Q8DN51	P-type ATPase-metal/cation transport OS=Streptococcus pneumoniae (strain ATCC BAA-255 / R6) OX=171101 GN=ctpC PE=3 SV=1	17.8261	11	38	11	1	690	77.9	5.81	967585612	1.11364e+09	462062395	5.03318e+08	531498170	3.23932e+08	445005304	311550305	210648923	1.01252e+09	1.10113e+09	6.28254e+08	4.81941e+08	4.16069e+08	2.97035e+08	4.77063e+08	311550305	1.80473e+08	0.947	26.03	17.8261	10	10	19.55	13.4783	7	7	6.37	6.23188	3	3	6.74	6.81159	4	4	10.22	6.23188	3	3	9.95
Q8DQN5	Zinc metalloprotease ZmpB OS=Streptococcus pneumoniae (strain ATCC BAA-255 / R6) OX=171101 GN=zmpB PE=3 SV=1	16.1514	22	70	22	1	1876	210.9	5.41	4.41349e+08	5.31355e+08	3.41939e+08	3.0424e+08	2.29671e+08	293448330	2.95632e+08	2.69646e+08	487890492	4.61843e+08	5.25382e+08	4.64925e+08	2.91319e+08	1.79792e+08	2.69083e+08	3.16929e+08	2.69646e+08	4.17999e+08	0.54	26	7.67591	9	9	29.39	8.15565	9	9	21.63	8.79531	11	12	13.31	4.85075	5	5	8.01	2.87846	4	4	23.84
Q59947	Immunoglobulin A1 protease OS=Streptococcus pneumoniae (strain ATCC BAA-255 / R6) OX=171101 GN=iga PE=3 SV=2	28.1712	40	141	40	1	1963	218.4	5.34	3.89716e+08	5.19743e+08	4.60517e+08	1.01748e+09	7.4865e+08	8.31315e+08	1007529196	573821300	1.18268e+09	4.07813e+08	5.13901e+08	6.26153e+08	9.74266e+08	5.8606e+08	7.6229e+08	1.08011e+09	573821300	1.01325e+09	1.154	25.9	8.30362	14	14	29.39	7.99796	12	12	27.85	8.60927	11	11	54.07	16.0978	22	22	27.23	7.89608	11	11	39.54
Q7CRB2	ATP synthase gamma chain OS=Streptococcus pneumoniae (strain ATCC BAA-255 / R6) OX=171101 GN=atpG PE=1 SV=1	28.7671	9	100	9	1	292	32.3	5.2	2.84561e+09	2.77745e+09	2.89352e+09	4418985097	5.35273e+09	3.79656e+09	2.92233e+09	3.84429e+09	4.66785e+09	2.97774e+09	2.74623e+09	3.93424e+09	4.23131e+09	4.19024e+09	3.48133e+09	3.13285e+09	3.84429e+09	3.99916e+09	3.642	25.87	25.6849	8	10	24.44	25.6849	8	11	28.2	25	8	11	30.38	25	8	12	24.26	26.0274	8	10	25.52
P0A3R0	Peptide methionine sulfoxide reductase MsrA/MsrB 1 OS=Streptococcus pneumoniae (strain ATCC BAA-255 / R6) OX=171101 GN=msrAB1 PE=1 SV=1	49.0385	13	99	13	1	312	35.7	5.03	1.96276e+09	2.11077e+09	1.40456e+09	2.43175e+09	2.93496e+09	2.90558e+09	2097260202	2.34871e+09	2.50152e+09	2.0539e+09	2.08704e+09	1.90975e+09	2.32847e+09	2.29755e+09	2.66433e+09	2.24834e+09	2.34871e+09	2.14317e+09	6.743	25.76	29.1667	8	9	27.49	32.6923	9	12	25.69	31.0897	7	9	26.38	29.1667	9	10	33.2	36.859	10	11	33.4
Q8DQ91	Type I restriction modification enzyme methylase subunit OS=Streptococcus pneumoniae (strain ATCC BAA-255 / R6) OX=171101 GN=hsdM PE=4 SV=1	32.7968	13	77	13	1	497	56.6	5.14	6.98153e+08	8.04347e+08	5.37384e+08	1.04956e+09	1090445578	8.93833e+08	822102589	788643844	1.04992e+09	7.30572e+08	7.95306e+08	7.30668e+08	1.00498e+09	8.53626e+08	8.19617e+08	8.81325e+08	788643844	8.99519e+08	1.512	25.54	25.5533	8	9	18.25	16.7002	6	7	20.62	17.505	6	7	27.01	32.7968	10	11	17.21	19.5171	7	7	26.07
Q8DQ39	Lactoylglutathione lyase OS=Streptococcus pneumoniae (strain ATCC BAA-255 / R6) OX=171101 GN=lguL PE=4 SV=1	32.8671	5	49	5	1	143	16.5	5.11	5.03942e+09	6.12639e+09	4.52179e+09	2.18507e+09	4.35614e+09	4.15775e+09	2.65559e+09	2823852356	2.68803e+09	5.27343e+09	6.05753e+09	6.14815e+09	2.09227e+09	3.41008e+09	3.81253e+09	2.8469e+09	2823852356	2.30296e+09	20.544	25.53	32.8671	4	8	24.53	32.8671	4	7	19.49	32.8671	3	6	13.3	30.7692	3	4	15.94	30.7692	3	5	14.96
Q8DP20	P-type ATPase-calcium transporter OS=Streptococcus pneumoniae (strain ATCC BAA-255 / R6) OX=171101 GN=pacL PE=4 SV=1	20.8241	14	47	14	1	898	97	4.98	1.09728e+09	1209040554	237453656	4.09057e+08	553955488	4.6816e+08	318306334	223668196	3.61645e+08	1.14823e+09	1.19545e+09	3.2286e+08	3.91684e+08	4.33649e+08	4.29289e+08	3.41236e+08	223668196	3.09838e+08	1.512	25.43	9.57684	6	7	34.06	12.0267	9	10	8.21	4.5657	3	3	12.16	5.01114	3	4	20.56	6.68151	4	6	14.66
Q8CWS2	Purine nucleoside phosphorylase OS=Streptococcus pneumoniae (strain ATCC BAA-255 / R6) OX=171101 GN=pnp PE=3 SV=1	50.1859	10	69	10	1	269	28.9	5.24	5.57347e+09	4781415661	2.25981e+09	4994448512	7.24649e+09	2.74298e+09	3.63371e+09	4.94123e+09	4.72867e+09	5.83228e+09	4.72767e+09	3.07261e+09	4.78233e+09	5.67272e+09	2.51522e+09	3.89547e+09	4.94123e+09	4.05127e+09	7.577	25.41	35.316	6	9	14.39	12.6394	4	6	22.92	16.7286	5	14	28.3	32.7138	6	8	23.6	28.9963	5	8	18.92
Q8DR67	Alpha, 1-6-glucosidase OS=Streptococcus pneumoniae (strain ATCC BAA-255 / R6) OX=171101 GN=dexB PE=4 SV=1	30.4673	16	87	16	1	535	62.1	4.68	1.35092e+09	1.27704e+09	847216564	1799549082	1.2632e+09	1.87725e+09	1205295883	1.29516e+09	2164382904	1.41365e+09	1.26269e+09	1.15194e+09	1.72312e+09	9.88866e+08	1.72138e+09	1.29212e+09	1.29516e+09	1.85433e+09	3.642	25.23	18.3178	9	10	22.19	13.0841	7	9	16.64	12.1495	6	7	23.61	21.4953	9	10	13.55	18.1308	8	9	25.58
Q8DR13	Acetyl-coenzyme A carboxylase carboxyl transferase subunit alpha OS=Streptococcus pneumoniae (strain ATCC BAA-255 / R6) OX=171101 GN=accA PE=3 SV=1	53.3333	10	99	10	1	255	28.2	6.4	4.31443e+09	4142232823	2247737655	5.25982e+09	6.37122e+09	6.06278e+09	4.56643e+09	4877615422	5.82265e+09	4.51477e+09	4.09568e+09	3.05619e+09	5.03644e+09	4.98754e+09	5.55938e+09	4.89539e+09	4877615422	4.98853e+09	18.307	25.04	37.6471	5	6	37.48	42.3529	5	9	38.73	43.9216	8	11	37.54	47.0588	8	12	53.51	49.8039	7	13	54.33
Q8DNQ5	Uncharacterized protein OS=Streptococcus pneumoniae (strain ATCC BAA-255 / R6) OX=171101 GN=spr1594 PE=4 SV=1	49.4565	12	67	12	1	368	41	7.56	7.68359e+08	6.17601e+08	300642655	4.48868e+08	9.71243e+08	6.71665e+08	5.77409e+08	5.13094e+08	8.42486e+08	8.04038e+08	6.10659e+08	4.08776e+08	4.29804e+08	7.60312e+08	6.15896e+08	6.19004e+08	5.13094e+08	7.21797e+08	5.579	24.94	23.0978	5	7	26.43	30.7065	6	8	12.93	18.75	4	4	18.18	22.2826	5	5	34.73	33.6957	8	10	26.66
Q8DQP5	Phosphotransferase system sugar-specific EII component OS=Streptococcus pneumoniae (strain ATCC BAA-255 / R6) OX=171101 GN=PTS-EII PE=4 SV=1	19.1446	6	65	6	1	491	52.9	9	2935505231	2864371328	2146105815	2161850454	2.78498e+09	1549454980	3.14124e+09	3.84183e+09	5452993790	3.07182e+09	2.83218e+09	2.918e+09	2.07004e+09	2.18015e+09	1.4208e+09	3.36752e+09	3.84183e+09	4.67183e+09	1.818	24.86	19.1446	6	8	20.05	19.1446	6	7	21.63	14.053	5	6	18.57	19.1446	6	6	14.59	16.0896	5	5	19.19
Q8DRB1	Putative zinc metalloprotease spr0242 OS=Streptococcus pneumoniae (strain ATCC BAA-255 / R6) OX=171101 GN=spr0242 PE=3 SV=1	45.8234	15	84	15	1	419	45.8	6.13	1520741152	1.61174e+09	1.5805e+09	1.4258e+09	1.66873e+09	1391349071	1.03245e+09	1174638931	1263690255	1.59136e+09	1.59363e+09	2.14897e+09	1.36524e+09	1.30632e+09	1.27582e+09	1.10683e+09	1174638931	1.08266e+09	2.728	24.59	30.7876	10	11	15.94	24.3437	8	8	23.6	29.8329	9	9	20.57	27.4463	8	8	24.37	30.7876	10	11	25.63
P65160	Dihydroxy-acid dehydratase OS=Streptococcus pneumoniae (strain ATCC BAA-255 / R6) OX=171101 GN=ilvD PE=3 SV=1	32.0988	14	87	14	1	567	59.8	5.26	1.7271e+09	1.94766e+09	8.3358e+08	1.80417e+09	1.91295e+09	1.92898e+09	1.25909e+09	1.54095e+09	2.51214e+09	1.8073e+09	1.92577e+09	1.1334e+09	1.72755e+09	1.4975e+09	1.76881e+09	1.3498e+09	1.54095e+09	2.15227e+09	3.299	24.52	15.873	7	8	20.53	20.2822	7	10	23.84	19.4004	7	7	22.27	15.5203	6	7	40.11	21.6931	8	11	35.6
P65145	Translation initiation factor IF-3 OS=Streptococcus pneumoniae (strain ATCC BAA-255 / R6) OX=171101 GN=infC PE=3 SV=1	49.1892	6	61	6	1	185	21.2	9.85	5.28732e+08	8.34762e+08	8.42931e+08	2.00212e+09	3.88198e+09	2.48283e+09	1.80566e+09	4.24528e+09	1.71125e+09	5.53284e+08	8.2538e+08	1.14611e+09	1.91709e+09	3.0389e+09	2.27668e+09	1.93573e+09	4.24528e+09	1.46611e+09	11.915	24.41	45.4054	5	7	13.16	45.4054	4	6	21.55	40	4	6	28.63	45.4054	5	9	18.03	44.3243	4	10	20.01
Q8DPU0	Phosphate acetyltransferase OS=Streptococcus pneumoniae (strain ATCC BAA-255 / R6) OX=171101 GN=pta PE=4 SV=1	45.679	9	70	9	1	324	35.1	5.17	2.14215e+09	2.23263e+09	2.56549e+09	1525382175	1797553932	1.43331e+09	5.15578e+09	4.11452e+09	5952202000	2.24162e+09	2.20753e+09	3.48823e+09	1.4606e+09	1.40717e+09	1.3143e+09	5.52719e+09	4.11452e+09	5.09953e+09	3.467	24.26	36.4198	6	8	34.29	30.2469	6	9	30.02	27.4691	5	8	6.28	7.40741	2	2	6.26	7.40741	2	2	6.26
Q8DNB8	Transcription termination/antitermination protein NusG OS=Streptococcus pneumoniae (strain ATCC BAA-255 / R6) OX=171101 GN=nusG PE=3 SV=1	51.9126	9	79	9	1	183	20.9	4.86	8257453069	8732743815	6032115350	8.96964e+09	1.15917e+10	8958397229	8.63886e+09	9.28618e+09	1.07294e+10	8.64089e+09	8.63459e+09	8.20171e+09	8.58869e+09	9.07426e+09	8.21457e+09	9.26119e+09	9.28618e+09	9.19242e+09	7.377	24.02	37.7049	6	9	24.02	34.4262	5	9	25.85	33.3333	6	9	19.81	27.8689	4	7	27.02	47.541	7	9	26.43
Q8DPQ5	Dihydroorotase OS=Streptococcus pneumoniae (strain ATCC BAA-255 / R6) OX=171101 GN=pyrC PE=3 SV=1	43.128	12	94	12	1	422	45.3	5.48	1.9569e+09	2.33181e+09	2.69485e+09	2448815880	2560904644	2.52585e+09	1.65384e+09	1.85344e+09	2647442411	2.04777e+09	2.3056e+09	3.66412e+09	2.34481e+09	2.00474e+09	2.31613e+09	1.77298e+09	1.85344e+09	2.26819e+09	4.109	23.8	29.6209	8	8	46.89	40.9953	11	14	40.05	27.0142	7	11	34.69	34.5972	9	12	32.22	29.1469	7	10	30.82
Q8DNI2	ABC transporter ATP-binding protein-oligopeptide transport OS=Streptococcus pneumoniae (strain ATCC BAA-255 / R6) OX=171101 GN=amiF PE=3 SV=1	43.6533	11	73	10	1	323	36.7	7.66	1.33907e+09	1.82195e+09	1.82727e+09	1.31278e+09	1.03911e+09	9.11519e+08	774758758	8.43664e+08	1.29911e+09	1.40125e+09	1.80147e+09	2.48449e+09	1.25703e+09	8.13443e+08	8.35835e+08	8.30571e+08	8.43664e+08	1.11301e+09	6.627	23.68	31.5789	8	9	26.92	28.483	6	10	29.2	35.9133	8	11	14.88	22.9102	6	7	24.89	31.5789	7	8	22.81
Q8DP65	Glycine--tRNA ligase alpha subunit OS=Streptococcus pneumoniae (strain ATCC BAA-255 / R6) OX=171101 GN=glyQ PE=3 SV=1	39.3443	10	86	10	1	305	34.9	4.83	3.96447e+09	4.43584e+09	2.6382e+09	4.07165e+09	4.77494e+09	4809806560	3.51039e+09	2.8436e+09	4.11207e+09	4.14857e+09	4.38598e+09	3.58709e+09	3.89872e+09	3.73794e+09	4.41044e+09	3.76328e+09	2.8436e+09	3.523e+09	6.627	23.56	28.5246	7	9	22.64	29.8361	7	10	26.05	28.8525	7	10	27.36	22.2951	5	9	29.65	22.2951	5	9	22.57
Q8DPS8	Thermostable pullulanase OS=Streptococcus pneumoniae (strain ATCC BAA-255 / R6) OX=171101 GN=pulI PE=3 SV=1	20.5534	14	69	14	1	759	86.5	5.35	1.52075e+09	1.40587e+09	8.91836e+08	1173402708	1.35899e+09	1.52157e+09	1.53173e+09	1095749696	9.95354e+08	1.59137e+09	1.39007e+09	1.21261e+09	1.12357e+09	1.06385e+09	1.39523e+09	1.64207e+09	1095749696	8.52766e+08	1.598	23.54	12.3847	6	7	20.96	11.5942	7	7	16.33	8.16864	5	5	22.12	12.78	8	8	28.48	12.3847	7	9	23.76
Q8DP10	Nucleotide-binding protein spr1424 OS=Streptococcus pneumoniae (strain ATCC BAA-255 / R6) OX=171101 GN=spr1424 PE=3 SV=1	34.7973	11	57	11	1	296	33.7	5.6	2367602480	1.12998e+09	4.04627e+08	1494929706	1.43297e+09	1.93583e+09	1.52465e+09	1.41845e+09	2.06416e+09	2.47754e+09	1.11728e+09	5.50161e+08	1.43144e+09	1.12176e+09	1.7751e+09	1.63448e+09	1.41845e+09	1.76846e+09	4.456	23.51	22.2973	7	8	16.79	19.2568	6	6	17.34	26.3514	6	6	14.86	13.5135	4	5	21.18	24.6622	7	8	21.53
Q8DR57	Cell cycle protein GpsB OS=Streptococcus pneumoniae (strain ATCC BAA-255 / R6) OX=171101 GN=gpsB PE=3 SV=2	45.8716	4	44	4	1	109	12.6	4.83	3.01254e+09	4.00244e+09	1607585915	2771411115	656520497	2.0623e+09	1.36285e+09	1886442620	2.51427e+09	3.15243e+09	3.95745e+09	2.18579e+09	2.65371e+09	5.13939e+08	1.89107e+09	1.46103e+09	1886442620	2.15409e+09	9	23.37	45.8716	4	6	15.51	45.8716	3	5	15.6	45.8716	4	5	5.62	22.0183	2	2	16.41	37.6147	3	5	11.23
Q8DRF9	Methionine import ATP-binding protein MetN OS=Streptococcus pneumoniae (strain ATCC BAA-255 / R6) OX=171101 GN=metN PE=3 SV=1	30.5949	10	51	10	1	353	38.7	6.55	1.02117e+09	9.8947e+08	8.9849e+08	4.28161e+08	871005114	6.82855e+08	3.75356e+08	4.51672e+08	6.0056e+08	1.06859e+09	9.78349e+08	1.22165e+09	4.09977e+08	6.81843e+08	6.26157e+08	4.02396e+08	4.51672e+08	5.14528e+08	1.848	23.29	27.4788	9	9	20.66	23.5127	8	8	13.91	24.6459	7	7	11.26	14.7309	4	4	16.29	20.1133	6	6	11.25
Q8DNB6	Penicillin-binding protein 2a OS=Streptococcus pneumoniae (strain ATCC BAA-255 / R6) OX=171101 GN=pbp2a PE=4 SV=1	30.5062	15	69	15	1	731	80.7	6.02	257781938	2.84773e+08	181855573	4.19198e+08	5.18465e+08	5.02035e+08	5.45772e+08	5.33092e+08	5.48665e+08	2.69752e+08	2.81573e+08	2.47264e+08	4.01394e+08	4.05866e+08	4.6035e+08	5.85089e+08	5.33092e+08	4.70067e+08	1.512	23.28	15.3215	7	7	13.71	10.5335	5	5	11.88	6.97674	4	4	25.12	18.0575	9	9	13.91	9.98632	5	5	31.83
Q8DQX1	EcoE type I restriction modification enzyme M subunit OS=Streptococcus pneumoniae (strain ATCC BAA-255 / R6) OX=171101 GN=hsdM PE=4 SV=1	36.345	15	77	15	1	487	56.4	5.12	1.45146e+09	1486403400	4.75743e+08	1.5569e+09	2868128520	1.09482e+09	1.70728e+09	1.60564e+09	2067169994	1.51886e+09	1.4697e+09	6.46855e+08	1.49078e+09	2.24524e+09	1.00391e+09	1.83027e+09	1.60564e+09	1.77104e+09	2.728	23.23	14.5791	6	8	16.04	11.9097	5	6	12.02	8.82957	3	4	27.43	19.0965	8	11	16.05	16.4271	6	7	19.32
Q8DP75	Uncharacterized protein OS=Streptococcus pneumoniae (strain ATCC BAA-255 / R6) OX=171101 GN=spr1316 PE=3 SV=1	80.5085	8	55	8	1	118	13.4	6.13	1493298020	9.64383e+08	726451926	1.21413e+09	1024462390	1.24075e+09	1.16072e+09	7.76175e+08	1.53404e+09	1.56264e+09	9.53543e+08	9.87738e+08	1.16257e+09	8.01973e+08	1.13773e+09	1.24434e+09	7.76175e+08	1.31429e+09	25.827	23.11	74.5763	7	8	14.09	47.4576	4	5	6.19	9.32203	1	2	18.11	44.9153	5	6	21.93	66.1017	6	7	22.53
Q8DP26	Aminotransferase OS=Streptococcus pneumoniae (strain ATCC BAA-255 / R6) OX=171101 GN=aspB PE=3 SV=1	48.1013	14	72	14	1	395	43	4.82	1.45463e+09	1.03184e+09	9.19305e+08	9.83433e+08	1.16246e+09	7.1003e+08	8.80703e+08	1019347976	1103022747	1.52217e+09	1.02024e+09	1.24996e+09	9.41666e+08	9.10003e+08	6.51076e+08	9.44147e+08	1019347976	9.45011e+08	3.806	23.05	35.9494	9	10	21.34	29.6203	8	9	15.8	15.1899	5	5	20.45	19.2405	5	5	16.14	24.557	7	8	23.7
Q8DQ97	Transcriptional repressor of the fructose operon OS=Streptococcus pneumoniae (strain ATCC BAA-255 / R6) OX=171101 GN=fruR PE=4 SV=1	33.7398	7	51	7	1	246	27.3	6.29	4.95322e+08	1.54496e+09	8.97303e+08	1.73729e+09	2.29134e+09	1.6054e+09	2.44232e+08	8.94192e+08	522118461	5.18323e+08	1.5276e+09	1.22004e+09	1.6635e+09	1.79371e+09	1.47211e+09	2.61826e+08	8.94192e+08	4.47323e+08	2.415	22.89	26.8293	6	7	24.25	26.8293	6	7	15.63	26.8293	5	5	26.02	26.8293	6	7	18.73	32.5203	5	6	13.97
Q8DPI6	Homologous to LicC, which regulates expression of LPS epitopes in H. influenzae OS=Streptococcus pneumoniae (strain ATCC BAA-255 / R6) OX=171101 GN=licC PE=4 SV=1	42.7948	9	65	9	1	229	26.9	4.72	1618914951	1.41575e+09	9.78551e+08	2385015760	2931966812	2.31981e+09	1926858908	2084276490	2.04608e+09	1.69409e+09	1.39984e+09	1.33051e+09	2.28372e+09	2.29521e+09	2.12719e+09	2.06567e+09	2084276490	1.75298e+09	3.87	22.77	34.0611	6	7	19.8	37.5546	6	7	7.65	18.7773	3	3	21.43	37.5546	7	8	23.95	41.9214	8	9	20.3
Q8DNE7	Endopeptidase La OS=Streptococcus pneumoniae (strain ATCC BAA-255 / R6) OX=171101 GN=spr1782 PE=3 SV=1	39.4203	12	59	12	1	345	37.5	5.45	1.96914e+09	1.956e+09	1.78352e+09	1.32972e+09	1887377525	1523006558	1.19987e+09	1.03824e+09	1.7837e+09	2.06058e+09	1.93402e+09	2.425e+09	1.27324e+09	1.47748e+09	1.39655e+09	1.2863e+09	1.03824e+09	1.52818e+09	3.467	22.49	31.8841	6	6	14.47	30.1449	6	6	13.74	31.8841	7	7	10.57	20.2899	6	6	20.38	31.5942	8	8	21.82
Q8CY87	Uncharacterized protein OS=Streptococcus pneumoniae (strain ATCC BAA-255 / R6) OX=171101 GN=spr1851 PE=4 SV=1	35.061	14	99	14	1	328	37.1	4.93	1.9316e+09	2.04344e+09	1085867978	2.11674e+09	2.06122e+09	2.35254e+09	2267764220	1.64947e+09	2.96643e+09	2.0213e+09	2.02047e+09	1.47643e+09	2.02684e+09	1.61357e+09	2.15721e+09	2.43113e+09	1.64947e+09	2.54148e+09	6.079	22.39	19.8171	7	9	30.1	30.4878	10	11	25.91	22.2561	8	9	27.09	25	8	10	35.64	24.3902	9	11	30.73
P66855	Single-stranded DNA-binding protein OS=Streptococcus pneumoniae (strain ATCC BAA-255 / R6) OX=171101 GN=ssb PE=3 SV=1	80.7692	11	77	11	1	156	17.3	5.57	4.50007e+09	1.81746e+09	2.64876e+09	3.75569e+09	5.87013e+09	4.59272e+09	4.0305e+09	4558995084	4187894489	4.70904e+09	1.79703e+09	3.60145e+09	3.59619e+09	4.59528e+09	4.21139e+09	4.32085e+09	4558995084	3.58796e+09	38.811	22.38	60.8974	6	7	13.22	55.1282	5	5	42.86	73.7179	9	14	23.06	42.3077	4	6	36.59	78.2051	8	12	25.13
Q8DQG6	Uncharacterized protein OS=Streptococcus pneumoniae (strain ATCC BAA-255 / R6) OX=171101 GN=ABC-NBD PE=4 SV=1	40.9357	15	84	15	1	513	58.4	5.33	7.04057e+08	6.20494e+08	6.3242e+08	6.30317e+08	7.90374e+08	545127229	3.49751e+08	3.9641e+08	5.40779e+08	7.3675e+08	6.1352e+08	8.59885e+08	6.03547e+08	6.18723e+08	4.99865e+08	3.74947e+08	3.9641e+08	4.63311e+08	2.808	22.34	21.6374	9	9	26.68	24.1715	9	10	37.67	34.1131	13	14	30.45	27.0955	10	11	25.98	26.3158	9	9	18.32
Q8DNR9	Protein phosphatase PhpP OS=Streptococcus pneumoniae (strain ATCC BAA-255 / R6) OX=171101 GN=phpP PE=3 SV=1	38.2114	7	63	7	1	246	27.1	4.58	2.273e+09	1.19025e+09	1.32663e+09	1.62975e+09	1.99744e+09	1.3478e+09	1.52777e+09	1.15563e+09	1.3461e+09	2.37855e+09	1.17687e+09	1.80378e+09	1.56053e+09	1.56364e+09	1.23589e+09	1.63783e+09	1.15563e+09	1.15326e+09	9	22.32	31.7073	5	8	11.25	24.3902	4	6	9.99	21.1382	3	4	22.31	28.4553	5	8	26.87	28.4553	5	9	12.63
Q8DPZ4	Peptide chain release factor 1 OS=Streptococcus pneumoniae (strain ATCC BAA-255 / R6) OX=171101 GN=prfA PE=3 SV=1	37.6045	14	74	14	1	359	40.6	4.96	1.0038e+09	1307364608	1.01256e+09	9.45576e+08	1.30727e+09	6.94012e+08	8.45636e+08	1.16541e+09	1.29094e+09	1.05041e+09	1.29267e+09	1.37674e+09	9.05416e+08	1.02336e+09	6.36387e+08	9.06554e+08	1.16541e+09	1.106e+09	2.857	22.22	34.5404	9	9	25.44	20.8914	7	8	8.82	12.5348	4	4	23.61	32.312	9	9	30.49	28.4123	10	13	17.78
Q8DPJ7	GMP reductase OS=Streptococcus pneumoniae (strain ATCC BAA-255 / R6) OX=171101 GN=guaC PE=3 SV=1	58.2317	16	133	16	1	328	35.9	6.61	2.0359e+09	2147957797	1.40931e+09	2696363152	3.35739e+09	3.04392e+09	2.66727e+09	2.75744e+09	3.30236e+09	2.13044e+09	2.12382e+09	1.91621e+09	2.58185e+09	2.62824e+09	2.79118e+09	2.85941e+09	2.75744e+09	2.82929e+09	8.006	22.12	39.6341	9	11	31.99	47.561	12	16	25.97	29.878	8	11	37.61	43.9024	12	16	51.48	57.0122	14	19	38.21
Q8DR98	Phosphotransferase system, mannose-specific EIIC OS=Streptococcus pneumoniae (strain ATCC BAA-255 / R6) OX=171101 GN=manM PE=4 SV=1	31.4607	6	67	6	1	267	27.2	5.05	3244929206	3.68114e+09	2862946192	2.3801e+09	5.9472e+09	4.03346e+09	2.80399e+09	2.05538e+09	4879541944	3.39561e+09	3.63977e+09	3.89267e+09	2.27901e+09	4.65561e+09	3.69856e+09	3.00598e+09	2.05538e+09	4.18053e+09	9	22.12	31.4607	5	6	20.17	28.0899	4	6	17.19	31.4607	6	7	17.43	22.8464	5	6	32.33	31.4607	5	14	24.04
Q8DQS8	Cysteine--tRNA ligase OS=Streptococcus pneumoniae (strain ATCC BAA-255 / R6) OX=171101 GN=cysS PE=3 SV=1	40.0447	18	104	18	1	447	51	5.27	8.37416e+08	1120570138	7.71812e+08	1082156979	1.14999e+09	1.12443e+09	7.33457e+08	864844512	1.10475e+09	8.76302e+08	1.10798e+09	1.04941e+09	1.0362e+09	9.00236e+08	1.03107e+09	7.86294e+08	864844512	9.46494e+08	6.743	22.04	15.66	7	8	23.13	27.2931	9	9	33.85	23.7136	9	11	29.13	27.5168	11	12	36.24	31.3199	12	13	43.97
Q8CYU4	Uncharacterized protein OS=Streptococcus pneumoniae (strain ATCC BAA-255 / R6) OX=171101 GN=spr0929 PE=4 SV=1	33.1343	9	49	9	1	335	38.6	5.08	721625306	7.07745e+08	527313586	3.55764e+08	4.09757e+08	3.12925e+08	4.59999e+08	4.86797e+08	4.64918e+08	7.55134e+08	6.9979e+08	7.16974e+08	3.40655e+08	3.20768e+08	2.86942e+08	4.93136e+08	4.86797e+08	3.98317e+08	1.683	21.7	28.9552	7	7	26.13	30.7463	8	9	19.11	25.6716	6	6	16.26	21.194	5	5	14.5	19.7015	5	5	12.1
Q8DQ70	Uncharacterized protein OS=Streptococcus pneumoniae (strain ATCC BAA-255 / R6) OX=171101 GN=spr0820 PE=4 SV=1	31.5036	10	78	10	1	419	46.9	4.81	3313422640	3.02701e+09	2.34003e+09	4.30167e+09	5.06201e+09	3.88752e+09	3.32652e+09	3.64532e+09	4.49312e+09	3.46728e+09	2.99299e+09	3.18167e+09	4.11898e+09	3.96266e+09	3.56473e+09	3.56616e+09	3.64532e+09	3.84946e+09	3.281	21.53	21.4797	6	8	19.31	15.2745	5	7	17.86	13.1265	4	6	28.72	21.957	6	8	26.53	27.685	8	10	33.52
Q8DP02	Isochorismatase OS=Streptococcus pneumoniae (strain ATCC BAA-255 / R6) OX=171101 GN=entB PE=4 SV=1	31.4136	4	45	4	1	191	21.4	5.26	1416708008	1.40834e+09	896956944	4.6979e+08	549372379	512823140	1.31739e+09	5.40985e+08	4.80596e+08	1.48249e+09	1.39251e+09	1.21957e+09	4.49837e+08	4.30061e+08	4.70243e+08	1.4123e+09	5.40985e+08	4.11749e+08	3.642	21.53	31.4136	4	7	17.67	31.4136	4	6	7.29	17.801	2	2	15.1	23.0366	3	5	14.28	23.0366	3	4	16.85
Q8DNJ8	ABC transporter ATP-binding protein-choline transporter OS=Streptococcus pneumoniae (strain ATCC BAA-255 / R6) OX=171101 GN=proV PE=4 SV=1	37.1901	9	49	9	1	242	27.1	5.05	1.12252e+09	1281813134	964205867	6.90602e+08	1.2495e+09	824954906	8.19256e+08	9.38966e+08	1.11484e+09	1.17465e+09	1.26741e+09	1.31101e+09	6.61272e+08	9.7814e+08	7.56458e+08	8.78274e+08	9.38966e+08	9.55139e+08	5.105	21.49	26.8595	5	6	20.47	22.7273	5	6	15.41	23.5537	4	5	16.86	19.8347	4	5	13.06	20.6612	4	5	15.04
Q8DQF9	Uncharacterized protein OS=Streptococcus pneumoniae (strain ATCC BAA-255 / R6) OX=171101 GN=spr0693 PE=3 SV=1	46.8672	16	80	16	1	399	41.8	5.24	1.00367e+09	753477749	1.07347e+09	1.0754e+09	1.64933e+09	8.54135e+08	1.57834e+09	1.78297e+09	1.85382e+09	1.05028e+09	7.45009e+08	1.45956e+09	1.02973e+09	1.29114e+09	7.83215e+08	1.69204e+09	1.78297e+09	1.58825e+09	7.185	21.29	26.5664	7	7	17.13	22.807	6	6	11.68	11.5288	4	4	19.92	25.8145	8	8	17.52	23.3083	8	9	19.38
P65679	Pyrrolidone-carboxylate peptidase 1 OS=Streptococcus pneumoniae (strain ATCC BAA-255 / R6) OX=171101 GN=pcp1 PE=3 SV=1	50.4673	10	76	10	1	214	23.4	5.41	1.70971e+09	1466924572	1.15388e+09	3.01368e+09	3.76494e+09	2.9782e+09	2625758924	3063076604	3.1762e+09	1.7891e+09	1.45044e+09	1.56891e+09	2.88569e+09	2.94728e+09	2.73092e+09	2.81491e+09	3063076604	2.7212e+09	3.642	21.26	43.4579	8	8	18.46	40.1869	7	7	20.15	43.9252	7	7	25.65	46.2617	8	9	27.57	46.2617	8	9	29.63
Q8DPZ8	tRNA modification GTPase MnmE OS=Streptococcus pneumoniae (strain ATCC BAA-255 / R6) OX=171101 GN=mnmE PE=3 SV=2	37.4179	15	73	15	1	457	50.5	4.91	1.24411e+09	1.36758e+09	3.39358e+08	7.61972e+08	1.03825e+09	885726430	5.60172e+08	6.11762e+08	6.85356e+08	1.30189e+09	1.35221e+09	4.61416e+08	7.2961e+08	8.12767e+08	8.12183e+08	6.00526e+08	6.11762e+08	5.87176e+08	3.394	21.14	17.5055	6	8	23.9	21.2254	8	10	17.58	20.3501	6	6	23.16	19.4748	7	9	25.53	25.3829	9	10	24.28
Q8DR01	ABC transporter ATP-binding protein-glutamine OS=Streptococcus pneumoniae (strain ATCC BAA-255 / R6) OX=171101 GN=glnQ PE=4 SV=1	29.6748	6	36	6	1	246	27.9	6.16	1.12155e+09	5.83355e+08	627229366	9.22094e+08	1583766763	1.17312e+09	966896153	5.47812e+08	1.14306e+09	1.17363e+09	5.76799e+08	8.52827e+08	8.82932e+08	1.23981e+09	1.07571e+09	1.03655e+09	5.47812e+08	9.7931e+08	2.728	21.14	23.9837	4	6	7.74	14.6341	3	3	8.06	12.6016	2	2	10.41	19.5122	3	3	15.68	28.4553	5	6	18.17
Q8DQI6	DegV domain-containing protein spr0652 OS=Streptococcus pneumoniae (strain ATCC BAA-255 / R6) OX=171101 GN=spr0652 PE=3 SV=1	46.9751	11	80	11	1	281	30.6	4.97	9.16425e+08	1.1074e+09	842119542	1503729484	2.06163e+09	1.9979e+09	551906094	7.47213e+08	1.43551e+09	9.5898e+08	1.09496e+09	1.14501e+09	1.43987e+09	1.61389e+09	1.83201e+09	5.91664e+08	7.47213e+08	1.22987e+09	6.627	20.77	38.79	8	9	17.69	22.7758	7	9	12.19	18.5053	5	6	15.99	34.8754	8	11	28.66	30.605	9	13	25.24
Q8DPG4	Flavodoxin OS=Streptococcus pneumoniae (strain ATCC BAA-255 / R6) OX=171101 GN=flaV PE=1 SV=1	53.0612	6	50	6	1	147	16	3.97	6.82659e+08	8.83769e+08	7.81315e+08	7.52621e+08	1.05125e+09	8.05258e+08	5.29727e+08	7.01673e+08	1.38308e+09	7.14359e+08	8.73835e+08	1.06233e+09	7.20657e+08	8.22946e+08	7.38396e+08	5.67887e+08	7.01673e+08	1.18495e+09	12.895	20.74	53.0612	5	6	22.83	53.0612	4	6	13.11	53.0612	4	4	20.8	38.0952	4	6	21.74	53.0612	4	6	20.81
Q8DPM2	DNA gyrase subunit A OS=Streptococcus pneumoniae (strain ATCC BAA-255 / R6) OX=171101 GN=gyrA PE=1 SV=1	20.1946	13	58	13	1	822	92	6.19	7.88075e+08	883464679	5.05198e+08	987663644	1258788584	1.07922e+09	667472851	634876770	1013727492	8.2467e+08	8.73535e+08	6.86905e+08	9.45717e+08	9.85409e+08	9.89615e+08	7.15556e+08	634876770	8.68508e+08	0.896	20.72	8.51582	6	7	18.18	8.15085	5	5	14.68	8.39416	5	5	13.97	8.39416	5	6	19.48	9.12409	5	7	27.48
Q8DPG8	Uncharacterized protein OS=Streptococcus pneumoniae (strain ATCC BAA-255 / R6) OX=171101 GN=spr1170 PE=4 SV=1	36.9403	11	101	11	1	268	29.7	5.03	2565051117	2289905120	1.37331e+09	3336188184	4.32781e+09	3.69277e+09	3.06185e+09	2.88886e+09	3397162944	2.68416e+09	2.26417e+09	1.86725e+09	3.1945e+09	3.38791e+09	3.38616e+09	3.28242e+09	2.88886e+09	2.91051e+09	10.548	20.62	29.8507	8	11	18.73	24.6269	6	8	23.24	33.9552	9	12	27.23	35.0746	10	15	23.76	32.0896	8	10	20.5
Q8DQH4	ABC transporter ATP-binding protein & cell division protein OS=Streptococcus pneumoniae (strain ATCC BAA-255 / R6) OX=171101 GN=ftsE PE=4 SV=1	72.1739	14	103	14	1	230	25.8	9.58	1.73342e+09	1531449829	766716400	2126472317	2.84604e+09	2.41938e+09	9.24001e+08	1.88849e+09	2.85643e+09	1.81391e+09	1.51424e+09	1.04248e+09	2.03616e+09	2.22795e+09	2.21849e+09	9.90564e+08	1.88849e+09	2.44724e+09	25.827	20.4	35.2174	6	8	33.17	62.6087	10	11	24.47	33.913	5	9	18.9	35.2174	7	9	44.4	70	11	14	53.03
Q8DPA7	N-acetyl-glucosamine matabolism OS=Streptococcus pneumoniae (strain ATCC BAA-255 / R6) OX=171101 GN=nagD PE=4 SV=1	43.5798	8	68	8	1	257	28.2	4.83	923016131	868685664	546273343	1397141984	1780771192	1.57497e+09	1.17929e+09	1.30755e+09	1.58489e+09	9.65877e+08	8.58922e+08	7.42754e+08	1.3378e+09	1.39403e+09	1.4442e+09	1.26424e+09	1.30755e+09	1.35785e+09	3.87	20.19	34.6304	6	7	9.23	29.572	5	5	13.13	22.9572	4	5	20.54	38.9105	7	9	28.51	39.2996	7	10	24.78
P67596	Tryptophan--tRNA ligase OS=Streptococcus pneumoniae (strain ATCC BAA-255 / R6) OX=171101 GN=trpS PE=3 SV=1	41.0557	10	72	10	1	341	38.4	5.41	6.53087e+08	8.52032e+08	5.3552e+08	905548052	7.16499e+08	9.75737e+08	7.79735e+08	826082623	1.21467e+09	6.83413e+08	8.42456e+08	7.28133e+08	8.67089e+08	5.60892e+08	8.94721e+08	8.35905e+08	826082623	1.04067e+09	2.728	20.1	31.6716	7	8	20.09	28.739	7	9	20.46	25.2199	6	7	20.22	21.4076	6	8	18.19	28.4457	7	9	18.8
Q8CY77	Uncharacterized protein OS=Streptococcus pneumoniae (strain ATCC BAA-255 / R6) OX=171101 GN=spr1912 PE=4 SV=1	57.2816	7	106	7	1	103	11.4	7.23	8.08889e+08	918999134	5.94503e+08	1.1861e+09	1.36277e+09	8.07528e+08	1.35511e+09	1478934648	5.29581e+09	8.4645e+08	9.0867e+08	8.08331e+08	1.13573e+09	1.06681e+09	7.40478e+08	1.45273e+09	1478934648	4.53716e+09	22.714	20.02	44.6602	4	6	28.74	46.6019	5	11	12.09	57.2816	5	5	21.18	47.5728	6	11	35.62	57.2816	6	15	29.73
P67294	UPF0154 protein spr1697 OS=Streptococcus pneumoniae (strain ATCC BAA-255 / R6) OX=171101 GN=spr1697 PE=3 SV=1	43.9024	5	63	5	1	82	9.1	10.07	1.68768e+09	1.81424e+09	1.96903e+09	2.14161e+09	2.4657e+09	2.27905e+09	2.9139e+09	2327744249	2.83428e+09	1.76605e+09	1.79385e+09	2.67723e+09	2.05066e+09	1.93021e+09	2.08982e+09	3.12381e+09	2327744249	2.42826e+09	30.623	19.93	43.9024	4	7	11.16	42.6829	4	7	15.64	43.9024	3	6	17.3	43.9024	4	8	16.91	42.6829	3	6	18.64
Q8CWS1	Purine nucleoside phosphorylase DeoD-type OS=Streptococcus pneumoniae (strain ATCC BAA-255 / R6) OX=171101 GN=deoD PE=3 SV=1	38.5593	7	63	7	1	236	26.1	5.01	1.42087e+09	1.75017e+09	506962458	1.94336e+09	3490486082	2.437e+09	1.65411e+09	1.80099e+09	2.44848e+09	1.48685e+09	1.7305e+09	6.89304e+08	1.86083e+09	2.73243e+09	2.23465e+09	1.77327e+09	1.80099e+09	2.09773e+09	3.642	19.53	21.1864	4	6	21.57	34.322	6	8	19.04	25.8475	4	6	14.3	28.8136	5	6	18.04	25.8475	4	6	25.65
Q8DNV5	D-alanine--D-alanine ligase OS=Streptococcus pneumoniae (strain ATCC BAA-255 / R6) OX=171101 GN=ddl PE=3 SV=1	51.0086	15	73	15	1	347	38.7	4.84	935951320	1587393230	2.03685e+09	1585757496	2579777596	1.20064e+09	1.18211e+09	2.00408e+09	1625311544	9.79413e+08	1.56955e+09	2.76945e+09	1.51841e+09	2.01951e+09	1.10095e+09	1.26727e+09	2.00408e+09	1.39248e+09	5.062	19.46	20.7493	5	6	18.73	32.853	9	10	22.44	32.853	9	10	18.38	18.732	5	6	26.03	30.8357	8	9	21.12
P0A2Z5	ATP synthase subunit delta OS=Streptococcus pneumoniae (strain ATCC BAA-255 / R6) OX=171101 GN=atpH PE=1 SV=1	69.1011	10	88	10	1	178	20.5	8.06	1.3816e+09	1.262e+09	988058589	1135459702	2.13476e+09	1356679257	1132133220	1077340483	1.92826e+09	1.44575e+09	1.24781e+09	1.34344e+09	1.08724e+09	1.67114e+09	1.24403e+09	1.21369e+09	1077340483	1.65203e+09	30.623	19.46	48.8764	8	9	29.15	51.1236	7	10	18.55	55.0562	7	8	23.17	47.191	7	8	18.25	49.4382	7	10	24.62
Q8CZ23	Uncharacterized protein OS=Streptococcus pneumoniae (strain ATCC BAA-255 / R6) OX=171101 GN=spr0563 PE=4 SV=1	97.0297	7	54	7	1	101	10.8	4.7	2.39971e+09	3.3329e+09	2.51312e+09	2.47818e+09	1.70302e+09	2.5007e+09	3.73417e+09	4.25107e+09	4.7625e+09	2.51115e+09	3.29544e+09	3.41702e+09	2.37293e+09	1.33316e+09	2.29306e+09	4.00317e+09	4.25107e+09	4.08026e+09	45.416	19.43	77.2277	5	5	14.05	72.2772	4	7	15.33	77.2277	4	5	19.14	77.2277	4	5	19.78	67.3267	4	5	18.75
Q8DMW2	Serine protease OS=Streptococcus pneumoniae (strain ATCC BAA-255 / R6) OX=171101 GN=sphtra PE=4 SV=1	48.1108	11	39	11	1	397	42.3	6.58	444773672	7.12386e+08	5.94579e+08	6.21419e+08	6.26716e+08	5.48032e+08	68076410			4.65427e+08	7.04379e+08	8.08433e+08	5.95027e+08	4.90608e+08	5.02528e+08	7.29805e+07	#VALUE!	#VALUE!	2.511	19.37	21.9144	6	6	35.81	41.5617	9	9	23.56	28.9673	7	8	27.52	25.1889	6	6	16.85	16.1209	3	3	25.77
Q8DPS4	Required for glycogen biosynthesis OS=Streptococcus pneumoniae (strain ATCC BAA-255 / R6) OX=171101 GN=glgD PE=4 SV=1	41.9525	13	77	13	1	379	42.6	6.81	9.7287e+08	7.39801e+08	2.79604e+08	982490332	1.52027e+09	1253162590	1.09475e+09	1.0145e+09	1510536347	1.01805e+09	7.31486e+08	3.80171e+08	9.40763e+08	1.1901e+09	1.14911e+09	1.17361e+09	1.0145e+09	1.29415e+09	4.78	19.22	22.1636	6	6	19.68	22.1636	6	7	15.71	21.8997	5	6	29.84	23.7467	7	9	33.73	28.496	9	11	30.56
Q8DR96	Alcohol dehydrogenase, propanol-preferring OS=Streptococcus pneumoniae (strain ATCC BAA-255 / R6) OX=171101 GN=adhP PE=3 SV=1	30.9735	7	48	7	1	339	35.7	5.06	1191356144	1440900638	949797338	1.02643e+09	990310090	1.02351e+09	1.27068e+09	2071671006	2593362788	1.24668e+09	1.42471e+09	1.29141e+09	9.82838e+08	7.75238e+08	9.38531e+08	1.36222e+09	2071671006	2.22185e+09	1.783	19.21	16.8142	4	5	18.64	16.8142	4	6	12.83	21.2389	4	4	14.82	16.8142	4	4	12.71	16.8142	4	4	18.62
Q8DNP4	Ribosomal protein L11 methyltransferase OS=Streptococcus pneumoniae (strain ATCC BAA-255 / R6) OX=171101 GN=prmA PE=3 SV=2	34.1772	7	51	7	1	316	34.8	4.39	1.04923e+09	1085180386	9.51818e+08	1.30136e+09	1009100166	1.2227e+09	1.16275e+09	1.5088e+09	1.33005e+09	1.09795e+09	1.07298e+09	1.29416e+09	1.24609e+09	7.89947e+08	1.12118e+09	1.24652e+09	1.5088e+09	1.13952e+09	3.217	19.21	24.6835	5	6	19.25	27.2152	5	6	19.16	23.1013	4	5	20.44	22.1519	4	5	20.27	26.5823	5	5	23.87
Q8DPY3	ABC transporter ATP-binding protein-iron transport OS=Streptococcus pneumoniae (strain ATCC BAA-255 / R6) OX=171101 GN=ABC-NBD PE=4 SV=1	39.7727	8	28	8	1	264	29.6	6.25	605557866	595029262	305455433	1.53431e+08	115013918	1.3669e+08	108243396	113142875		6.33677e+08	5.88341e+08	4.1532e+08	1.46914e+08	9.00356e+07	1.2534e+08	1.16041e+08	113142875	#VALUE!	4.179	19.2	26.8939	5	7	12.86	34.0909	6	6	10.22	32.5758	7	7	0	8.71212	2	2	5.27	12.5	2	2	0
P59651	Beta sliding clamp OS=Streptococcus pneumoniae (strain ATCC BAA-255 / R6) OX=171101 GN=dnaN PE=3 SV=1	29.1005	8	65	8	1	378	42	5.16	4.27389e+09	4443284188	3.71292e+09	3.48036e+09	4.55918e+09	3885809464	2.99353e+09	3469093152	4.03879e+09	4.47235e+09	4.39334e+09	5.04836e+09	3.33255e+09	3.56903e+09	3.56317e+09	3.20918e+09	3469093152	3.46022e+09	1.683	19.17	21.4286	7	7	21.71	21.4286	7	8	18.6	21.4286	7	7	22.87	29.1005	8	8	12.39	18.254	6	6	16.58
Q8CWW0	tRNA-specific 2-thiouridylase MnmA OS=Streptococcus pneumoniae (strain ATCC BAA-255 / R6) OX=171101 GN=mnmA PE=3 SV=2	24.3968	8	58	8	1	373	41.6	5.41	1224772430	3.15709e+08	676852224	1.83889e+09	2015368368	1.38772e+09	1.18806e+09	1.42557e+09	1.6428e+09	1.28165e+09	3.1216e+08	9.20298e+08	1.76079e+09	1.57768e+09	1.27249e+09	1.27365e+09	1.42557e+09	1.40746e+09	2.162	18.98	21.7158	5	6	9.11	6.70241	2	3	19.14	20.9115	5	6	23.66	24.3968	6	8	22.97	24.3968	6	9	18.04
Q8DPU8	ATP-dependent DNA helicase OS=Streptococcus pneumoniae (strain ATCC BAA-255 / R6) OX=171101 GN=pcrA PE=3 SV=1	35.3866	20	98	20	1	763	85.9	5.6	4.62935e+08	4.63625e+08	220656412	1.0198e+09	1.02969e+09	9.25548e+08	9.23252e+08	9.53582e+08	1.28835e+09	4.84432e+08	4.58414e+08	3.00021e+08	9.76487e+08	8.06061e+08	8.48699e+08	9.89761e+08	9.53582e+08	1.10379e+09	1.861	18.91	15.2031	9	9	13	10.2228	7	8	1.9	3.01442	2	2	21.3	13.2372	9	9	31.37	23.8532	13	14	35.76
Q8DMY8	Cysteine synthase OS=Streptococcus pneumoniae (strain ATCC BAA-255 / R6) OX=171101 GN=cycK PE=3 SV=1	39.5425	7	42	7	1	306	31.9	5.05	6.66231e+08	6.01306e+08	4.19138e+08	639364301	1.08594e+09	9.72386e+08	5.89628e+08	6.17679e+08	6.90735e+08	6.97167e+08	5.94547e+08	5.69891e+08	6.1221e+08	8.50098e+08	8.91647e+08	6.32103e+08	6.17679e+08	5.91785e+08	1.336	18.82	24.183	5	5	11.39	16.3399	4	4	5.85	8.82353	2	2	17.61	31.6993	6	6	20.82	26.7974	5	5	14.61
Q8CYI6	Uncharacterized protein OS=Streptococcus pneumoniae (strain ATCC BAA-255 / R6) OX=171101 GN=spr1407 PE=4 SV=1	34.275	17	95	17	1	531	59.4	5.94	9.09952e+08	1.06231e+09	713864895	1.22008e+09	1627982804	1.15386e+09	1.27147e+09	1.20687e+09	1.32295e+09	9.52206e+08	1.05037e+09	9.70623e+08	1.16826e+09	1.27442e+09	1.05805e+09	1.36307e+09	1.20687e+09	1.13343e+09	3.758	18.44	21.2806	9	9	19.71	21.6573	9	11	28.72	22.0339	8	9	30.77	24.6704	10	13	28.28	22.2222	9	10	25.18
Q8DQD1	Ribose-5-phosphate isomerase A OS=Streptococcus pneumoniae (strain ATCC BAA-255 / R6) OX=171101 GN=rpiA PE=3 SV=2	24.6696	6	44	6	1	227	24.8	5.06	7.89272e+08	5.93264e+08	237878574	7.99049e+08	1.06269e+09	8.4786e+08	3.58489e+08	562668505	844823744	8.25922e+08	5.86596e+08	3.23437e+08	7.65113e+08	8.31898e+08	7.77461e+08	3.84314e+08	562668505	7.238e+08	3.329	18.43	17.6211	4	5	17.78	20.2643	5	6	9.62	8.81057	2	2	15.93	24.6696	5	6	16.29	21.5859	5	6	15.3
P66908	Queuine tRNA-ribosyltransferase OS=Streptococcus pneumoniae (strain ATCC BAA-255 / R6) OX=171101 GN=tgt PE=3 SV=1	16.0526	5	36	5	1	380	43.1	6.74	1.24477e+09	1.2026e+09	8.61509e+08	1598517154	1.96778e+09	2138099884	1.90026e+09	1507740998	3171673648	1.30258e+09	1.18908e+09	1.17137e+09	1.53063e+09	1.54042e+09	1.96057e+09	2.03715e+09	1507740998	2.71732e+09	1.818	18.22	12.6316	3	4	20.35	12.6316	3	4	17.75	14.4737	3	5	11.92	14.2105	4	5	17.02	12.6316	3	5	11.47
P66136	50S ribosomal protein L27 OS=Streptococcus pneumoniae (strain ATCC BAA-255 / R6) OX=171101 GN=rpmA PE=3 SV=1	60.6383	7	79	7	1	94	10.1	10.43	14354436261	1.77661e+10	1.43299e+10	1.45518e+10	2.09132e+10	1.74607e+10	1.58221e+10	9.23907e+09	20190537618	1.5021e+10	1.75664e+10	1.94841e+10	1.39338e+10	1.63713e+10	1.60109e+10	1.69619e+10	9.23907e+09	1.72982e+10	36.276	18.16	50	5	7	22.85	50	5	10	39.14	56.383	6	14	21.01	50	5	9	21.76	54.2553	6	8	17.8
Q8DNH2	Phenylalanine--tRNA ligase beta subunit OS=Streptococcus pneumoniae (strain ATCC BAA-255 / R6) OX=171101 GN=spr1726 PE=3 SV=1	50	9	56	9	1	208	22.9	5.44	1.39071e+09	1.36704e+09	6.73557e+08	2.51042e+09	3.59377e+09	3.10491e+09	2.84713e+09	3.12009e+09	2207274080	1.45528e+09	1.35167e+09	9.15818e+08	2.4038e+09	2.81329e+09	2.8471e+09	3.05224e+09	3.12009e+09	1.89107e+09	4.878	17.98	32.6923	5	5	20.57	33.1731	5	6	15.97	38.4615	6	7	15.74	25.9615	4	4	22.37	42.7885	7	7	19.68
Q8DPB1	Phosphate-binding protein PstS 1 OS=Streptococcus pneumoniae (strain ATCC BAA-255 / R6) OX=171101 GN=pstS1 PE=1 SV=1	42.1233	10	51	10	1	292	31.2	4.89	1.17225e+09	1.15203e+09	587906212	1.09059e+09	1.65893e+09	1330646474	1520844788	1541113502	1.56137e+09	1.22668e+09	1.13908e+09	7.99361e+08	1.04427e+09	1.29865e+09	1.22016e+09	1.6304e+09	1541113502	1.3377e+09	5.813	17.91	23.2877	5	5	17.29	19.863	5	6	10.82	19.1781	3	3	20.2	27.3973	6	6	17.95	29.7945	6	6	13.73
Q8DPH9	Aspartate carbamoyltransferase OS=Streptococcus pneumoniae (strain ATCC BAA-255 / R6) OX=171101 GN=pyrB PE=3 SV=1	42.9967	13	84	13	1	307	34.7	5.27	6.56032e+08	5.02478e+08	2.13477e+08	1.0962e+09	1.24507e+09	1.11832e+09	9.39284e+08	9.80529e+08	1.1009e+09	6.86495e+08	4.9683e+08	2.90259e+08	1.04965e+09	9.74667e+08	1.02546e+09	1.00695e+09	9.80529e+08	9.43195e+08	3.833	17.88	31.2704	9	9	16.53	27.3616	8	8	17.35	18.5668	5	5	16.67	27.6873	8	8	18.12	28.6645	9	9	26.12
Q8DQR0	Alanine adding enzyme OS=Streptococcus pneumoniae (strain ATCC BAA-255 / R6) OX=171101 GN=murN PE=4 SV=1	27.561	10	57	10	1	410	47.3	7.47	777700035	7.59759e+08	5.08203e+08	5.24826e+08	972258675	1.09218e+09	6.13434e+08	6.70623e+08	1.15869e+09	8.13813e+08	7.51219e+08	6.9099e+08	5.02537e+08	7.61107e+08	1.00149e+09	6.57624e+08	6.70623e+08	9.92703e+08	2.325	17.85	16.5854	5	6	19.6	18.2927	6	8	8.87	15.122	5	5	15.93	13.6585	5	6	13.43	12.9268	4	5	20.27
Q8DNT3	Uncharacterized protein OS=Streptococcus pneumoniae (strain ATCC BAA-255 / R6) OX=171101 GN=ABC-NBD PE=4 SV=1	45.4167	8	72	8	1	240	26.7	6.01	2712704449	2679139536	2.21678e+09	2.37078e+09	3.4011e+09	2.57324e+09	2.47976e+09	3.01107e+09	3.05103e+09	2.83867e+09	2.64903e+09	3.0141e+09	2.2701e+09	2.66246e+09	2.35958e+09	2.6584e+09	3.01107e+09	2.61396e+09	6.197	17.75	33.75	6	7	24.7	28.75	5	8	27.27	35	6	9	27.74	33.75	6	9	24.95	45.4167	8	9	15.21
Q8DNM8	Tryptophan synthase beta chain OS=Streptococcus pneumoniae (strain ATCC BAA-255 / R6) OX=171101 GN=trpB PE=3 SV=1	34.8894	10	38	10	1	407	44.2	6.15	1.06284e+09	1.34552e+09	6.3678e+08	4.53115e+08	2.10795e+08	414108954		3.74977e+08	465539814	1.11219e+09	1.33039e+09	8.65813e+08	4.33871e+08	1.65015e+08	3.79725e+08	#VALUE!	3.74977e+08	3.9885e+08	3.16	17.72	22.6044	6	7	22.7	23.0958	7	9	18.1	24.0786	6	6	9.25	13.5135	4	4	8.41	11.3022	3	3	9.16
P67050	Thymidylate synthase OS=Streptococcus pneumoniae (strain ATCC BAA-255 / R6) OX=171101 GN=thyA PE=3 SV=1	28.3154	7	47	7	1	279	32.5	5.55	7.03058e+08	508676106	278832332	985636134	1.59695e+09	1.26935e+09	7.9393e+08	5.98063e+08	9.78465e+08	7.35705e+08	5.02959e+08	3.79121e+08	9.43776e+08	1.25013e+09	1.16396e+09	8.51123e+08	5.98063e+08	8.38297e+08	2.384	17.46	24.3728	5	5	9.23	21.147	4	4	11.32	18.2796	3	3	15.69	24.3728	5	6	25.14	28.3154	7	8	19.76
P66731	DNA-directed RNA polymerase subunit omega OS=Streptococcus pneumoniae (strain ATCC BAA-255 / R6) OX=171101 GN=rpoZ PE=3 SV=1	46.6019	5	40	5	1	103	11.8	6.6	8.77628e+08	1.33811e+09	838919294	1.00011e+09	9.71658e+08	8.90911e+08	4.14916e+08	7.38639e+08	783699676	9.18381e+08	1.32307e+09	1.14066e+09	9.57632e+08	7.60636e+08	8.16937e+08	4.44806e+08	7.38639e+08	6.71432e+08	99	17.43	34.9515	3	5	17.2	43.6893	4	6	18.99	37.8641	4	5	9.8	43.6893	4	5	12.92	24.2718	3	4	9.65
Q8CWT2	Chaperone protein DnaJ OS=Streptococcus pneumoniae (strain ATCC BAA-255 / R6) OX=171101 GN=dnaJ PE=3 SV=1	27.6882	8	47	8	1	372	40	7.24	2.30096e+09	2.57506e+09	1.38446e+09	2067577048	2460195156	1.79923e+09	1.11781e+09	1971953182	1.54258e+09	2.4078e+09	2.54611e+09	1.88242e+09	1.97977e+09	1.9259e+09	1.64984e+09	1.19834e+09	1971953182	1.3216e+09	1.848	17.43	12.9032	4	6	27.53	23.6559	6	10	7.04	16.3978	4	4	17.87	15.3226	4	6	17.36	19.086	5	6	14.23
Q8DNF7	Transcriptional activator OS=Streptococcus pneumoniae (strain ATCC BAA-255 / R6) OX=171101 GN=plcR PE=4 SV=1	55.4007	13	72	13	1	287	34.1	5.76	5.91921e+08	7.18947e+08	285692251	7.16951e+08	7.72187e+08	999316600	4.93843e+08	6.08129e+08	8.21341e+08	6.19407e+08	7.10867e+08	3.88448e+08	6.86502e+08	6.04486e+08	9.16342e+08	5.29419e+08	6.08129e+08	7.03681e+08	7.913	17.34	23.6934	6	7	11.33	29.6167	7	8	12.29	25.784	5	5	20.06	28.5714	7	8	14.57	31.7073	7	11	13.22
Q8DN38	Choline-binding protein OS=Streptococcus pneumoniae (strain ATCC BAA-255 / R6) OX=171101 GN=pcpA PE=4 SV=1	18.4058	11	42	11	1	690	77.1	6.84	8.16094e+08	9.70273e+08	3.99493e+08	527102377	754277715	451458355	4.66777e+08	384850076	5.28869e+08	8.53989e+08	9.59367e+08	5.4318e+08	5.04716e+08	5.90466e+08	4.13973e+08	5.00403e+08	384850076	4.53106e+08	0.828	17.32	14.058	8	8	18.63	13.1884	8	8	3.91	2.75362	2	2	8.22	6.37681	4	4	12.55	8.98551	5	5	9.12
Q8DN70	Uncharacterized protein OS=Streptococcus pneumoniae (strain ATCC BAA-255 / R6) OX=171101 GN=ABC-NP PE=4 SV=1	23.5816	9	34	9	1	564	62.2	8.12	9.38669e+08	7.98402e+08	462951607	2.86728e+08	2.3323e+08	158851640	1.16204e+08	238728951	63277422	9.82256e+08	7.89428e+08	6.29463e+08	2.7455e+08	1.82577e+08	1.45662e+08	1.24576e+08	238728951	5.42127e+07	0.995	17.3	14.0071	7	8	21.06	14.539	7	7	12.53	11.3475	3	4	9.47	7.80142	4	4	8.59	7.2695	3	3	8.98
Q8DQJ1	Mannose-6-phosphate isomerase OS=Streptococcus pneumoniae (strain ATCC BAA-255 / R6) OX=171101 GN=pmi PE=3 SV=1	36.6242	8	60	8	1	314	35.3	4.94	1.19746e+09	1.30892e+09	6.63372e+08	2.23381e+09	2.6604e+09	2.28291e+09	2.03065e+09	1.75067e+09	2.22286e+09	1.25307e+09	1.29421e+09	9.0197e+08	2.13894e+09	2.08262e+09	2.09335e+09	2.17693e+09	1.75067e+09	1.90443e+09	2.793	17.28	24.2038	5	6	13.87	24.2038	5	6	12.18	17.1975	4	4	20.74	26.1146	6	9	24.01	24.2038	5	7	23.42
Q8DPQ9	Dihydrolipoamide S-acetyltransferase OS=Streptococcus pneumoniae (strain ATCC BAA-255 / R6) OX=171101 GN=acoC PE=4 SV=1	34.1333	10	53	10	1	375	41.1	6.57	6.66044e+08	9.12938e+08	7.55454e+08	1.1984e+09	1.83797e+09	1.41498e+09	7.48308e+08	5.52219e+08	814639644	6.96973e+08	9.02677e+08	1.02717e+09	1.14751e+09	1.43881e+09	1.29749e+09	8.02215e+08	5.52219e+08	6.9794e+08	2.981	17.27	11.4667	4	5	19.52	19.2	6	7	18.03	26.4	7	7	16.1	19.2	5	5	20.05	24.8	7	7	16
Q8DQH3	Cell division protein FtsX OS=Streptococcus pneumoniae (strain ATCC BAA-255 / R6) OX=171101 GN=ftsX PE=3 SV=1	26.4438	7	48	7	1	329	36.6	8.9	615134618	1102100915	1191161130	1.2117e+09	1.31162e+09	893640175	505538268	9.92067e+08	6.49142e+08	6.43699e+08	1.08971e+09	1.61959e+09	1.16024e+09	1.02676e+09	8.1944e+08	5.41956e+08	9.92067e+08	5.56151e+08	1.228	17.18	22.4924	6	6	12.14	18.541	4	5	6.66	10.3343	2	2	20.32	18.845	5	6	21.65	22.7964	5	6	20.9
Q8CWN2	Zinc-binding lipoprotein AdcA OS=Streptococcus pneumoniae (strain ATCC BAA-255 / R6) OX=171101 GN=adcA PE=3 SV=1	35.1297	12	69	12	1	501	56.2	5.16	4.98069e+08	4.10026e+08	255024003	6.07293e+08	6.14389e+08	5.90063e+08	591682740	693411606	841834812	5.21197e+08	4.05417e+08	3.46749e+08	5.81501e+08	4.80958e+08	5.41069e+08	6.34306e+08	693411606	7.21239e+08	2.311	17.15	21.3573	6	6	22.34	22.7545	8	8	5.86	6.38723	2	2	23.78	25.5489	9	10	17.73	26.3473	8	8	28.46
Q8CWQ6	tRNA (Guanosine-2'-O-)-methyltransferase, TrmH family OS=Streptococcus pneumoniae (strain ATCC BAA-255 / R6) OX=171101 GN=trmH PE=3 SV=1	45.4545	8	56	8	1	253	27.7	8.35	8.91647e+08	8.66171e+08	1.00182e+09	828299458	1.26278e+09	948340478	791275760	8.64288e+08	1.06705e+09	9.33051e+08	8.56436e+08	1.36214e+09	7.93121e+08	9.88535e+08	8.69599e+08	8.48278e+08	8.64288e+08	9.1419e+08	2.652	17.14	41.502	7	7	15.97	37.5494	6	6	10.03	27.2727	5	6	10.84	23.3202	4	4	12.55	41.502	7	8	10.17
P0A4N0	Oligopeptide transport system permease protein AmiD OS=Streptococcus pneumoniae (strain ATCC BAA-255 / R6) OX=171101 GN=amiD PE=3 SV=1	19.8052	6	34	6	1	308	34.6	9.38	7.48351e+08	1.19468e+09	8.95399e+08	4.68678e+08	566366123	3.87017e+08	4.38093e+08	654818020	7.49593e+08	7.83101e+08	1.18125e+09	1.21745e+09	4.48773e+08	4.43365e+08	3.54882e+08	4.69652e+08	654818020	6.42212e+08	3.642	17.09	16.2338	5	6	10.95	19.8052	5	5	8.25	16.2338	4	6	5.19	8.11688	2	2	4.93	8.44156	2	2	8.23
Q8DQM7	Uncharacterized protein OS=Streptococcus pneumoniae (strain ATCC BAA-255 / R6) OX=171101 GN=spr0595 PE=4 SV=1	45.2381	6	63	6	1	126	14.6	10.05	1320108256	1.41713e+09	1281548354	1.90979e+09	2694463371	1.02854e+09	1.99693e+09	927612296	2376355755	1.38141e+09	1.4012e+09	1.74249e+09	1.82868e+09	2.10929e+09	9.43138e+08	2.14078e+09	927612296	2.03593e+09	9	16.77	38.8889	5	6	17.18	38.0952	4	6	16.65	38.8889	5	8	24.23	38.8889	5	8	11.94	44.4444	5	7	15.01
Q8DPY8	Uncharacterized protein OS=Streptococcus pneumoniae (strain ATCC BAA-255 / R6) OX=171101 GN=spr0931 PE=4 SV=1	57.0988	16	46	16	1	324	35.4	5.64	1640213670	1523753224	6.4265e+08	331955700	8.57211e+08	8.75489e+08				1.71638e+09	1.50663e+09	8.73795e+08	3.17857e+08	6.71044e+08	8.02796e+08	#VALUE!	#VALUE!	#VALUE!	5.062	16.74	31.4815	8	9	31.69	45.3704	10	10	21.69	30.2469	6	6	13.24	15.1235	5	6	15.68	19.7531	6	7	10.37
Q8DPP0	Galactose-6-phosphate isomerase subunit LacB OS=Streptococcus pneumoniae (strain ATCC BAA-255 / R6) OX=171101 GN=lacB PE=3 SV=1	42.6901	6	49	6	1	171	18.9	5.76	2.58938e+09	2.18976e+09	1.0095e+09	2.07185e+09	2.63288e+09	2.4317e+09	1539440376	1.30219e+09	1.8095e+09	2.70961e+09	2.16515e+09	1.37259e+09	1.98385e+09	2.06108e+09	2.2298e+09	1.65034e+09	1.30219e+09	1.55028e+09	9	16.67	24.5614	4	5	20.6	30.4094	4	7	12.26	16.9591	3	4	14.31	16.9591	3	4	26.46	35.0877	5	7	22.64
Q8DRK4	Trk transporter NAD+ binding protein-K+ transport OS=Streptococcus pneumoniae (strain ATCC BAA-255 / R6) OX=171101 GN=trkA PE=4 SV=1	47.3684	9	69	9	1	228	24.7	5	2.0997e+09	1845917093	6.86058e+08	2.35031e+09	2.17819e+09	2.6065e+09	1914462608	2.33657e+09	2419196183	2.1972e+09	1.82517e+09	9.32814e+08	2.25049e+09	1.70514e+09	2.39008e+09	2.05238e+09	2.33657e+09	2.07264e+09	7.254	16.61	28.9474	6	6	18.13	41.2281	7	8	5.78	23.6842	4	4	16.44	41.2281	8	9	15.76	28.0702	6	6	26.91
Q8DN05	Choline binding protein A OS=Streptococcus pneumoniae (strain ATCC BAA-255 / R6) OX=171101 GN=pspC PE=4 SV=1	15.5492	10	41	9	1	701	79	7.83	1.15579e+09	8.43841e+08	1.08545e+09	5.2023e+08	586897715	369262600	4.38776e+08	407765284	632963457	1.20946e+09	8.34357e+08	1.47585e+09	4.98136e+08	4.59437e+08	3.38602e+08	4.70385e+08	407765284	5.42289e+08	1.054	16.44	11.2696	6	6	10.91	10.699	5	5	13.13	15.1213	8	8	11.13	6.99001	4	4	16.54	9.98573	6	6	9.64
Q8DPZ9	4-hydroxy-tetrahydrodipicolinate synthase OS=Streptococcus pneumoniae (strain ATCC BAA-255 / R6) OX=171101 GN=dapA PE=3 SV=1	28.2958	7	39	7	1	311	33.9	4.93	2410847132	2.41764e+09	1.88503e+09	1065007164	1055180938	1.04163e+09	1.00995e+09	892343900	1.14838e+09	2.5228e+09	2.39046e+09	2.56302e+09	1.01978e+09	8.2602e+08	9.55139e+08	1.08271e+09	892343900	9.83871e+08	3.125	16.36	13.8264	3	5	16.61	20.5788	5	7	14.48	13.8264	3	4	13.5	10.2894	2	3	10.38	16.0772	4	4	14.63
Q8CWV0	50S ribosomal protein L15 OS=Streptococcus pneumoniae (strain ATCC BAA-255 / R6) OX=171101 GN=rplO PE=3 SV=1	41.7808	9	73	9	1	146	15.4	10.29	19358463504	32010635024	2.1769e+10	28478805754	3.53459e+10	3.8447e+10	28444285478	2.5159e+10	3.76681e+10	2.02574e+10	3.16508e+10	2.95987e+10	2.72693e+10	2.76696e+10	3.52547e+10	3.04934e+10	2.5159e+10	3.2272e+10	11.915	16.36	28.0822	4	8	13.01	28.0822	4	7	10	38.3562	5	5	13.7	26.0274	4	11	10.3	30.137	4	6	12.39
Q8DN15	Regulator of fucose operon OS=Streptococcus pneumoniae (strain ATCC BAA-255 / R6) OX=171101 GN=fcsR PE=4 SV=1	44.358	12	69	12	1	257	29.3	6.32	1435807679	2.07733e+09	1.01763e+09	1.774e+09	1.9433e+09	1.92033e+09	1.82619e+09	1.93568e+09	2.00176e+09	1.50248e+09	2.05398e+09	1.38364e+09	1.69866e+09	1.52126e+09	1.76089e+09	1.95775e+09	1.93568e+09	1.715e+09	7.577	16.28	35.0195	7	7	20.53	30.3502	7	8	23.8	33.0739	8	8	17.57	30.7393	6	6	18.97	27.2374	5	7	22.01
Q8DP61	DEAD RNA helicase OS=Streptococcus pneumoniae (strain ATCC BAA-255 / R6) OX=171101 GN=DEAD PE=4 SV=1	25.5556	6	33	6	1	360	41.3	7.96	6.63856e+08	5.00579e+08	818057576	488730863	9.2541e+08	5.64873e+08	5.48702e+08	2.63673e+08	5.28233e+08	6.94683e+08	4.94952e+08	1.11229e+09	4.67974e+08	7.24433e+08	5.17971e+08	5.88229e+08	2.63673e+08	4.52562e+08	1.818	16.23	14.7222	4	5	15.08	17.2222	4	5	3.24	3.05556	1	1	7.56	12.5	3	3	21.09	17.2222	4	6	12.32
Q8DNI8	Phosphoesterase OS=Streptococcus pneumoniae (strain ATCC BAA-255 / R6) OX=171101 GN=spr1694 PE=3 SV=1	57.2254	8	55	8	1	173	19.9	5.39	2.12099e+09	2.29691e+09	1.76748e+09	2312142844	3172331060	2.01444e+09	1.40533e+09	1.73887e+09	1.84139e+09	2.21948e+09	2.2711e+09	2.40319e+09	2.21394e+09	2.48337e+09	1.84718e+09	1.50656e+09	1.73887e+09	1.5776e+09	7.111	16.14	52.0231	7	7	10.9	36.9942	6	6	15.92	34.104	5	6	14.14	43.9306	6	8	22.07	41.6185	6	8	8.24
Q8DQH5	Peptide chain release factor 2 OS=Streptococcus pneumoniae (strain ATCC BAA-255 / R6) OX=171101 GN=prfB PE=3 SV=1	20.9726	6	37	6	1	329	37.5	4.89	7.55899e+08	703917042	669827113	1.2104e+09	1.42463e+09	1.16901e+09	9.33414e+08	718032223	1.33208e+09	7.91e+08	6.96005e+08	9.10746e+08	1.159e+09	1.11523e+09	1.07194e+09	1.00066e+09	718032223	1.14125e+09	1.239	15.97	17.9331	4	5	7.03	9.42249	2	2	3.06	7.59878	2	2	13.41	12.462	3	4	17.74	20.9726	5	6	15.37
Q8DQ48	Uncharacterized protein OS=Streptococcus pneumoniae (strain ATCC BAA-255 / R6) OX=171101 GN=spr0847 PE=4 SV=1	34.0067	8	35	8	1	297	33.9	5.86	9.8256e+08	8.69845e+08	9.4866e+08	557249677	3.43434e+08	484696670	4.22497e+08		3.99419e+08	1.02819e+09	8.60068e+08	1.28987e+09	5.33583e+08	2.68848e+08	4.44452e+08	4.52933e+08	#VALUE!	3.42201e+08	1.818	15.96	24.2424	6	8	16.27	24.5791	5	5	17.36	29.6296	6	6	6.45	8.41751	3	3	4.95	10.101	2	2	8.76
P0A2Z3	ATP synthase subunit b OS=Streptococcus pneumoniae (strain ATCC BAA-255 / R6) OX=171101 GN=atpF PE=1 SV=1	51.8293	10	80	10	1	164	18	5.43	2.61332e+09	2.42041e+09	3592931714	3.58914e+09	3.6408e+09	4228020901	3.45018e+09	3.59669e+09	4.91837e+09	2.73467e+09	2.39321e+09	4.88522e+09	3.43671e+09	2.8501e+09	3.87696e+09	3.69872e+09	3.59669e+09	4.21379e+09	10.788	15.95	42.6829	6	8	16.29	42.6829	6	9	13.97	43.9024	6	8	19.93	50.6098	7	10	7.55	23.1707	3	7	19.08
Q8DR02	L-threonine dehydratase OS=Streptococcus pneumoniae (strain ATCC BAA-255 / R6) OX=171101 GN=ilvA PE=3 SV=1	31.7308	10	34	10	1	416	45.4	5.78	3.48736e+08	4.83914e+08	4.93535e+08	5.45754e+08	3.25369e+08	296657413	244974820	2.85112e+08	1.21236e+08	3.6493e+08	4.78475e+08	6.71046e+08	5.22575e+08	2.54707e+08	2.72026e+08	2.62622e+08	2.85112e+08	1.03869e+08	1.721	15.91	18.2692	5	5	7.79	15.3846	5	5	7.41	9.85577	4	4	10.81	13.4615	5	5	5.45	7.21154	3	3	7.32
Q8DPB4	Phosphate import ATP-binding protein PstB 2 OS=Streptococcus pneumoniae (strain ATCC BAA-255 / R6) OX=171101 GN=pstB2 PE=3 SV=1	47.5655	13	60	13	1	267	30.3	6.89	9.85485e+09	1.43787e+09	1.64434e+09	1.37086e+09	2097034382	9.09818e+08	1.30075e+09	1.70004e+09	8.49502e+08	1.03125e+10	1.42171e+09	2.23577e+09	1.31264e+09	1.64161e+09	8.34275e+08	1.39446e+09	1.70004e+09	7.27808e+08	6.848	15.82	19.4757	4	6	11.66	22.8464	5	5	25.98	38.2022	8	12	7.73	17.603	4	4	16.01	17.603	5	6	14.91
Q8CZ15	Uncharacterized protein OS=Streptococcus pneumoniae (strain ATCC BAA-255 / R6) OX=171101 GN=spr0586 PE=4 SV=1	73.2143	7	64	7	1	56	6	10.51	8.55274e+08	1.9717e+09	527671828	1.75289e+09	2.68213e+09	1.98331e+09	1.66541e+09	2489554012	1.72796e+09	8.9499e+08	1.94954e+09	7.17462e+08	1.67844e+09	2.09964e+09	1.81864e+09	1.78539e+09	2489554012	1.48043e+09	999	15.8	53.5714	3	4	22.13	67.8571	4	7	12.54	55.3571	4	6	19.61	53.5714	3	5	15.53	71.4286	5	9	21.25
Q8CZ90	Uncharacterized protein OS=Streptococcus pneumoniae (strain ATCC BAA-255 / R6) OX=171101 GN=spr0174 PE=4 SV=1	45.5026	9	51	9	1	189	21	6.09	8.58054e+08	1015854884	372577073	2.56898e+08	764116847	6.42017e+08	5.74012e+08	629589604	704245910	8.97899e+08	1.00444e+09	5.06583e+08	2.45987e+08	5.98168e+08	5.8871e+08	6.15362e+08	629589604	6.0336e+08	5.105	15.8	31.746	5	7	14.16	41.2698	7	9	12	26.9841	4	4	10.4	18.5185	3	3	12.38	23.2804	4	5	14.39
P0A3S4	DNA-entry nuclease OS=Streptococcus pneumoniae (strain ATCC BAA-255 / R6) OX=171101 GN=endA PE=3 SV=1	36.8613	6	38	6	1	274	29.9	9.61	3.1038e+08	209281134	3.07025e+08	2.97626e+08	450410078	3.46602e+08	4.76058e+08	4.13666e+08	4.00429e+08	3.24793e+08	2.06929e+08	4.17454e+08	2.84986e+08	3.52591e+08	3.17823e+08	5.10353e+08	4.13666e+08	3.43066e+08	1.581	15.75	18.2482	3	4	11.93	24.4526	4	4	10.94	13.5036	2	3	15.78	18.2482	3	4	16.5	24.4526	4	5	12.8
P65509	NH(3)-dependent NAD(+) synthetase OS=Streptococcus pneumoniae (strain ATCC BAA-255 / R6) OX=171101 GN=nadE PE=3 SV=1	42.7007	7	40	7	1	274	30.1	5.22	9.52002e+08	9.221e+08	4.66761e+08	1.4703e+09	1.86356e+09	1.63054e+09	1.29366e+09	1.2375e+09	1.65208e+09	9.96209e+08	9.11736e+08	6.34643e+08	1.40785e+09	1.45884e+09	1.49515e+09	1.38685e+09	1.2375e+09	1.41542e+09	2.728	15.7	19.3431	4	4	9.51	13.5036	3	3	12.75	20.438	4	4	12.5	31.3869	5	5	12.84	19.3431	4	4	13.22
P65335	S-ribosylhomocysteine lyase OS=Streptococcus pneumoniae (strain ATCC BAA-255 / R6) OX=171101 GN=luxS PE=3 SV=1	60.625	7	56	7	1	160	17.9	5.54	1.22369e+09	1.1117e+09	9.01964e+08	2.07439e+09	2.19988e+09	3367840216	2955149674	1.64994e+09	1.81569e+09	1.28052e+09	1.09921e+09	1.22638e+09	1.98629e+09	1.72211e+09	3.0882e+09	3.16803e+09	1.64994e+09	1.55558e+09	5.31	15.7	35	5	5	22.42	41.25	6	7	6.82	35	4	4	19.89	35	5	7	23.82	60.625	6	7	21.34
Q8DPA5	Uncharacterized protein OS=Streptococcus pneumoniae (strain ATCC BAA-255 / R6) OX=171101 GN=spr1267 PE=4 SV=1	84.4961	8	47	8	1	129	14.3	4.48	1093384217	1.37447e+09	916459052	1175613306	1.42721e+09	1.04639e+09	578355813	1.27226e+09	1.76474e+09	1.14416e+09	1.35902e+09	1.24609e+09	1.12568e+09	1.11725e+09	9.59511e+08	6.20019e+08	1.27226e+09	1.51194e+09	9	15.58	44.9612	5	7	11.72	63.5659	5	6	10.42	34.8837	3	4	8.97	44.9612	4	4	18.3	44.9612	5	6	11.75
Q8DPN2	Arginine repressor OS=Streptococcus pneumoniae (strain ATCC BAA-255 / R6) OX=171101 GN=ahrC PE=3 SV=1	57.3427	7	34	7	1	143	16.2	5.07	9.39213e+08	1.25056e+09	1.21607e+09	8.89722e+08	1.94784e+09	1383750025	1.54634e+09	9.11524e+08	1.02571e+09	9.82825e+08	1.23651e+09	1.65346e+09	8.51935e+08	1.52481e+09	1.26886e+09	1.65774e+09	9.11524e+08	8.78777e+08	6.743	15.56	44.0559	5	5	7.37	18.1818	2	2	4.37	18.8811	2	2	13.35	30.7692	3	3	16.01	47.5524	5	5	14.65
Q8DQA4	Uncharacterized protein OS=Streptococcus pneumoniae (strain ATCC BAA-255 / R6) OX=171101 GN=ABC-NBD PE=4 SV=1	55.1331	12	75	12	1	263	29.2	4.86	5.29992e+09	5429231356	3.91772e+09	7557056478	1.00504e+10	7.46245e+09	5989158454	6.61709e+09	8.09411e+09	5.54602e+09	5.36821e+09	5.32682e+09	7.2361e+09	7.86772e+09	6.84283e+09	6.42061e+09	6.61709e+09	6.9346e+09	9	15.5	26.9962	6	7	9.71	30.4183	7	7	16.06	26.616	6	7	18.14	32.6996	7	8	28.15	36.8821	8	11	29.14
Q8DQ51	Methylenetetrahydrofolate--tRNA-(uracil-5-)-methyltransferase TrmFO OS=Streptococcus pneumoniae (strain ATCC BAA-255 / R6) OX=171101 GN=trmFO PE=3 SV=1	31.3063	8	37	8	1	444	49.3	5.27	614254846	4.45921e+08	109910512	8.954e+08	9.40673e+08	8.57715e+08	5.11848e+08	5.12514e+08	830559798	6.42778e+08	4.40909e+08	1.49442e+08	8.57372e+08	7.36381e+08	7.86498e+08	5.4872e+08	5.12514e+08	7.11579e+08	1.154	15.49	12.6126	3	4	14.38	23.6486	5	5	5.06	9.68468	2	2	28.7	31.3063	8	9	15.47	15.0901	4	4	10.57
P63545	Adenine phosphoribosyltransferase OS=Streptococcus pneumoniae (strain ATCC BAA-255 / R6) OX=171101 GN=apt PE=3 SV=1	80	13	100	13	1	170	18.7	5.02	2.93057e+09	4161917298	2.03119e+09	4.84984e+09	6926090624	4.87954e+09	6.81335e+09	4.6748e+09	5.01443e+09	3.06666e+09	4.11514e+09	2.76175e+09	4.64386e+09	5.4219e+09	4.47438e+09	7.30416e+09	4.6748e+09	4.29609e+09	55.234	15.47	38.2353	5	6	17.69	55.8824	6	8	25.81	59.4118	7	10	23.5	65.2941	9	14	31.01	60.5882	9	12	29.85
Q8DN00	Class III stress response-related ATPase, truncation OS=Streptococcus pneumoniae (strain ATCC BAA-255 / R6) OX=171101 GN=spr2000 PE=3 SV=1	20.7349	10	44	8	1	762	84.9	5.94	2.23301e+08		2.34103e+08	1.21237e+08	436016336	2.68909e+08	220772085	120167898	333020960	2.3367e+08	#VALUE!	3.18304e+08	1.16088e+08	3.41324e+08	2.46581e+08	2.36676e+08	120167898	2.85315e+08	0.823	15.39	7.61155	4	5	9.23	4.98688	3	4	18.98	7.61155	5	6	15.79	7.21785	4	5	16.35	6.56168	4	5	15.09
Q7ZAK3	Putative competence-damage inducible protein OS=Streptococcus pneumoniae (strain ATCC BAA-255 / R6) OX=171101 GN=cinA PE=3 SV=1	17.7033	5	30	5	1	418	45	4.88	1.42822e+09	1139949288	667849280	306358511	700961225	4.66916e+08	4.8595e+08	3.656e+08	660112227	1.49454e+09	1.12714e+09	9.08057e+08	2.93347e+08	5.48729e+08	4.28147e+08	5.20957e+08	3.656e+08	5.65549e+08	1.154	15.33	11.9617	4	5	15.33	9.33014	3	5	9.88	11.9617	3	3	9.1	6.2201	2	3	2.08	3.58852	1	1	5.06
Q8DNY9	Cytidylate kinase OS=Streptococcus pneumoniae (strain ATCC BAA-255 / R6) OX=171101 GN=cmk PE=3 SV=1	47.9821	6	39	6	1	223	24.6	5.1	1.53319e+09	9.93028e+08	331014117	9.69529e+08	1379237964	8.52074e+08	8.16744e+08	9.59057e+08	866189433	1.60438e+09	9.81867e+08	4.50071e+08	9.28353e+08	1.0797e+09	7.81326e+08	8.75581e+08	9.59057e+08	7.42105e+08	3.642	15.3	39.0135	5	6	6.94	21.5247	3	4	9.98	21.5247	3	4	8.11	21.5247	3	5	7.13	13.9013	2	2	3.84
Q8DNW1	Cell division protein SepF OS=Streptococcus pneumoniae (strain ATCC BAA-255 / R6) OX=171101 GN=sepF PE=3 SV=1	21.2291	4	30	4	1	179	20.6	4.93	1.09342e+09	746276241	4.57787e+08	1153650868	1.48617e+09	955351350	9.93352e+08	831253473	8.22346e+08	1.14419e+09	7.37888e+08	6.22441e+08	1.10465e+09	1.16341e+09	8.76027e+08	1.06491e+09	831253473	7.04542e+08	2.594	15.17	21.2291	4	4	7.99	15.6425	2	2	11.01	15.6425	3	3	17.35	21.2291	4	5	11.8	15.6425	3	3	12.37
Q8DNJ2	ABC transporter substrate-binding protein-ferric iron transport OS=Streptococcus pneumoniae (strain ATCC BAA-255 / R6) OX=171101 GN=fatB PE=4 SV=1	38.3178	9	58	9	1	321	34.8	5.67	5.29257e+08	3.49764e+08	3.43385e+08	6.59738e+08	505686633	7.94304e+08	1.06787e+09	1.03627e+09	1.26629e+09	5.53833e+08	3.45833e+08	4.66891e+08	6.31719e+08	3.95863e+08	7.28352e+08	1.1448e+09	1.03627e+09	1.08489e+09	2.325	15.09	14.3302	3	4	12.48	18.3801	4	4	18.32	26.7913	5	6	33.96	35.514	7	9	19.73	23.053	5	5	24.55
Q8DRE4	Aminopeptidase P OS=Streptococcus pneumoniae (strain ATCC BAA-255 / R6) OX=171101 GN=pepP PE=3 SV=1	28.6119	9	45	9	1	353	39.3	4.98	6.60813e+08	7.56919e+08	8.89436e+08	7.82298e+08	9.32492e+08	9.07632e+08	8.19605e+08	820084537	9.31964e+08	6.91498e+08	7.48412e+08	1.20934e+09	7.49074e+08	7.29976e+08	8.3227e+08	8.78647e+08	820084537	7.98457e+08	2.162	14.97	17.847	5	5	11.79	15.0142	4	4	13.48	17.847	5	5	7.78	9.34844	4	4	18.38	22.3796	6	6	10.08
P0A3C6	3-oxoacyl-[acyl-carrier-protein] synthase 3 OS=Streptococcus pneumoniae (strain ATCC BAA-255 / R6) OX=171101 GN=fabH PE=3 SV=1	21.6049	7	43	7	1	324	34.9	5.02	1626485160	1560023340	1.22822e+09	1.86855e+09	2756007008	2.0887e+09	1.51505e+09	1.58827e+09	1.96333e+09	1.70201e+09	1.54249e+09	1.66998e+09	1.7892e+09	2.15747e+09	1.91527e+09	1.62419e+09	1.58827e+09	1.68208e+09	3.642	14.88	17.284	4	4	12.93	20.0617	5	5	13.77	18.8272	5	5	6.87	12.963	5	6	13.75	17.284	4	4	14.57
Q8DR07	Alkaline shock protein OS=Streptococcus pneumoniae (strain ATCC BAA-255 / R6) OX=171101 GN=asp23 PE=4 SV=1	60.3306	6	45	6	1	121	12.9	4.84	5.80434e+08	9.45445e+08	3.64757e+08	9.4542e+08	1.72836e+09	8.54954e+08	6.28715e+08	9.32563e+08	1.05251e+09	6.07387e+08	9.34818e+08	4.9595e+08	9.05268e+08	1.353e+09	7.83966e+08	6.74007e+08	9.32563e+08	9.01738e+08	38.811	14.86	60.3306	4	5	4.59	14.876	3	4	11.04	34.7107	3	4	9	14.876	3	4	9.6	34.7107	4	6	11.53
Q8DQG5	Peptidyl-prolyl cis-trans isomerase OS=Streptococcus pneumoniae (strain ATCC BAA-255 / R6) OX=171101 GN=ppiA PE=3 SV=1	30.7116	7	47	7	1	267	29	5.72	1.26288e+09	614258186	1112233523	1.65563e+09	3.15051e+09	2415300800	1996829574	1.33075e+09	3.05633e+09	1.32153e+09	6.07354e+08	1.51227e+09	1.58531e+09	2.46629e+09	2.21476e+09	2.14068e+09	1.33075e+09	2.6185e+09	2.981	14.8	25.8427	5	5	13.52	18.7266	4	4	2.94	5.24345	1	1	23.35	25.8427	5	7	21.39	30.7116	6	6	16.36
Q8DNR5	Guanylate kinase OS=Streptococcus pneumoniae (strain ATCC BAA-255 / R6) OX=171101 GN=gmk PE=3 SV=1	25.4808	5	39	5	1	208	23.7	4.82	5.66734e+08	1087035381	8.23341e+08	3.37863e+08	530483600	3.88691e+08	1.04788e+09	1.20224e+09	1311495356	5.9305e+08	1.07482e+09	1.11947e+09	3.23514e+08	4.15275e+08	3.56417e+08	1.12337e+09	1.20224e+09	1.12362e+09	3.642	14.68	17.3077	3	4	15.07	12.0192	2	4	15.55	25.4808	5	6	12.65	12.0192	2	3	12.4	12.0192	2	3	12.55
Q8DRB7	Glycerol dehydrogenase, NAD+ dependent OS=Streptococcus pneumoniae (strain ATCC BAA-255 / R6) OX=171101 GN=gldA PE=4 SV=1	24.0331	6	37	6	1	362	39.2	5.26	6.04022e+08	5.8181e+08	5.3528e+08	4.40343e+08	6.66949e+08	4.8658e+08	2.78171e+08	2.21578e+08	3.23865e+08	6.3207e+08	5.75271e+08	7.27806e+08	4.21641e+08	5.22103e+08	4.46178e+08	2.9821e+08	2.21578e+08	2.7747e+08	1.154	14.66	12.7072	3	4	16.46	18.5083	5	5	15.61	23.7569	5	7	6.51	13.5359	3	3	13.69	18.232	4	4	9.77
Q8CZ91	Uncharacterized protein OS=Streptococcus pneumoniae (strain ATCC BAA-255 / R6) OX=171101 GN=spr0169 PE=4 SV=1	28.6325	6	60	6	1	234	26.6	7.55	8.75486e+08	1079841780	4.64246e+08	1.05987e+09	1455140768	1.0727e+09	9.78727e+08	1.22217e+09	1.1407e+09	9.1614e+08	1.0677e+09	6.31223e+08	1.01486e+09	1.13912e+09	9.83629e+08	1.04923e+09	1.22217e+09	9.77289e+08	22.714	14.51	23.9316	5	6	14.69	23.9316	4	7	8.32	28.2051	4	4	15.47	23.9316	4	7	15.38	23.9316	5	9	19.58
Q8DRF4	Putative NrdI-like protein OS=Streptococcus pneumoniae (strain ATCC BAA-255 / R6) OX=171101 GN=spr0156 PE=4 SV=2	43.5897	7	65	7	1	156	17.7	5.55	4.2421e+08	4.93773e+08	5.35029e+08	7.5029e+08	1.33502e+09	6.37443e+08	783986181	9.58003e+08	1.60041e+09	4.43908e+08	4.88223e+08	7.27465e+08	7.18425e+08	1.04508e+09	5.84515e+08	8.40463e+08	9.58003e+08	1.37115e+09	18.307	14.5	36.5385	5	6	16.88	42.9487	6	7	4.22	19.8718	3	3	16.86	42.9487	6	7	22.88	42.9487	6	9	16.76
Q8DQM1	UDP-N-acetylglucosamine--N-acetylmuramyl-(pentapeptide) pyrophosphoryl-undecaprenol N-acetylglucosamine transferase OS=Streptococcus pneumoniae (strain ATCC BAA-255 / R6) OX=171101 GN=murG PE=3 SV=1	37.2159	10	48	10	1	352	39.4	7.17	3.10708e+08	1.92573e+08	1.919e+08	3.08796e+08	518778352	3.31042e+09	2.0643e+08	1.90935e+08	2.69121e+08	3.25135e+08	1.90408e+08	2.60922e+08	2.95681e+08	4.06112e+08	3.03556e+09	2.21301e+08	1.90935e+08	2.30569e+08	2.325	14.45	13.3523	3	4	14.78	17.3295	4	5	3.82	7.10227	2	2	19.23	21.3068	5	7	18.67	21.3068	6	7	16.22
Q8DP68	Uncharacterized protein OS=Streptococcus pneumoniae (strain ATCC BAA-255 / R6) OX=171101 GN=spr1325 PE=4 SV=1	46.7662	9	69	9	1	201	22.6	5.3	1070221939	1023794135	9.6117e+08	2.31797e+09	2.97221e+09	2.85481e+09	2.02726e+09	1.89053e+09	3.25687e+09	1.11992e+09	1.01229e+09	1.30688e+09	2.21953e+09	2.32672e+09	2.61777e+09	2.1733e+09	1.89053e+09	2.79031e+09	11.328	14.33	31.3433	4	6	18.67	36.3184	5	7	15.09	46.7662	7	8	20.65	36.3184	5	8	18.2	40.796	6	8	19.13
Q8DQX0	EcoA type I restriction-modification enzyme R subunit OS=Streptococcus pneumoniae (strain ATCC BAA-255 / R6) OX=171101 GN=hsdR PE=4 SV=1	21.2355	14	55	14	1	777	89.2	5.57	1.75695e+08	2.06371e+08		276266156	3.31498e+08	2.83927e+08	2.67455e+08	249614802	3.13557e+08	1.83854e+08	2.04052e+08	#VALUE!	2.64533e+08	2.59505e+08	2.60353e+08	2.86721e+08	249614802	2.68639e+08	0.837	14.2	10.8108	6	6	9.92	7.33591	4	4		0			16.83	13.6422	8	8	15.99	10.1673	6	6	14.58
Q8DP55	Glycerol uptake facilitator protein paralog OS=Streptococcus pneumoniae (strain ATCC BAA-255 / R6) OX=171101 GN=glpF PE=3 SV=1	31.8339	6	44	6	1	289	30.7	9.04	7.16588e+09	8817122130	5.41043e+09	8416397852	7980207800	6512509576	5.26012e+09	4.88349e+09	9.884e+09	7.49864e+09	8.71802e+09	7.35642e+09	8.05895e+09	6.24709e+09	5.97177e+09	5.63905e+09	4.88349e+09	8.46808e+09	6.943	14.18	15.917	3	4	13.31	13.1488	2	3	24.57	31.8339	6	8	10.97	13.1488	2	4	22.65	28.0277	4	7	7.4
Q8DPL7	Response regulator OS=Streptococcus pneumoniae (strain ATCC BAA-255 / R6) OX=171101 GN=rr02 PE=4 SV=1	27.49	5	34	5	1	251	28.9	5.19	546236633	455458864	3.60868e+08	554565840	7.22786e+08	527228000	6.0378e+08	4.65347e+08	7.31377e+08	5.71601e+08	4.5034e+08	4.90662e+08	5.31013e+08	5.65814e+08	4.83452e+08	6.47275e+08	4.65347e+08	6.26605e+08	2.162	14.14	20.7171	3	4	11.96	27.49	4	4	6.31	14.741	2	2	8.91	15.9363	2	3	17.32	15.9363	3	5	17.15
Q8DP06	Uncharacterized protein OS=Streptococcus pneumoniae (strain ATCC BAA-255 / R6) OX=171101 GN=spr1433 PE=4 SV=1	23.1111	5	34	5	1	225	25.6	4.82	5.68909e+08	5.92375e+08	3.40789e+08	4.92375e+08	6.78917e+08	569507779	267878434	582161368	597269300	5.95327e+08	5.85717e+08	4.63362e+08	4.71463e+08	5.31472e+08	5.22221e+08	2.87176e+08	582161368	5.11708e+08	1.154	14.05	21.7778	4	4	11.41	21.7778	4	4	10.18	17.7778	4	4	9.52	15.1111	3	3	12.22	21.7778	4	4	9.31
Q8DRN3	Phosphate acyltransferase OS=Streptococcus pneumoniae (strain ATCC BAA-255 / R6) OX=171101 GN=plsX PE=1 SV=1	25.1515	8	55	8	1	330	34.9	6.01	3.72042e+08	3.4668e+08	3.10877e+08	5.01667e+08	7.78133e+08	4.91957e+08	4.09128e+08	3.73008e+08	702660314	3.89318e+08	3.42783e+08	4.22691e+08	4.80361e+08	6.0914e+08	4.51109e+08	4.386e+08	3.73008e+08	6.02002e+08	2.36	13.93	21.8182	6	6	15.28	19.0909	5	6	10.94	16.9697	5	5	17.11	21.8182	7	7	17.57	16.9697	6	7	14.79
Q8DQA5	DNA polymerase III subunit gamma/tau OS=Streptococcus pneumoniae (strain ATCC BAA-255 / R6) OX=171101 GN=dnaX PE=3 SV=1	25.4083	11	60	11	1	551	60.8	5.39	2.8777e+08	218624458	228373128	3.47932e+08	374088512	3.37226e+08	282241702	2.65539e+08	2.66642e+08	3.01133e+08	2.16167e+08	3.10513e+08	3.33155e+08	2.92845e+08	3.09226e+08	3.02574e+08	2.65539e+08	2.28444e+08	1.807	13.91	14.1561	6	6	6.48	8.34846	4	6	11.87	12.1597	4	7	23.76	17.9673	7	7	15.97	15.7895	7	7	24.37
Q8DQ50	Uridylate kinase OS=Streptococcus pneumoniae (strain ATCC BAA-255 / R6) OX=171101 GN=pyrH PE=3 SV=1	37.6518	6	57	6	1	247	26.7	5.52	1.58107e+09	1556401092	8.60854e+08	1.37312e+09	6.03327e+08	1.60238e+09	352256160	3.9501e+08	593688092	1.65449e+09	1.53891e+09	1.17048e+09	1.3148e+09	4.72299e+08	1.46933e+09	3.77632e+08	3.9501e+08	5.0864e+08	2.831	13.83	32.7935	5	7	15.12	32.7935	5	9	13.33	28.7449	5	5	13.11	32.7935	5	8	16.51	28.7449	4	7	16.59
Q8CYZ8	Uncharacterized protein OS=Streptococcus pneumoniae (strain ATCC BAA-255 / R6) OX=171101 GN=spr0669 PE=4 SV=1	28.7823	3	6	3	1	271	31.1	4.81	2.28589e+08				136489915				152268498	2.39203e+08	#VALUE!	#VALUE!	#VALUE!	1.06847e+08	#VALUE!	#VALUE!	#VALUE!	1.30456e+08	0.468	13.81	28.7823	3	3		0				0				0			4.21	5.90406	1	1
Q8DP50	ABC transporter substrate-binding protein-glutamine transport OS=Streptococcus pneumoniae (strain ATCC BAA-255 / R6) OX=171101 GN=glnH PE=4 SV=1	35.9712	12	45	12	1	278	31	4.94	548060678	3.95082e+08	339065938	7.33306e+08	9.64531e+08	1.20135e+09	4.39022e+08	4.22894e+08	1.37443e+08	5.7351e+08	3.90641e+08	4.61019e+08	7.02162e+08	7.55057e+08	1.1016e+09	4.70649e+08	4.22894e+08	1.17754e+08	3.833	13.81	19.4245	5	5	9.69	12.2302	4	4	3.42	6.11511	1	1	14.85	16.5468	6	6	10.25	24.1007	6	6	13.58
Q8DQL5	Orotate phosphoribosyltransferase OS=Streptococcus pneumoniae (strain ATCC BAA-255 / R6) OX=171101 GN=pyrE PE=3 SV=1	52.8571	9	43	9	1	210	22.9	5.17	1.22875e+09	1477768514	1.16442e+09	8.65287e+08	1.47832e+09	1.29944e+09	8.8653e+08	8.20394e+08	5.93313e+08	1.2858e+09	1.46116e+09	1.58323e+09	8.28538e+08	1.15726e+09	1.19154e+09	9.50394e+08	8.20394e+08	5.08319e+08	6.197	13.77	22.381	5	5	18.68	27.619	5	6	12.59	17.1429	3	5	11.46	31.4286	4	4	10.29	47.1429	6	6	11.91
Q8DNU0	Phospho-2-dehydro-3-deoxyheptonate aldolase OS=Streptococcus pneumoniae (strain ATCC BAA-255 / R6) OX=171101 GN=aroF PE=3 SV=1	27.1137	8	38	8	1	343	38.7	5.16	1.42784e+09	1465158335	935057686	1.49257e+09	1.45126e+09	1.45793e+09	1.43793e+09	2335046408	1206454452	1.49415e+09	1.44869e+09	1.27137e+09	1.42918e+09	1.13608e+09	1.33688e+09	1.54152e+09	2335046408	1.03363e+09	1.848	13.59	10.7872	2	3	9.18	13.1195	2	2	16.5	19.5335	4	4	15.28	13.1195	2	3	24.44	17.7843	5	6	30.4
Q8CWV1	50S ribosomal protein L30 OS=Streptococcus pneumoniae (strain ATCC BAA-255 / R6) OX=171101 GN=rpmD PE=3 SV=1	66.6667	4	50	4	1	60	6.4	10.17	7.52096e+09	9.09217e+09	6.07621e+09	8106278352	8634376070	9.88339e+09	7.89759e+09	7.59674e+09	9.98287e+09	7.8702e+09	8.98998e+09	8.26166e+09	7.762e+09	6.75919e+09	9.06276e+09	8.46652e+09	7.59674e+09	8.55279e+09	16.783	13.45	40	3	6	12.46	40	3	5	15.07	40	3	6	14.43	40	3	5	13.39	40	3	5	18.76
P0A2X4	Exodeoxyribonuclease OS=Streptococcus pneumoniae (strain ATCC BAA-255 / R6) OX=171101 GN=exoA PE=3 SV=1	53.0909	12	63	12	1	275	31	5.33	1.04558e+09	1.02452e+09	6.68887e+08	1.61054e+09	1.96596e+09	1.13082e+09	801698006	1568014214	1.61806e+09	1.09413e+09	1.013e+09	9.09469e+08	1.54214e+09	1.539e+09	1.03693e+09	8.59451e+08	1568014214	1.38627e+09	5.813	13.4	27.6364	6	7	15.79	18.5455	4	6	24.56	27.6364	5	7	17.99	32	5	6	19.42	35.6364	7	8	17.22
Q8DQP6	Phosphotransferase system sugar-specific EII component OS=Streptococcus pneumoniae (strain ATCC BAA-255 / R6) OX=171101 GN=PTS-EII PE=4 SV=1	15.6069	2	27	2	1	173	19.8	5.01	1.90339e+09	1.88374e+09	6.60196e+08	1.37037e+09	1715243102	1.57916e+09	1922031746	2.15804e+09	1313807301	1.99177e+09	1.86257e+09	8.97652e+08	1.31217e+09	1.34273e+09	1.44804e+09	2.06049e+09	2.15804e+09	1.1256e+09	1.31	13.4	15.6069	2	4	10.36	15.6069	2	3	5.54	15.6069	2	2	7.04	15.6069	2	3	10.48	15.6069	2	3	4.27
Q8DPL5	Formate--tetrahydrofolate ligase OS=Streptococcus pneumoniae (strain ATCC BAA-255 / R6) OX=171101 GN=fhs PE=3 SV=1	31.6547	16	72	16	1	556	59.6	5.44	9.14867e+08	7.44409e+08	482903493	1.85733e+09	2.19128e+09	1.64346e+09	1.24492e+09	1.24057e+09	2.14554e+09	9.57349e+08	7.36042e+08	6.56591e+08	1.77845e+09	1.71538e+09	1.507e+09	1.3346e+09	1.24057e+09	1.83818e+09	3.262	13.39	12.7698	7	7	12.52	10.2518	5	6	11.13	10.0719	5	5	22.38	15.6475	7	8	19.75	15.6475	8	8	22.74
Q8DQQ0	ABC transporter ATP-binding protein-role in polysaccharide efflux OS=Streptococcus pneumoniae (strain ATCC BAA-255 / R6) OX=171101 GN=ABC-NBD PE=4 SV=1	60	18	94	18	1	330	37.8	5.76	1.1457e+09	8.37077e+08	5.31058e+08	2303717779	3.06325e+09	2306262518	2.03667e+09	1.92303e+09	2.86151e+09	1.1989e+09	8.27669e+08	7.22065e+08	2.20588e+09	2.39798e+09	2.11477e+09	2.18339e+09	1.92303e+09	2.45159e+09	10.103	13.37	16.6667	5	6	8.43	18.4848	5	6	15.41	26.6667	7	7	20.53	25.1515	7	8	28.1	35.4545	10	12	36.71
Q8DPK1	Uncharacterized protein OS=Streptococcus pneumoniae (strain ATCC BAA-255 / R6) OX=171101 GN=spr1124 PE=4 SV=1	44.8529	8	37	8	1	272	30.3	4.59	7.40964e+08	7.41121e+08	577199712	5.80562e+08	1.30987e+09	1.02152e+09	7.43423e+08	9.69569e+08	1.49694e+09	7.75371e+08	7.32791e+08	7.84803e+08	5.55905e+08	1.02539e+09	9.36698e+08	7.96978e+08	9.69569e+08	1.2825e+09	2.728	13.28	20.9559	4	4	9.76	11.3971	3	3	11.45	17.2794	3	3	10.57	24.6324	5	5	12.02	26.4706	5	5	15.29
P67507	tRNA (guanine-N(7)-)-methyltransferase OS=Streptococcus pneumoniae (strain ATCC BAA-255 / R6) OX=171101 GN=trmB PE=3 SV=1	47.3934	7	32	7	1	211	24.4	6.24	2.52565e+08	4.52608e+08	2.49459e+08	2.61957e+08	1.99714e+08	1.23796e+08	2.32182e+08	220581756	191632872	2.64293e+08	4.47521e+08	3.39183e+08	2.50831e+08	1.56341e+08	1.13517e+08	2.48908e+08	220581756	1.64181e+08	3.924	13.26	22.7488	3	4	14.27	38.8626	5	6	10.76	25.5924	3	3	6.71	27.0142	3	3	13.9	27.4882	4	4	10.33
Q8CWR1	LicD Protein OS=Streptococcus pneumoniae (strain ATCC BAA-255 / R6) OX=171101 GN=licD2 PE=4 SV=1	28.2528	7	40	7	1	269	32.1	7.56	738964232	695014352	902418942	4.9258e+10	1549754246	929274734	7.34646e+08	39099489810	1.14168e+09	7.73278e+08	6.87203e+08	1.227e+09	4.7166e+10	1.21318e+09	8.52116e+08	7.87568e+08	39099489810	9.78132e+08	1.783	13.04	18.5874	4	4	10.2	11.5242	2	3	2.7	6.3197	1	2	5.28	16.7286	4	5	10.54	15.2416	3	4	12.43
Q8DPV1	Methionine aminopeptidase OS=Streptococcus pneumoniae (strain ATCC BAA-255 / R6) OX=171101 GN=map PE=3 SV=1	45.4545	8	44	8	1	286	31.6	5.03	2.10837e+09	2.58953e+09	2.34645e+09	2.16425e+09	2.7824e+09	2.26586e+09	2618694384	2712095343	2886456015	2.20627e+09	2.56043e+09	3.19041e+09	2.07233e+09	2.17813e+09	2.07772e+09	2.80734e+09	2712095343	2.47296e+09	2.594	13.03	13.2867	3	4	20.4	25.5245	5	8	14.95	20.2797	4	5	10.22	14.6853	3	3	22.6	34.965	6	7	10.79
P0A399	D-alanine--D-alanyl carrier protein ligase OS=Streptococcus pneumoniae (strain ATCC BAA-255 / R6) OX=171101 GN=dltA PE=3 SV=1	13.1783	6	36	6	1	516	57.4	4.92	5.07978e+08	497952399	4.72365e+08	7.55823e+08	8.74666e+08	513733572	589590686	628891874	882764878	5.31567e+08	4.92356e+08	6.42263e+08	7.23723e+08	6.84709e+08	4.71078e+08	6.32064e+08	628891874	7.56306e+08	1.081	12.96	11.2403	5	6	11.6	9.30233	4	5	9.1	7.36434	3	3	12.73	7.36434	3	4	9.66	9.10853	4	4	9.19
Q8DQB4	DNA topoisomerase 4 subunit A OS=Streptococcus pneumoniae (strain ATCC BAA-255 / R6) OX=171101 GN=parC PE=3 SV=1	21.0654	14	68	14	1	826	93.4	5.68	3.01593e+08	4.54982e+08	2.86125e+08	8.7524e+08	8.31158e+08	7.2993e+08	603600747	6.9621e+08	9.18815e+08	3.15598e+08	4.49868e+08	3.89037e+08	8.38068e+08	6.5065e+08	6.69323e+08	6.47083e+08	6.9621e+08	7.87192e+08	1.434	12.92	8.47458	5	5	14.14	8.83777	6	6	6.17	4.84262	3	3	27.78	14.1646	9	10	22.02	11.2591	8	9	25.96
Q8DNJ9	ABC transporter membrane-spanning permease-choline transporter OS=Streptococcus pneumoniae (strain ATCC BAA-255 / R6) OX=171101 GN=proWX PE=3 SV=1	12.8458	5	36	5	1	506	55.5	6.83	7.02481e+08	294579625	4.31301e+08	2.54331e+08	3.80463e+08	2.25983e+08	149294369	1.89987e+08	4.59143e+08	7.35101e+08	2.91269e+08	5.86429e+08	2.4353e+08	2.97835e+08	2.07219e+08	1.60049e+08	1.89987e+08	3.93369e+08	0.905	12.92	12.8458	5	5	8.57	8.10277	4	4	10.06	10.6719	4	5	6.43	8.10277	4	4	4.77	8.10277	4	4	6.95
Q8DQC4	Deoxyribose-phosphate aldolase OS=Streptococcus pneumoniae (strain ATCC BAA-255 / R6) OX=171101 GN=deoC PE=3 SV=1	47.7273	8	60	8	1	220	22.9	5.33	8.73736e+08	1.46493e+09	5.83847e+08	1.76448e+09	2.12832e+09	1.84126e+09	1341380089	1.50232e+09	1.95649e+09	9.14309e+08	1.44847e+09	7.93842e+08	1.68954e+09	1.6661e+09	1.68838e+09	1.43801e+09	1.50232e+09	1.67621e+09	4.08	12.92	33.1818	5	5	13.36	30.4545	5	5	19.68	34.0909	5	7	20.14	30.4545	5	7	21.39	38.6364	6	7	23.41
P64063	GTPase Der OS=Streptococcus pneumoniae (strain ATCC BAA-255 / R6) OX=171101 GN=der PE=3 SV=1	26.3761	13	61	13	1	436	49.1	5.43	1.42365e+09	1.59241e+09	729002644	1.18662e+09	1905933207	1.75418e+09	1.06136e+09	1.65646e+09	1.72041e+09	1.48975e+09	1.57451e+09	9.91206e+08	1.13622e+09	1.49201e+09	1.60852e+09	1.13781e+09	1.65646e+09	1.47395e+09	3.642	12.91	9.86239	5	6	20.62	15.367	6	8	20.14	14.9083	7	8	11.39	14.9083	5	5	16.41	20.4128	7	8	15.18
Q8DP21	Uncharacterized protein OS=Streptococcus pneumoniae (strain ATCC BAA-255 / R6) OX=171101 GN=spr1409 PE=4 SV=1	26.2357	6	26	6	1	263	29.5	5.11	926202380	1.13345e+09	720997760	844610491	1013619672	916932779	7.14367e+08	1226388316	835930668	9.69211e+08	1.12071e+09	9.80322e+08	8.08739e+08	7.93485e+08	8.40799e+08	7.65828e+08	1226388316	7.16181e+08	1.154	12.84	20.9125	4	4	10.77	18.251	4	4	9.96	16.3498	3	3	6.16	11.0266	2	2	8.19	15.5894	3	3	8.96
Q8DQV1	Ribosome-binding factor A OS=Streptococcus pneumoniae (strain ATCC BAA-255 / R6) OX=171101 GN=rbfA PE=3 SV=2	35.3448	5	29	5	1	116	13.3	9.17	1739497533	1.05781e+09	1.35429e+09	1192707367	1611636397	1.40192e+09	491116978	6.72636e+08	1278179480	1.82027e+09	1.04592e+09	1.84139e+09	1.14205e+09	1.26163e+09	1.28552e+09	5.26496e+08	6.72636e+08	1.09508e+09	2.981	12.81	35.3448	4	5	7.82	34.4828	4	4	8.63	19.8276	2	3	9.74	26.7241	3	4	7.53	19.8276	2	3	7.6
P66473	30S ribosomal protein S18 OS=Streptococcus pneumoniae (strain ATCC BAA-255 / R6) OX=171101 GN=rpsR PE=3 SV=1	29.1139	4	39	4	1	79	9.2	10.8	4.48298e+09	8590327316	1.92903e+09	4999081308	9583848045	8.03977e+09	2274885745	4090919906	8.31286e+09	4.69115e+09	8.49377e+09	2.62285e+09	4.78677e+09	7.50246e+09	7.37222e+09	2.43876e+09	4090919906	7.12201e+09	9	12.78	27.8481	2	3	22.85	27.8481	2	5	18.01	27.8481	3	5	10.02	27.8481	2	3	19.2	27.8481	3	5	13.11
Q8DRA7	Uncharacterized protein OS=Streptococcus pneumoniae (strain ATCC BAA-255 / R6) OX=171101 GN=spr0246 PE=4 SV=1	18.9112	5	32	5	1	349	38.9	5.69	2.48497e+08	2.24919e+08	357119836	339544502	5.47735e+08	5.49222e+08	170061434	197242406	372726421	2.60036e+08	2.22391e+08	4.85566e+08	3.25124e+08	4.2878e+08	5.0362e+08	1.82312e+08	197242406	3.19332e+08	0.701	12.76	11.1748	3	4	7.7	11.1748	3	3	2.33	3.4384	1	1	7.82	16.6189	4	4	17.41	18.9112	5	7	14.19
Q8DP09	Transcription regulator OS=Streptococcus pneumoniae (strain ATCC BAA-255 / R6) OX=171101 GN=aldR PE=4 SV=1	49.2063	3	32	3	1	126	13.7	4.74	5.40724e+09	7211102712	5053273852	5.8847e+09	14953429130	5.92175e+09	3.37346e+09	5118401701	6.06788e+09	5.65833e+09	7.13005e+09	6.8708e+09	5.63477e+09	1.17059e+10	5.43006e+09	3.61648e+09	5118401701	5.19863e+09	2.162	12.71	49.2063	3	4	13.71	49.2063	3	4	12.9	42.0635	2	3	13.23	49.2063	3	4	9.4	14.2857	1	2	14.37
Q8CWN3	50S ribosomal protein L32 OS=Streptococcus pneumoniae (strain ATCC BAA-255 / R6) OX=171101 GN=rpmF PE=3 SV=1	35	2	32	2	1	60	6.8	10.67	17099944880	24464515000	7932435270	21441852324	32676837456	23782702936	22552627680	22331041310	25437705440	1.7894e+10	2.41895e+10	1.07855e+10	2.05312e+10	2.55802e+10	2.1808e+10	2.41773e+10	22331041310	2.17937e+10	30.623	12.7	28.3333	1	3	16.72	35	2	4	21.87	35	2	5	13.07	28.3333	1	3	12.74	28.3333	1	3	14.72
P67283	Ribonuclease Y OS=Streptococcus pneumoniae (strain ATCC BAA-255 / R6) OX=171101 GN=rny PE=3 SV=1	19.8502	14	56	14	1	534	59.8	5.45	6.97732e+08	1.33879e+09	6.23731e+08	6.81312e+08	1.13212e+09	1.44909e+09	687739652	86362036	2.83285e+08	7.30131e+08	1.32374e+09	8.48071e+08	6.52376e+08	8.86246e+08	1.32877e+09	7.37283e+08	86362036	2.42703e+08	2.054	12.68	11.236	6	6	17.48	12.5468	9	10	6.62	10.1124	5	5	14.72	9.55056	6	6	27.58	17.4157	8	10	26.35
Q8DPQ3	Uncharacterized protein OS=Streptococcus pneumoniae (strain ATCC BAA-255 / R6) OX=171101 GN=spr1057 PE=4 SV=1	42.1941	8	51	8	1	237	27.2	4.96	2.87505e+09	3.16902e+09	2.11414e+09	4.35496e+09	5.60361e+09	5.6827e+09	4.46372e+09	3673561666	3.94376e+09	3.00856e+09	3.1334e+09	2.87454e+09	4.17e+09	4.38664e+09	5.21086e+09	4.78527e+09	3673561666	3.3788e+09	9	12.67	18.5654	3	4	10.82	24.8945	6	6	6.62	15.6118	4	4	24.19	39.2405	6	7	18.53	37.9747	6	7	16.25
Q8DQQ1	Uncharacterized protein OS=Streptococcus pneumoniae (strain ATCC BAA-255 / R6) OX=171101 GN=spr0554 PE=1 SV=1	41.5966	9	76	9	1	238	26.5	5.22	1.26909e+09	1567498236	865878809	3.05204e+09	3.91563e+09	3.59475e+09	2.10644e+09	3093588886	3.58673e+09	1.32802e+09	1.54988e+09	1.17731e+09	2.92242e+09	3.06525e+09	3.29628e+09	2.25819e+09	3093588886	3.07292e+09	5.661	12.66	28.9916	6	6	27.75	34.8739	6	8	16.87	18.4874	4	5	23.78	41.5966	7	8	40.47	41.5966	9	13	28.19
Q8DPQ8	TPP-dependent acetoin dehydrogenase beta chain OS=Streptococcus pneumoniae (strain ATCC BAA-255 / R6) OX=171101 GN=acoB PE=4 SV=1	20.9091	8	29	8	1	330	35.8	4.97	6.601e+08	512220283	3.64388e+08	1.07289e+09	8.55489e+08	872717055	3.79806e+08	448095972	5.33052e+08	6.90752e+08	5.06463e+08	4.95449e+08	1.02733e+09	6.69697e+08	8.00254e+08	4.07166e+08	448095972	4.5669e+08	1.955	12.63	16.3636	4	4	7.41	16.0606	3	3	7.18	17.2727	3	3	16.22	16.3636	5	5	9.47	16.0606	5	5	4.52
P0A3M6	Penicillin-binding protein 2B OS=Streptococcus pneumoniae (strain ATCC BAA-255 / R6) OX=171101 GN=penA PE=1 SV=1	16.1765	7	27	7	1	680	73.8	5.22	3.05552e+08	1.71512e+08	160080057	263106898	2.06756e+08	274842113	2.09113e+08	187712117	219696822	3.1974e+08	1.69584e+08	2.17657e+08	2.51933e+08	1.61853e+08	2.52022e+08	2.24177e+08	187712117	1.88225e+08	0.607	12.6	8.23529	4	4	11.7	8.82353	4	4	8.1	6.76471	3	3	9.34	6.32353	3	3	7.12	5.44118	3	3	5.47
Q8DNU8	ABC transporter substrate-binding protein-sugar transport OS=Streptococcus pneumoniae (strain ATCC BAA-255 / R6) OX=171101 GN=ABC-SBP PE=4 SV=1	32.1267	14	74	14	1	442	48.3	5.44	3.54226e+08	4.15734e+08	3.43817e+08	8.68026e+08	840661740	972574982	1.02778e+09	1.20926e+09	1.64712e+09	3.70674e+08	4.11061e+08	4.67479e+08	8.3116e+08	6.58089e+08	8.91821e+08	1.10182e+09	1.20926e+09	1.41117e+09	3.125	12.59	9.50226	3	4	24.27	19.9095	5	8	15.11	15.6109	4	6	23.07	23.7557	7	8	34.86	20.362	8	9	31.71
Q8DNC6	Uncharacterized protein OS=Streptococcus pneumoniae (strain ATCC BAA-255 / R6) OX=171101 GN=spr1810 PE=4 SV=1	38.5965	6	67	6	1	171	19.1	5.41	1.46035e+09	1.54431e+09	1.39031e+09	1.89781e+09	2.46461e+09	2150451213	1.4371e+09	1618621546	1919291112	1.52816e+09	1.52695e+09	1.89037e+09	1.81721e+09	1.92935e+09	1.9719e+09	1.54063e+09	1618621546	1.64435e+09	3.642	12.34	29.2398	4	7	9.17	29.2398	4	7	13.88	26.9006	4	8	11.96	29.2398	4	6	10.27	29.2398	4	8	13.32
Q8CYJ6	Uncharacterized protein OS=Streptococcus pneumoniae (strain ATCC BAA-255 / R6) OX=171101 GN=spr1374 PE=4 SV=1	39.5122	6	19	6	1	205	23.8	9.11	445029945	4.32824e+08	3.03383e+08		6.55009e+08	322501348	374914246		5.81592e+08	4.65695e+08	4.27959e+08	4.12502e+08	#VALUE!	5.12756e+08	2.95724e+08	4.01922e+08	#VALUE!	4.98277e+08	1.929	12.23	18.0488	2	3	7.81	18.0488	2	3	7.86	19.0244	3	3		0			10.1	24.878	3	3	6.65
Q8DN24	L-fucose isomerase OS=Streptococcus pneumoniae (strain ATCC BAA-255 / R6) OX=171101 GN=fucI PE=3 SV=1	20.5782	8	29	8	1	588	65.8	5.35	2.47628e+08	206770956	158021801	3.35475e+08	349970488	270740378	1.72777e+08	225025943	1.87319e+08	2.59127e+08	2.04447e+08	2.14858e+08	3.21227e+08	2.73965e+08	2.4826e+08	1.85223e+08	225025943	1.60485e+08	0.911	12.19	11.3946	4	4	4.74	4.59184	2	2	2.78	2.89116	1	1	4.91	4.42177	2	2	13.65	13.0952	5	5	11.68
P0A4H8	Transcriptional regulatory protein CiaR OS=Streptococcus pneumoniae (strain ATCC BAA-255 / R6) OX=171101 GN=ciaR PE=3 SV=1	29.0179	5	27	5	1	224	25.5	4.72	1187013808	1.36405e+09	6.8701e+08	1.08911e+09	1.43804e+09	1.28436e+09				1.24213e+09	1.34872e+09	9.3411e+08	1.04285e+09	1.12573e+09	1.17771e+09	#VALUE!	#VALUE!	#VALUE!	2.831	12.16	16.5179	4	5	21.96	18.75	3	5	9.56	11.6071	3	4	15.82	18.75	3	4	11.24	23.6607	4	4	10.78
Q8DPV2	Uncharacterized protein OS=Streptococcus pneumoniae (strain ATCC BAA-255 / R6) OX=171101 GN=spr0991 PE=4 SV=1	24.4706	7	29	7	1	425	47.6	8.28	2.29439e+08	2.61872e+08	1.70291e+08	2.5609e+08	288493316	1.10439e+08	208229438	173162437	2.29373e+08	2.40093e+08	2.58929e+08	2.31541e+08	2.45214e+08	2.25839e+08	1.0127e+08	2.2323e+08	173162437	1.96515e+08	1.089	12.16	15.5294	5	5	8.53	19.0588	6	6	7.08	12.2353	4	4	4.76	6.58824	2	2	8.61	7.29412	2	3	5.37
Q8DR26	Endonuclease MutS2 OS=Streptococcus pneumoniae (strain ATCC BAA-255 / R6) OX=171101 GN=mutS2 PE=3 SV=1	25.4499	17	62	17	1	778	87.5	6.87	8.01313e+08	9.64242e+08	8.71305e+08	1027247989	1010236055	9.64709e+08	7.0045e+08	696355528	9.34943e+08	8.38522e+08	9.53404e+08	1.18469e+09	9.8362e+08	7.90836e+08	8.84608e+08	7.50909e+08	696355528	8.01009e+08	1.994	12.1	9.38303	6	6	14.52	8.86889	6	6	14.89	10.5398	6	6	9.49	7.32648	5	5	23	14.1388	8	8	31.68
Q8CWS9	50S ribosomal protein L11 OS=Streptococcus pneumoniae (strain ATCC BAA-255 / R6) OX=171101 GN=rplK PE=3 SV=1	41.844	6	68	6	1	141	14.8	9.7	2.65699e+10	2.59821e+10	1.52685e+10	2.89824e+10	3.63483e+10	35846445662	2.99332e+10	2.67533e+10	26267506132	2.78037e+10	2.56901e+10	2.07602e+10	2.77515e+10	2.84543e+10	3.28701e+10	3.20895e+10	2.67533e+10	2.25046e+10	3.642	12.09	41.844	6	7	12.23	41.844	5	7	4.24	28.3688	4	5	14.18	41.844	5	8	14.45	41.844	5	9	15.01
Q8DRQ1	Transcription-repair-coupling factor OS=Streptococcus pneumoniae (strain ATCC BAA-255 / R6) OX=171101 GN=mfd PE=1 SV=1	6.58683	7	10	7	1	1169	134.7	5.64	3.9864e+08	371640708	317940636							4.17151e+08	3.67464e+08	4.32296e+08	#VALUE!	#VALUE!	#VALUE!	#VALUE!	#VALUE!	#VALUE!	0.251	12.02	5.56031	6	6	2.79	1.11206	1	1	2.66	2.13858	2	2	2.18	1.11206	1	1		0
Q8DR52	Choline-binding protein F OS=Streptococcus pneumoniae (strain ATCC BAA-255 / R6) OX=171101 GN=cbpF PE=1 SV=1	39.0533	11	48	11	1	338	39.3	6.81	5.04715e+08	585214735	6.11772e+08	4.8061e+08	5.59789e+08	224599280	1.08273e+09	5.9038e+08	794045256	5.28152e+08	5.78637e+08	8.3181e+08	4.60198e+08	4.38216e+08	2.05951e+08	1.16072e+09	5.9038e+08	6.80296e+08	2.981	12.01	20.7101	6	6	13.72	16.568	4	5	14.78	20.1183	5	5	10.58	17.4556	5	5	11.22	17.7515	4	5	4.92
Q8DP62	Oxidoreductase OS=Streptococcus pneumoniae (strain ATCC BAA-255 / R6) OX=171101 GN=mocA PE=4 SV=1	30.3116	6	24	6	1	353	39.6	6.58	371006155	228400862	3.03422e+08	528033590	2.46068e+08	3.18275e+06	276150136	4.39964e+08	8.706e+08	3.88234e+08	2.25834e+08	4.12554e+08	5.05608e+08	1.92628e+08	2.91848e+06	2.96043e+08	4.39964e+08	7.45884e+08	1.581	11.94	18.9802	3	3	11.91	16.9972	3	3	13.47	15.0142	3	3	9.54	14.4476	3	3	9.11	11.3314	3	3	0
Q8DNC5	Uncharacterized protein OS=Streptococcus pneumoniae (strain ATCC BAA-255 / R6) OX=171101 GN=spr1811 PE=4 SV=1	25.4237	11	61	11	1	472	53.2	7.3	229912653	2.16658e+08	1.80369e+08	6.52522e+08	8.84335e+08	6.65442e+08	7.73276e+08	8.09904e+08	818853652	2.40589e+08	2.14223e+08	2.45243e+08	6.24809e+08	6.92278e+08	6.1019e+08	8.28982e+08	8.09904e+08	7.0155e+08	1.593	11.91	10.3814	4	4	9.22	10.3814	3	3	6.56	7.20339	2	2	18.28	14.8305	6	8	22.2	19.0678	8	8	21.76
Q8CYY5	Uncharacterized protein OS=Streptococcus pneumoniae (strain ATCC BAA-255 / R6) OX=171101 GN=spr0720 PE=4 SV=1	41.4141	6	42	6	1	99	11.3	6.79	1.24084e+09	1738918153	5.91154e+08	2892994428	2474360628	2559303334	1.37474e+09	1.98019e+09	3.75192e+09	1.29846e+09	1.71937e+09	8.03776e+08	2.77013e+09	1.93699e+09	2.3468e+09	1.47377e+09	1.98019e+09	3.21444e+09	20.544	11.87	39.3939	4	4	13.69	39.3939	4	4	14.83	32.3232	4	4	9.86	26.2626	3	3	14.45	26.2626	4	4	15.7
Q8DPI4	Choline kinase OS=Streptococcus pneumoniae (strain ATCC BAA-255 / R6) OX=171101 GN=pck PE=1 SV=1	46.3668	15	64	15	1	289	33.4	4.79	950489074	6.11537e+08	8.42604e+08	1529100124	1.9282e+09	1.78067e+09	930537826	7.39298e+08	1.06089e+09	9.94626e+08	6.04663e+08	1.14567e+09	1.46416e+09	1.50944e+09	1.63282e+09	9.97572e+08	7.39298e+08	9.08916e+08	15.379	11.85	17.301	4	5	9.58	37.0242	6	6	7.41	13.4948	3	3	11.82	43.2526	9	9	23.88	41.5225	11	12	26.03
Q8DQS2	ABC transporter membrane-spanning permease-Pep export OS=Streptococcus pneumoniae (strain ATCC BAA-255 / R6) OX=171101 GN=vex3 PE=4 SV=1	22.0044	6	21	6	1	459	50	8.79	5.21968e+08	4.36821e+08	4.20291e+08	467467284	374227729	440335240	204709107	1.46142e+08	289819752	5.46206e+08	4.31912e+08	5.71459e+08	4.47614e+08	2.92954e+08	4.03774e+08	2.19456e+08	1.46142e+08	2.48302e+08	0.638	11.84	11.7647	3	3	12.64	11.7647	3	3	14.87	19.39	5	6	3.2	3.48584	1	1	5.38	6.10022	2	2	3.27
Q8DRE2	Putative pre-16S rRNA nuclease OS=Streptococcus pneumoniae (strain ATCC BAA-255 / R6) OX=171101 GN=spr0176 PE=3 SV=1	43.1655	6	24	6	1	139	15.6	5.68	5.58984e+08	5.05147e+08	561228736	3.86032e+08	5.18362e+08	956783500	469407191	797524530	2001660268	5.84941e+08	4.9947e+08	7.63088e+08	3.69637e+08	4.05786e+08	8.77341e+08	5.03222e+08	797524530	1.71492e+09	4.012	11.83	30.2158	3	3	17.15	35.9712	4	4	10.98	23.741	3	4	11.27	28.777	3	3	10.22	37.4101	4	4	4.25
Q8CY68	Uncharacterized protein OS=Streptococcus pneumoniae (strain ATCC BAA-255 / R6) OX=171101 GN=spr1941 PE=4 SV=1	42.3881	10	51	10	1	335	36.3	5.14	6.42004e+08	5.52155e+08	3.38363e+08	766210700	965756214	6.57532e+08	780870557	7.58548e+08	1.11963e+09	6.71816e+08	5.45949e+08	4.60064e+08	7.33669e+08	7.56016e+08	6.02936e+08	8.37123e+08	7.58548e+08	9.59235e+08	3.281	11.78	13.4328	3	4	21.13	32.8358	7	7	11.15	17.6119	3	4	17.81	20.8955	4	4	21.63	32.8358	7	7	15.96
Q7CRA7	Uncharacterized protein OS=Streptococcus pneumoniae (strain ATCC BAA-255 / R6) OX=171101 GN=spr1693 PE=4 SV=1	49.0196	5	31	5	1	153	17.3	4.87	4.81042e+08	5.85992e+08	240801360	3.30771e+08	3.29297e+08	330015094	1.1367e+08	523861984	126773532	5.0338e+08	5.79405e+08	3.27411e+08	3.16723e+08	2.57781e+08	3.02614e+08	1.21858e+08	523861984	1.08613e+08	9	11.77	38.5621	4	4	14.1	49.0196	5	5	8.68	37.2549	4	4	15	36.6013	3	6	11.23	36.6013	3	4	6.74
Q7CRB6	Response regulator OS=Streptococcus pneumoniae (strain ATCC BAA-255 / R6) OX=171101 GN=rr13 PE=4 SV=1	33.4694	7	41	7	1	245	28.8	6.13	2.48197e+08	3.08606e+08	94400246	389221428	533955624	4.58815e+08	4.0501e+08	4.21851e+08	3.254e+08	2.59722e+08	3.05137e+08	1.28354e+08	3.72691e+08	4.17993e+08	4.20719e+08	4.34186e+08	4.21851e+08	2.78786e+08	1.783	11.75	15.102	3	4	10.56	18.3673	4	5	3.32	5.71429	1	1	13.01	23.6735	5	5	13.71	27.3469	6	6	9.53
Q8DMZ7	Uncharacterized protein OS=Streptococcus pneumoniae (strain ATCC BAA-255 / R6) OX=171101 GN=spr2003 PE=4 SV=1	52.5373	14	67	14	1	335	37.8	5.57	1.3746e+09	2072214557	5.37717e+08	1.70324e+09	2167352733	1427274648	2.20887e+09	1.96749e+09	1.63666e+09	1.43843e+09	2.04892e+09	7.3112e+08	1.6309e+09	1.69665e+09	1.30877e+09	2.36799e+09	1.96749e+09	1.4022e+09	6.305	11.74	15.8209	3	4	21.09	20.597	5	7	10.45	14.0299	3	3	23.83	28.6567	6	8	27.84	24.1791	6	7	20.45
Q8DQ67	Beta-alanine synthase or beta-ureidopropionase OS=Streptococcus pneumoniae (strain ATCC BAA-255 / R6) OX=171101 GN=but PE=4 SV=1	24.7423	5	30	5	1	291	33.1	5.05	8.50579e+08	9.22539e+08	6.40102e+08	1.37443e+09	1.65545e+09	1.40839e+09	1.18892e+09	1189547731	9.2721e+08	8.90076e+08	9.1217e+08	8.7033e+08	1.31606e+09	1.29592e+09	1.29145e+09	1.27456e+09	1189547731	7.94384e+08	1.512	11.54	13.4021	3	3	8.81	13.4021	3	3	19.62	24.7423	5	6	9.09	13.4021	3	3	13.86	17.1821	4	4	8.88
Q8DQ58	Thymidylate kinase OS=Streptococcus pneumoniae (strain ATCC BAA-255 / R6) OX=171101 GN=tmk PE=3 SV=1	32.0755	6	31	6	1	212	23.3	4.88	4.58063e+08	5.57375e+08	1.86658e+08	482310587	5.68028e+08	639053633	417675968	614045390	782358895	4.79334e+08	5.5111e+08	2.53793e+08	4.61827e+08	4.44666e+08	5.85992e+08	4.47765e+08	614045390	6.70283e+08	1.512	11.47	23.1132	4	4	11.78	28.3019	5	5	4.78	17.4528	3	3	5.71	10.8491	2	2	12.48	23.5849	4	4	11.35
Q8CYS0	Uncharacterized protein OS=Streptococcus pneumoniae (strain ATCC BAA-255 / R6) OX=171101 GN=spr1000 PE=4 SV=1	49.5652	9	58	9	1	115	13.5	8.92	2.66727e+09	3694083025	1.85665e+09	2035185585	5.0127e+09	3646252082	2.51541e+09	1.07512e+09	3.63513e+09	2.79113e+09	3.65256e+09	2.52444e+09	1.94875e+09	3.92406e+09	3.3435e+09	2.69661e+09	1.07512e+09	3.11439e+09	15.681	11.44	33.0435	6	6	11.16	46.087	7	8	10.1	33.0435	4	5	4.44	28.6957	3	4	7.28	45.2174	6	6	6.51
Q8DQ92	Probable tRNA sulfurtransferase OS=Streptococcus pneumoniae (strain ATCC BAA-255 / R6) OX=171101 GN=thiI PE=3 SV=1	33.6634	12	57	12	1	404	45.1	5.49	321070365	480068486	3.72982e+08	7.10832e+08	8.59666e+08	6.17616e+08	6.21348e+08	6.31843e+08	5.67179e+08	3.35979e+08	4.74673e+08	5.07134e+08	6.80643e+08	6.72966e+08	5.66335e+08	6.66108e+08	6.31843e+08	4.85929e+08	2.981	11.37	13.3663	4	5	12.42	21.5347	5	5	16.23	18.3168	4	5	22.19	24.7525	7	8	26.48	29.9505	9	9	17.93
P63589	3-dehydroquinate dehydratase OS=Streptococcus pneumoniae (strain ATCC BAA-255 / R6) OX=171101 GN=aroD PE=3 SV=1	26.6667	5	36	5	1	225	25.7	4.64	800032934	6.31233e+08	7.33141e+08	1420550368	1.8727e+09	1187934857	1.0696e+09	1.08985e+09	2.03165e+09	8.37183e+08	6.24138e+08	9.96832e+08	1.36022e+09	1.46599e+09	1.0893e+09	1.14666e+09	1.08985e+09	1.74061e+09	1.424	11.33	18.6667	4	4	9.17	14.2222	3	3	11.29	18.6667	4	4	13.92	26.6667	5	5	11.64	18.6667	4	4	8.56
P65537	Nucleoside diphosphate kinase OS=Streptococcus pneumoniae (strain ATCC BAA-255 / R6) OX=171101 GN=ndk PE=3 SV=1	63.5036	6	38	6	1	137	15.4	5.17	5.21857e+08	5.63086e+08	5.84238e+08	611129865	8.87006e+08	694425464	5.68521e+08	9.56627e+08	7.60427e+08	5.4609e+08	5.56757e+08	7.94373e+08	5.85175e+08	6.94369e+08	6.36766e+08	6.09476e+08	9.56627e+08	6.51493e+08	9	11.29	63.5036	6	7	2.42	34.3066	4	4	5.12	34.3066	4	4	1.79	27.0073	3	3	4.78	27.0073	3	3	2.51
P67187	Probable transcriptional regulatory protein spr1738 OS=Streptococcus pneumoniae (strain ATCC BAA-255 / R6) OX=171101 GN=spr1738 PE=3 SV=1	27.3109	6	50	6	1	238	25.8	4.63	2462752382	2.13074e+09	6.57267e+08	2100831036	2.66437e+09	2.27343e+09	2343937286	2658048814	1700736870	2.57711e+09	2.10679e+09	8.93668e+08	2.01161e+09	2.08573e+09	2.08466e+09	2.51279e+09	2658048814	1.4571e+09	2.728	11.17	14.2857	3	4	17.32	17.2269	4	8	16.77	24.3697	5	10	14.8	19.7479	4	6	11.43	19.7479	4	5	17.97
P0A484	50S ribosomal protein L29 OS=Streptococcus pneumoniae (strain ATCC BAA-255 / R6) OX=171101 GN=rpmC PE=3 SV=1	54.4118	4	40	4	1	68	8	9.57	3.86906e+09	5765342074	2.25378e+09	3990405288	8.04408e+09	6347817337	4307412452	4.64886e+09	7500257612	4.04872e+09	5.70054e+09	3.0644e+09	3.82093e+09	6.29709e+09	5.82075e+09	4.61771e+09	4.64886e+09	6.42582e+09	9	11.15	41.1765	3	5	7.93	27.9412	2	3	6.77	41.1765	3	4	5.48	41.1765	3	4	11.84	41.1765	3	5	11.92
Q8DPN3	DNA repair protein RecN OS=Streptococcus pneumoniae (strain ATCC BAA-255 / R6) OX=171101 GN=recN PE=3 SV=1	14.955	6	23	6	1	555	62.8	5.01	3.67642e+08	3.25879e+08	360880344	371294416	2.79731e+08	3.02645e+08	318694600	201593305	394176832	3.84713e+08	3.22216e+08	4.9068e+08	3.55525e+08	2.1898e+08	2.77516e+08	3.41653e+08	201593305	3.3771e+08	0.778	11.15	7.92793	3	3	12.77	10.6306	4	4	3.49	2.7027	1	1	7.4	5.76577	2	2	14.23	6.84685	3	4	21.25
Q8DPG3	Uncharacterized protein OS=Streptococcus pneumoniae (strain ATCC BAA-255 / R6) OX=171101 GN=spr1176 PE=4 SV=1	40.9524	10	51	10	1	315	35.5	5.66	1.34355e+09	5.84813e+08	9.73216e+08	1.74762e+09	1992318843	2.1022e+09	1.96323e+09	1373534071	2154671024	1.40594e+09	5.7824e+08	1.32326e+09	1.6734e+09	1.55963e+09	1.92765e+09	2.10466e+09	1373534071	1.84601e+09	2.793	11.14	17.7778	5	5	6.08	11.4286	3	3	21.3	26.3492	7	7	21.45	31.746	7	7	10.56	14.9206	4	4	19.97
Q8DRL6	Beta-N-acetyl-hexosaminidase OS=Streptococcus pneumoniae (strain ATCC BAA-255 / R6) OX=171101 GN=strH PE=1 SV=1	30.564	32	91	32	1	1312	144.7	5.21	1.91059e+08	2.99567e+08	7.5411e+07	6.25866e+08	8.29832e+08	7.09829e+08	2.86882e+08	357652993	2.09338e+08	1.99931e+08	2.962e+08	1.02534e+08	5.99285e+08	6.49612e+08	6.50891e+08	3.07549e+08	357652993	1.7935e+08	1.498	11.07	6.40244	7	7	10.76	6.40244	7	7	9.21	5.56402	5	5	57.27	23.1707	22	23	56.82	19.8171	18	19	35.05
P0A4T2	HTH-type transcriptional regulator MalR OS=Streptococcus pneumoniae (strain ATCC BAA-255 / R6) OX=171101 GN=malR PE=1 SV=2	23.7805	5	29	5	1	328	37	8.59	4.50549e+08	336723138	212575642	537140702	3.87129e+08	6.05977e+08	512553470	6.09707e+08	3.17742e+08	4.7147e+08	3.32938e+08	2.89034e+08	5.14328e+08	3.03054e+08	5.55662e+08	5.49477e+08	6.09707e+08	2.72225e+08	1.069	11.06	15.8537	4	4	6.32	9.14634	2	2	5.19	9.14634	2	2	11.43	15.8537	4	4	5.28	14.6341	3	3	8.69
Q8DQ09	Lipoprotein OS=Streptococcus pneumoniae (strain ATCC BAA-255 / R6) OX=171101 GN=lmb PE=1 SV=1	21.5434	5	15	5	1	311	34.7	5.38	2.36974e+08	343215266	407568812	1.80475e+08	50619705	2.20012e+08		160713242	213103222	2.47978e+08	3.39358e+08	5.54161e+08	1.7281e+08	3.96263e+07	2.01744e+08	#VALUE!	160713242	1.82575e+08	0.833	11	15.1125	3	3	5.6	8.36013	2	2	3.81	6.43087	2	2	0	3.21543	1	1	3.81	6.43087	1	1	9.41
Q8DND5	Ribulose-phosphate 3-epimerase OS=Streptococcus pneumoniae (strain ATCC BAA-255 / R6) OX=171101 GN=rpe PE=3 SV=1	30.2752	4	37	4	1	218	23.9	5.85	1.88553e+09	2.37819e+09	1485213574	1.98007e+09	3176914509	2.39692e+09	2709069490	2.06504e+09	2679742168	1.97309e+09	2.35146e+09	2.01941e+09	1.89598e+09	2.48696e+09	2.1979e+09	2.90423e+09	2.06504e+09	2.29586e+09	2.981	10.97	30.2752	4	4	7.41	16.055	2	2	9.95	20.1835	3	3	14.43	30.2752	4	5	16.29	20.1835	3	5	14.35
Q8DNG0	Regulator of lytRABC operon OS=Streptococcus pneumoniae (strain ATCC BAA-255 / R6) OX=171101 GN=lytR PE=4 SV=1	28.1065	7	46	7	1	338	37.5	5.2	4.67279e+08	8.73002e+08	7.06945e+08	4.37361e+08	8.62438e+08	4.46382e+08	8.23561e+08	6.59059e+08	6.10551e+08	4.88978e+08	8.6319e+08	9.61215e+08	4.18786e+08	6.75136e+08	4.09318e+08	8.82888e+08	6.59059e+08	5.23088e+08	3.084	10.94	18.0473	4	4	7.98	18.0473	4	5	9.57	11.2426	3	4	12.74	15.0888	3	4	18.77	26.9231	6	7	16.84
Q8DQG3	Ribosome maturation factor RimM OS=Streptococcus pneumoniae (strain ATCC BAA-255 / R6) OX=171101 GN=rimM PE=3 SV=1	47.093	7	35	7	1	172	19.8	4.89	7.27498e+08	1.01495e+09	8.96862e+08	786460972	1.81681e+09	1.44263e+09	9.34135e+08	930088158	1.60409e+09	7.6128e+08	1.00354e+09	1.21944e+09	7.53059e+08	1.42224e+09	1.32284e+09	1.00143e+09	930088158	1.3743e+09	3.329	10.93	26.7442	3	3	8.55	26.1628	3	3	6.19	18.0233	2	2	11.27	26.7442	4	4	5.97	33.1395	4	4	11.54
Q8CWQ7	3-phosphoshikimate 1-carboxyvinyltransferase OS=Streptococcus pneumoniae (strain ATCC BAA-255 / R6) OX=171101 GN=aroA PE=3 SV=2	43.3255	14	67	14	1	427	45.7	6.13	606987559	5.17267e+08	504576091	8.42543e+08	1.16456e+09	8.76518e+08	6.03518e+08	7.22292e+08	7.96715e+08	6.35173e+08	5.11453e+08	6.86059e+08	8.0676e+08	9.11643e+08	8.0374e+08	6.46994e+08	7.22292e+08	6.82583e+08	2.29	10.87	23.6534	6	6	8.66	19.6721	5	6	4.85	4.68384	2	2	16.2	26.2295	8	8	15.59	31.6159	10	10	15.78
Q8DNT1	ABC transporter ATP-binding protein-Na+ export OS=Streptococcus pneumoniae (strain ATCC BAA-255 / R6) OX=171101 GN=natA PE=4 SV=1	22.5589	6	43	6	1	297	33.8	6.73	594909684	866159224	549365967	1741062291	1.63515e+09	1.79703e+09	7.04602e+08	1.16421e+09	1.27819e+09	6.22535e+08	8.56424e+08	7.46959e+08	1.66712e+09	1.28004e+09	1.64782e+09	7.5536e+08	1.16421e+09	1.09509e+09	1.336	10.76	11.7845	3	4	9.29	9.76431	3	4	6.94	9.76431	3	3	12.58	12.4579	4	5	17.31	22.5589	6	7	14.52
Q8DNY3	Uncharacterized protein OS=Streptococcus pneumoniae (strain ATCC BAA-255 / R6) OX=171101 GN=spr1463 PE=4 SV=1	30.2222	6	30	6	1	225	25	5.38	2.59194e+08	2.18975e+08	281055872	3.52252e+08	3.03762e+08	4.62841e+08	329436504	3.15139e+08	445436035	2.7123e+08	2.16514e+08	3.82144e+08	3.37291e+08	2.37792e+08	4.24411e+08	3.53168e+08	3.15139e+08	3.81626e+08	1.371	10.75	21.7778	4	4	7.99	17.7778	3	3	3.96	7.55556	1	1	7.6	17.7778	3	3	7.49	17.7778	3	3	11.05
P0A4B6	30S ribosomal protein S19 OS=Streptococcus pneumoniae (strain ATCC BAA-255 / R6) OX=171101 GN=rpsS PE=3 SV=1	45.1613	6	82	6	1	93	10.7	9.99	5818334333	8.54782e+09	7.19196e+09	6.46975e+09	9218476304	7978809640	8.31254e+09	8.88905e+09	12388905627	6.08851e+09	8.45174e+09	9.77872e+09	6.19498e+09	7.21644e+09	7.31632e+09	8.91136e+09	8.88905e+09	1.06142e+10	67.129	10.72	43.0108	3	4	35.23	45.1613	6	11	30.86	45.1613	6	9	19.03	45.1613	4	6	35.33	45.1613	5	11	37.51
Q8DQB3	Branched-chain-amino-acid aminotransferase OS=Streptococcus pneumoniae (strain ATCC BAA-255 / R6) OX=171101 GN=ilvE PE=3 SV=1	20.8824	5	36	5	1	340	37.5	5.1	3.59345e+08	237726875	2.9067e+08	5.52225e+08	8.88543e+08	7.25639e+08	426370531	4.39482e+08	6.18925e+08	3.76031e+08	2.35055e+08	3.95217e+08	5.28771e+08	6.95572e+08	6.65389e+08	4.57085e+08	4.39482e+08	5.30262e+08	1.276	10.69	15.8824	4	4	14.97	20.8824	5	5	8.61	11.4706	3	3	9.13	11.4706	3	3	15.08	20.8824	5	5	15.15
P63668	ATP synthase epsilon chain OS=Streptococcus pneumoniae (strain ATCC BAA-255 / R6) OX=171101 GN=atpC PE=1 SV=1	34.5324	5	32	5	1	139	15.6	6.39	754910221	493220572	5.17435e+08	6.78198e+08	5.96652e+08	5.31002e+08	6.3577e+08	5.32742e+08	1.04128e+09	7.89965e+08	4.87677e+08	7.03543e+08	6.49395e+08	4.67073e+08	4.86912e+08	6.81569e+08	5.32742e+08	8.92109e+08	12.335	10.57	20.8633	2	4	8.67	28.777	3	3	9.93	20.8633	2	3	7.98	28.777	3	5	4.86	16.5468	2	2	17.18
Q8DPU5	Redox-sensing transcriptional repressor Rex OS=Streptococcus pneumoniae (strain ATCC BAA-255 / R6) OX=171101 GN=rex PE=3 SV=1	26.2911	7	39	7	1	213	24.2	9.11	1.31244e+09	1.23851e+09	8.55604e+08	546635272	5.10116e+08	5.80457e+08	7.28791e+08	771787880	9.33469e+08	1.37338e+09	1.22459e+09	1.16334e+09	5.23419e+08	3.99331e+08	5.32261e+08	7.81291e+08	771787880	7.99747e+08	3.329	10.48	23.4742	5	6	15.19	23.0047	5	6	8.87	23.4742	5	5	5.81	15.9624	3	3	6.33	11.2676	2	2	10.39
Q8DQR2	Tributyrin esterase OS=Streptococcus pneumoniae (strain ATCC BAA-255 / R6) OX=171101 GN=estA PE=4 SV=1	28.5714	4	28	4	1	259	29.9	6.14	651707004	8.90591e+08	993620844	8.29298e+08	1.07283e+09	654634512	157896909	873829123	786229050	6.81969e+08	8.80581e+08	1.351e+09	7.94077e+08	8.39837e+08	6.00279e+08	1.69271e+08	873829123	6.73599e+08	1.61	10.44	13.5135	3	3	16.98	23.166	3	5	11.81	8.10811	2	3	14.49	23.166	3	5	2.98	5.40541	1	1	3.28
Q8DPP6	6-phospho-beta-galactosidase 2 OS=Streptococcus pneumoniae (strain ATCC BAA-255 / R6) OX=171101 GN=lacG2 PE=3 SV=1	17.094	6	16	6	1	468	53.9	5.48	2.16817e+08	3.10471e+08	1.96734e+08			130268888	4.02201e+08	2.54409e+08	7.20684e+08	2.26885e+08	3.06982e+08	2.67494e+08	#VALUE!	#VALUE!	1.19453e+08	4.31174e+08	2.54409e+08	6.17444e+08	0.61	10.43	10.8974	3	3	8.78	9.40171	3	3	2.18	3.20513	2	2		0				0			0
Q8DP94	Protease OS=Streptococcus pneumoniae (strain ATCC BAA-255 / R6) OX=171101 GN=spr1284 PE=4 SV=1	26.9585	8	47	8	1	434	48.6	5.27	4.64539e+08	4.53902e+08	2.69542e+08	3.02178e+08	3.93322e+08	7.37678e+08	5.36296e+08	2.1715e+08	2.1456e+08	4.8611e+08	4.488e+08	3.66489e+08	2.89345e+08	3.07902e+08	6.76428e+08	5.7493e+08	2.1715e+08	1.83823e+08	1.873	10.42	14.5161	4	4	11.2	14.7465	4	5	20.95	13.8249	4	7	15.02	10.5991	3	4	15.14	22.1198	7	7	19.24
Q8DRH2	tRNA N6-adenosine threonylcarbamoyltransferase OS=Streptococcus pneumoniae (strain ATCC BAA-255 / R6) OX=171101 GN=tsaD PE=3 SV=1	22.619	5	25	5	1	336	36.2	4.88	6.36712e+08	381813675	354228720	222406643	7.51963e+08	477156178	7.81104e+08	8.17308e+08	643443810	6.66279e+08	3.77522e+08	4.81636e+08	2.12961e+08	5.88654e+08	4.37537e+08	8.37373e+08	8.17308e+08	5.51268e+08	1.154	10.38	13.0952	3	3	8.38	9.82143	2	2	4.32	5.05952	1	1	13.01	15.4762	3	3	8.34	13.0952	3	3	12.59
Q8DPQ2	Pneumococcal histidine triad protein A OS=Streptococcus pneumoniae (strain ATCC BAA-255 / R6) OX=171101 GN=phtA PE=4 SV=1	6.64251	4	16	4	1	828	93	6	1.49004e+08	2.16444e+08	7.23763e+07		281747296	118093902	191280551	182152293	176130874	1.55923e+08	2.14011e+08	9.84082e+07	#VALUE!	2.20558e+08	1.08288e+08	2.0506e+08	182152293	1.509e+08	0.179	10.37	5.31401	3	3	6.31	3.62319	2	2	6.1	3.74396	2	2		0			2.81	2.05314	1	1	3.15
Q8CWQ3	CCA-adding enzyme OS=Streptococcus pneumoniae (strain ATCC BAA-255 / R6) OX=171101 GN=cca PE=3 SV=1	7.76942	4	29	4	1	399	45.8	4.87	3.57838e+08	3.04102e+08	3.88436e+07	2.08554e+08	3.24724e+08	320639748	1.93104e+08	2.20534e+08	2.00237e+08	3.74454e+08	3.00684e+08	5.28147e+07	1.99696e+08	2.54202e+08	2.94017e+08	2.07015e+08	2.20534e+08	1.71552e+08	0.445	10.32	7.76942	4	4	9	7.76942	4	4	2.73	3.7594	1	1	10.06	7.76942	4	4	5.31	6.01504	3	3	4.23
Q8DND7	Uncharacterized protein OS=Streptococcus pneumoniae (strain ATCC BAA-255 / R6) OX=171101 GN=spr1795 PE=4 SV=1	32.4074	9	41	9	1	432	49.5	5.33	234205563	2.55693e+08	130594084	2.70043e+08	340208388	327493104	3.80394e+08	3.66938e+08	2.97737e+08	2.45081e+08	2.52819e+08	1.77565e+08	2.58574e+08	2.66323e+08	3.00301e+08	4.07796e+08	3.66938e+08	2.55086e+08	1.207	10.27	9.49074	3	4	9.29	15.2778	4	4	2.6	2.5463	1	1	12.09	13.6574	4	4	5.35	6.48148	2	2	12.1
Q8CWT4	Protein GrpE OS=Streptococcus pneumoniae (strain ATCC BAA-255 / R6) OX=171101 GN=grpE PE=3 SV=2	13.7931	2	30	2	1	174	20	4.63	6688398450	6.43176e+09	6.3796e+09	6.43393e+09	7.26531e+09	4.28593e+09	3.31334e+09	4.71712e+09	7902522910	6.99898e+09	6.35946e+09	8.67417e+09	6.16068e+09	5.68745e+09	3.93006e+09	3.55202e+09	4.71712e+09	6.77046e+09	0.874	10.25	13.7931	2	4	5.43	13.7931	2	3	8.14	13.7931	2	3	8.42	13.7931	2	3	5.9	13.7931	2	3	6.91
Q8CZ86	Uncharacterized protein OS=Streptococcus pneumoniae (strain ATCC BAA-255 / R6) OX=171101 GN=spr0184 PE=4 SV=1	34.5238	4	16	4	1	168	19	5.43	404587265	4.57136e+08	1.93274e+08		1.9218e+08			186149976	285835924	4.23375e+08	4.51998e+08	2.62789e+08	#VALUE!	1.50443e+08	#VALUE!	#VALUE!	186149976	2.44889e+08	2.728	10.2	22.0238	3	3	13.85	34.5238	4	4	10.76	26.7857	3	3		0			8.13	22.0238	3	3
Q8DPH7	Uncharacterized protein OS=Streptococcus pneumoniae (strain ATCC BAA-255 / R6) OX=171101 GN=spr1158 PE=4 SV=1	30	4	24	4	1	180	20.4	4.11	5.59403e+08	433892239	177533057	494005686	5.7082e+08	627686944	593912083	551994036	717181496	5.85379e+08	4.29015e+08	2.41387e+08	4.73025e+08	4.46851e+08	5.75569e+08	6.36696e+08	551994036	6.14443e+08	3.217	10.19	18.3333	2	3	7.13	18.3333	2	3	9.33	30	3	3	6.69	18.3333	2	2	8.8	28.8889	3	4	9.22
Q8DQ89	Type 1 restriction modification system endonuclease R OS=Streptococcus pneumoniae (strain ATCC BAA-255 / R6) OX=171101 GN=hsdR PE=4 SV=1	22.491	19	63	19	1	1116	129.2	5.62	1.39567e+08	199488111		3.46707e+08	3.80455e+08	4.79453e+08	295851883	2.72868e+08	4.50258e+08	1.46048e+08	1.97246e+08	#VALUE!	3.31982e+08	2.97829e+08	4.39644e+08	3.17164e+08	2.72868e+08	3.85757e+08	0.791	10.17	2.86738	3	4	19.96	8.15412	6	6		0			23.73	8.60215	8	8	25.64	12.9032	10	10	34.79
Q8DQD3	Bifunctional protein FolD OS=Streptococcus pneumoniae (strain ATCC BAA-255 / R6) OX=171101 GN=folD PE=3 SV=2	20.3509	4	14	4	1	285	30.7	6.54	1.50547e+08			239355936	687345004	343935267	429347012	537467944	419768495	1.57538e+08	#VALUE!	#VALUE!	2.2919e+08	5.3807e+08	3.15378e+08	4.60276e+08	537467944	3.59635e+08	1.054	10.16	18.5965	3	3		0				0			8.34	7.36842	2	2	12.03	9.12281	2	3	8.39
Q8DMY2	Cell shape-determining protein MreC OS=Streptococcus pneumoniae (strain ATCC BAA-255 / R6) OX=171101 GN=mreC PE=1 SV=1	48.5294	9	32	9	1	272	29.7	6.24	3.32618e+08	418770134	188741312	5.8396e+08	5.06556e+08	639934831	5.15901e+08	6.47967e+08	1054176681	3.48063e+08	4.14063e+08	2.56627e+08	5.59159e+08	3.96544e+08	5.868e+08	5.53066e+08	6.47967e+08	9.03162e+08	2.36	10.11	18.75	3	3	5.43	8.45588	2	2	4.19	10.6618	3	3	6.72	8.08824	2	3	10.98	16.1765	3	4	15.28
Q8DQV6	Ribosome maturation factor RimP OS=Streptococcus pneumoniae (strain ATCC BAA-255 / R6) OX=171101 GN=rimP PE=3 SV=1	19.4969	3	26	3	1	159	17.8	4.73	2326574682	2465291311	1.34067e+09	1.67783e+09	520313879	1869595858	1152473914	406645496	1593725424	2.43461e+09	2.43758e+09	1.82287e+09	1.60657e+09	4.07314e+08	1.71436e+09	1.2355e+09	406645496	1.36542e+09	3.642	10.1	17.6101	2	3	8.13	17.6101	2	3	7.55	19.4969	3	4	10.59	17.6101	2	3	9.78	12.5786	1	2	10.09
Q8DRB9	Formate acetyltransferase 3 OS=Streptococcus pneumoniae (strain ATCC BAA-255 / R6) OX=171101 GN=pflF PE=4 SV=1	20.7362	13	44	13	1	815	91.6	5.9	3.76412e+08	3.64046e+08	1.94735e+08	2.05997e+08	1.78746e+08	2.68886e+08	1.92292e+08	163304444	1.82548e+08	3.93891e+08	3.59954e+08	2.64777e+08	1.97248e+08	1.39926e+08	2.4656e+08	2.06144e+08	163304444	1.56398e+08	0.741	10.05	6.99387	5	5	17.79	13.2515	9	9	15.41	10.0613	6	6	7.27	3.92638	3	3	5.4	4.90798	4	4	14.3
P64404	33 kDa chaperonin OS=Streptococcus pneumoniae (strain ATCC BAA-255 / R6) OX=171101 GN=hslO PE=3 SV=1	25.1724	6	33	6	1	290	31.6	4.84	9.31286e+08	737754071	7.98924e+08	8.60341e+08	1.22708e+09	9.25731e+08	803854044	505955414	1.0134e+09	9.74531e+08	7.29462e+08	1.08628e+09	8.23801e+08	9.60589e+08	8.48867e+08	8.61762e+08	505955414	8.68231e+08	2.162	10.03	19.3103	5	5	9.99	17.931	4	4	4.98	15.5172	4	4	10.35	12.069	3	4	10.38	21.0345	5	5	5.58
P63385	UvrABC system protein A OS=Streptococcus pneumoniae (strain ATCC BAA-255 / R6) OX=171101 GN=uvrA PE=3 SV=1	17.2853	13	54	13	1	943	104.1	6.4	1.5347e+08	1.6678e+08	1.36456e+08	303018431	3.28557e+08	2.77595e+08	2.67702e+08	2.35116e+08	3.59378e+08	1.60596e+08	1.64905e+08	1.85536e+08	2.90149e+08	2.57202e+08	2.54546e+08	2.86987e+08	2.35116e+08	3.07896e+08	0.778	10	6.8929	5	5	10.18	6.04454	4	4	9.04	4.02969	3	3	15.49	7.8473	5	5	20.01	11.3468	8	8	15.84
Q8DQ07	Pneumococcal histidine triad protein E OS=Streptococcus pneumoniae (strain ATCC BAA-255 / R6) OX=171101 GN=phtE PE=4 SV=1	13.8595	7	22	7	1	1039	114.6	5.85	237928436	7.01342e+07	131165814		266977912	99920944	61707704	1.88906e+08	221280120	2.48977e+08	6.9346e+07	1.78343e+08	#VALUE!	2.08996e+08	9.16244e+07	6.6153e+07	1.88906e+08	1.89581e+08	0.32	10	8.46968	4	4	5.03	5.00481	3	3	5.29	2.59865	2	2	1.9	1.15496	1	1	2.33	1.4437	1	1	2.2
Q8DRN7	Uncharacterized protein OS=Streptococcus pneumoniae (strain ATCC BAA-255 / R6) OX=171101 GN=spr0033 PE=4 SV=1	51.0345	8	51	8	1	145	16.2	5.4	4.28917e+08	576647357	318412048	1.32532e+09	1378098170	1.72504e+09	8.20589e+08	1.16832e+09	1.09515e+09	4.48834e+08	5.70166e+08	4.32937e+08	1.26904e+09	1.07881e+09	1.5818e+09	8.79702e+08	1.16832e+09	9.38265e+08	9	9.95	26.8966	3	3	6.95	20	2	2	9.09	38.6207	4	4	20.6	48.2759	6	7	18.61	48.2759	5	7	17.6
Q8DRB3	Isoprenyl transferase OS=Streptococcus pneumoniae (strain ATCC BAA-255 / R6) OX=171101 GN=uppS PE=1 SV=2	27.7778	5	38	5	1	252	28.7	6.71	543850733	8.53442e+08	2.29447e+08	928059271	1.44872e+09	7.34922e+08	6.10867e+08	9.3233e+08	1.05898e+09	5.69105e+08	8.4385e+08	3.11973e+08	8.88644e+08	1.13409e+09	6.73901e+08	6.54872e+08	9.3233e+08	9.07276e+08	1.154	9.92	27.7778	5	5	9.17	24.6032	4	4	8.96	20.6349	3	3	4.86	7.93651	2	2	8.69	19.8413	4	5	11.83
Q8DRG0	Succinyl-diaminopimelic descuccinlyase (ArgE/DapE/Acy1 family protein) OS=Streptococcus pneumoniae (strain ATCC BAA-255 / R6) OX=171101 GN=dapE PE=4 SV=1	13.3479	4	10	4	1	457	51.5	5.02	194219656	286390228	214026149	89312211						2.03238e+08	2.83171e+08	2.91006e+08	8.55191e+07	#VALUE!	#VALUE!	#VALUE!	#VALUE!	#VALUE!	0.407	9.8	8.53392	3	4	2.46	5.03282	2	2	5.62	9.84683	3	3	2.85	2.84464	1	1		0
Q8DNP5	Ribosomal RNA small subunit methyltransferase E OS=Streptococcus pneumoniae (strain ATCC BAA-255 / R6) OX=171101 GN=spr1607 PE=3 SV=1	30.6773	4	25	4	1	251	27.6	4.93	2.48183e+08	1.91246e+08	61917331	2.09925e+08	2.41426e+08	3.25741e+08	3.51454e+08	2.12429e+08	3.30852e+08	2.59707e+08	1.89096e+08	8.41874e+07	2.0101e+08	1.88994e+08	2.98694e+08	3.76772e+08	2.12429e+08	2.83456e+08	2.415	9.78	23.1076	3	3	4.27	15.1394	2	2	3.12	8.76494	1	1	7.85	14.3426	2	2	14.75	30.6773	4	4	10.6
Q8DR50	Diphosphomevalonate decarboxylase OS=Streptococcus pneumoniae (strain ATCC BAA-255 / R6) OX=171101 GN=mvd1 PE=4 SV=1	17.7326	5	29	5	1	344	38.8	6.3	4.09727e+08	5.94979e+08	3.14289e+08	6.39238e+08	9.45244e+08	5.17167e+08	5.09288e+08	452054740	676400298	4.28753e+08	5.88291e+08	4.27331e+08	6.12089e+08	7.39959e+08	4.74226e+08	5.45976e+08	452054740	5.79504e+08	0.823	9.77	9.88372	2	3	2.25	5.52326	2	2	6.08	10.7558	3	3	4.47	12.5	3	3	13.56	17.7326	5	5	3.32
Q8DPT6	Riboflavin biosynthesis protein OS=Streptococcus pneumoniae (strain ATCC BAA-255 / R6) OX=171101 GN=mreA PE=3 SV=1	20.6557	4	31	4	1	305	34.5	5.49	4.75631e+08	5.35368e+08	541173987	4.82799e+08	7.96633e+08	5.53063e+08	4.43013e+08	524162385	6.29617e+08	4.97717e+08	5.29351e+08	7.3582e+08	4.62294e+08	6.23623e+08	5.07142e+08	4.74927e+08	524162385	5.39422e+08	0.624	9.67	14.0984	3	3	9.01	14.0984	3	3	3.85	7.54098	2	2	11.37	14.0984	3	4	12.3	20.6557	4	4	15.23
Q8DQ79	Toxin expression-transcriptional accessory protein OS=Streptococcus pneumoniae (strain ATCC BAA-255 / R6) OX=171101 GN=tex PE=4 SV=1	16.6434	10	48	10	1	715	79.6	5.86	2.77635e+08	3.95653e+08	3.8543e+08	5.17194e+08	313829943	5.70452e+08	462509333	3.86032e+08	4.85342e+08	2.90527e+08	3.91206e+08	5.24059e+08	4.95229e+08	2.45673e+08	5.23087e+08	4.95828e+08	3.86032e+08	4.15815e+08	0.66	9.66	7.41259	5	5	12.77	9.23077	5	5	13.72	11.6084	7	7	11.91	8.81119	5	5	4.62	4.47552	3	3	16.46
Q8DQG0	Glutathione oxidoreductase OS=Streptococcus pneumoniae (strain ATCC BAA-255 / R6) OX=171101 GN=gor PE=3 SV=1	52.2321	20	89	20	1	448	48.8	6.23	2.95e+09	4195979168	1278554422	4.71345e+09	6.15768e+09	5.0768e+09	3.47164e+09	3493730226	4.75527e+09	3.08698e+09	4.14882e+09	1.73842e+09	4.51327e+09	4.82037e+09	4.65527e+09	3.72173e+09	3493730226	4.07407e+09	11.328	9.64	16.9643	5	5	24.25	24.7768	10	11	11.56	22.5446	7	7	18.54	25.2232	10	15	20.68	23.2143	9	10	29.27
Q8DQW7	Uncharacterized protein OS=Streptococcus pneumoniae (strain ATCC BAA-255 / R6) OX=171101 GN=ABC-NBD PE=4 SV=1	18.5185	4	43	4	1	243	27	5.14	1.29153e+09	2.93972e+08	6.26064e+08	4.17434e+08	5.70584e+08	1.84536e+09	3.98534e+08	1.22531e+09	1.57094e+09	1.3515e+09	2.90668e+08	8.51243e+08	3.99705e+08	4.46667e+08	1.69214e+09	4.27243e+08	1.22531e+09	1.3459e+09	3.642	9.61	18.5185	4	5	2.24	5.76132	2	2	2.34	11.1111	3	3	11.61	18.5185	4	5	12.15	18.5185	4	5	12
Q8DPH3	Ribosomal RNA small subunit methyltransferase G OS=Streptococcus pneumoniae (strain ATCC BAA-255 / R6) OX=171101 GN=rsmG PE=3 SV=2	42.616	7	39	7	1	237	27.2	6.83	7.80623e+08	6.81811e+08	6.52011e+08	740646498	1.10337e+09	1.08709e+09	9.43398e+08	1.15093e+09	1.13646e+09	8.16872e+08	6.74148e+08	8.86522e+08	7.09191e+08	8.63746e+08	9.96825e+08	1.01136e+09	1.15093e+09	9.73659e+08	1.738	9.53	21.097	4	4	5.38	24.4726	4	4	6.38	12.6582	3	3	9.34	29.5359	5	5	8.39	25.3165	4	4	13.57
Q8DQS3	ABC transporter ATP-binding protein-Pep export OS=Streptococcus pneumoniae (strain ATCC BAA-255 / R6) OX=171101 GN=vex2 PE=4 SV=1	26.9767	4	20	4	1	215	23.8	7.47	6.65801e+08	605386876	490779295	442647454	607421324	356490991	1.87314e+08	315274396	315167386	6.96717e+08	5.98583e+08	6.673e+08	4.23848e+08	4.75503e+08	3.26891e+08	2.00808e+08	315274396	2.70019e+08	1.61	9.48	20	3	3	9.69	14.4186	2	3	5.43	14.4186	2	2	14.71	26.9767	4	5	1.65	4.65116	1	1	6.07
Q8DPU6	Uncharacterized protein OS=Streptococcus pneumoniae (strain ATCC BAA-255 / R6) OX=171101 GN=spr0997 PE=4 SV=1	26.2009	4	25	4	1	229	25.8	5.08	328518122	5.96382e+08	6.60367e+08	2.70154e+08	4.1647e+08	3.38509e+08	268183279	298368010	375353775	3.43773e+08	5.89678e+08	8.97883e+08	2.5868e+08	3.26022e+08	3.10402e+08	2.87503e+08	298368010	3.21583e+08	1.154	9.45	20.9607	3	3	6.58	13.9738	3	4	2.41	4.80349	1	1	4.57	8.73362	2	2	9.38	20.9607	3	3	9.22
Q8DPR8	Transposase OS=Streptococcus pneumoniae (strain ATCC BAA-255 / R6) OX=171101 GN=spr1038 PE=4 SV=1	24.5902	3	33	3	1	122	14.2	9.73	864320022	1.41273e+09	6.52733e+08	1.01264e+09	1342409862	1.4598e+09	1.20895e+09	9.52e+08	1.24793e+09	9.04455e+08	1.39685e+09	8.87504e+08	9.69634e+08	1.05087e+09	1.33859e+09	1.29604e+09	9.52e+08	1.06916e+09	2.162	9.33	24.5902	3	4	10.09	18.8525	2	3	8.7	24.5902	3	4	7.68	24.5902	3	4	10.18	24.5902	3	4	9.86
Q8CZ40	Uncharacterized protein OS=Streptococcus pneumoniae (strain ATCC BAA-255 / R6) OX=171101 GN=spr0488 PE=4 SV=1	38.9313	5	35	5	1	131	14.3	9.99	7.61657e+08	1.44085e+09	1370219283	8.82356e+08	690959280	1210124466	904882485	5.85133e+08	1.42249e+09	7.97025e+08	1.42465e+09	1.86305e+09	8.44882e+08	5.40899e+08	1.10965e+09	9.70068e+08	5.85133e+08	1.21871e+09	4.995	9.32	35.1145	3	5	13.87	27.4809	2	4	3.29	14.5038	1	1	12.43	22.1374	2	3	11.89	35.1145	4	9	5.27
Q8CYP1	Uncharacterized protein OS=Streptococcus pneumoniae (strain ATCC BAA-255 / R6) OX=171101 GN=spr1190 PE=4 SV=1	22.0339	8	28	8	1	472	55.1	6.05	2.52823e+08	1.57142e+08	93954858	2.3667e+08	281517168	173085058	230662797	2.39824e+08	183433620	2.64563e+08	1.55375e+08	1.27748e+08	2.26618e+08	2.20378e+08	1.58714e+08	2.47279e+08	2.39824e+08	1.57156e+08	0.978	9.19	8.89831	3	3	4.41	5.50847	2	2	2.83	2.75424	1	1	10.67	13.7712	5	5	10.8	9.32203	3	4	6.21
Q8DQ20	Cys-tRNA(Pro)/Cys-tRNA(Cys) deacylase OS=Streptococcus pneumoniae (strain ATCC BAA-255 / R6) OX=171101 GN=ebsC PE=3 SV=1	56.875	7	31	7	1	160	17.6	9.2	1.8412e+08	731675342	3.26464e+08	619271197	923165690	6.17135e+08	6.07485e+08	5.12868e+08	6.86927e+08	1.9267e+08	7.23452e+08	4.43884e+08	5.9297e+08	7.22675e+08	5.65893e+08	6.51246e+08	5.12868e+08	5.88523e+08	5.31	9.19	31.25	4	4	2.54	6.875	1	1	2.38	6.875	1	1	4.21	16.25	2	2	2.1	6.875	1	1	6.89
Q8DQW9	Heat-inducible transcription repressor HrcA OS=Streptococcus pneumoniae (strain ATCC BAA-255 / R6) OX=171101 GN=hrcA PE=3 SV=2	26.7442	8	41	8	1	344	39.3	5.27	4.7665e+08	4.39356e+08	1.9134e+08	4.98182e+08	324503488	5.34627e+08	1.6141e+08	4.19717e+08	1.78996e+08	4.98784e+08	4.34418e+08	2.6016e+08	4.77024e+08	2.54029e+08	4.90236e+08	1.73038e+08	4.19717e+08	1.53354e+08	0.978	9.18	10.1744	4	4	7.93	10.1744	4	4	11.59	13.9535	4	4	8.25	8.43023	3	3	12.01	18.6047	6	6	7.76
Q8DQB5	DNA topoisomerase 4 subunit B OS=Streptococcus pneumoniae (strain ATCC BAA-255 / R6) OX=171101 GN=parE PE=1 SV=1	19.3199	10	53	10	1	647	71.6	6.65	296103038	308175154	187574984	7.13109e+08	546192936	7.58175e+08	3.43858e+08	3.74003e+08	5.7597e+08	3.09853e+08	3.04711e+08	2.55041e+08	6.82823e+08	4.27572e+08	6.95223e+08	3.68629e+08	3.74003e+08	4.9346e+08	0.947	9.17	6.4915	4	4	9.73	9.58269	5	6	2.14	1.23648	1	1	14.81	11.7465	6	9	11.93	8.34621	4	4	25.65
Q8CYI0	Uncharacterized protein OS=Streptococcus pneumoniae (strain ATCC BAA-255 / R6) OX=171101 GN=spr1457 PE=4 SV=1	27.2152	2	24	2	1	158	16.8	5.14	632879241	441894587	1203851001	789545520	807175989	864166367	1037087002	1.09102e+09	6.33842e+08	6.62267e+08	4.36928e+08	1.63684e+09	7.56013e+08	6.31876e+08	7.92414e+08	1.1118e+09	1.09102e+09	5.43042e+08	1.154	9.14	27.2152	2	4	7.56	8.22785	1	3	5.81	8.22785	1	2	7.91	8.22785	1	3	5.31	8.22785	1	2	6.55
Q8DPD3	UPF0342 protein spr1230 OS=Streptococcus pneumoniae (strain ATCC BAA-255 / R6) OX=171101 GN=spr1230 PE=3 SV=1	69.6429	6	39	6	1	112	12.5	4.88	1119165470	9.55881e+08	8.76584e+08	3.90093e+09	2.5724e+09	5.24794e+09	4.32253e+09	1787057963	2.37346e+09	1.17113e+09	9.45137e+08	1.19187e+09	3.73525e+09	2.01373e+09	4.81219e+09	4.63392e+09	1787057963	2.03346e+09	6.743	9.13	35.7143	3	3	6.68	35.7143	3	3	8.52	25.8929	2	3	13.8	58.0357	4	5	17.55	47.3214	4	6	12.14
Q8CY88	Uncharacterized protein OS=Streptococcus pneumoniae (strain ATCC BAA-255 / R6) OX=171101 GN=spr1850 PE=4 SV=1	21.256	4	19	4	1	207	24.4	9.52	430443299	4.97259e+08	1.87546e+08	260210925	331481916	201686930	1.66053e+08	254471626	242065671	4.50431e+08	4.9167e+08	2.55002e+08	2.4916e+08	2.59492e+08	1.84941e+08	1.78015e+08	254471626	2.07389e+08	1.154	9.11	21.256	4	4	6.3	14.4928	3	3	6.9	21.256	4	4	2.14	4.34783	1	1	1.96	4.34783	1	1	5.5
Q8DPM3	Sortase OS=Streptococcus pneumoniae (strain ATCC BAA-255 / R6) OX=171101 GN=srtA PE=1 SV=1	19.8381	4	28	4	1	247	28.1	5.8	5.44103e+08	5.46206e+08	1.69929e+08	613000113	733440114	438379341	2.81023e+08	318351722	358139030	5.69369e+08	5.40067e+08	2.31048e+08	5.86966e+08	5.74154e+08	4.0198e+08	3.01268e+08	318351722	3.06834e+08	1.276	9.06	10.1215	2	3	6.94	10.1215	2	3	5.86	19.8381	4	4	3.71	10.1215	2	2	9.8	10.1215	2	3	11.59
Q8CZ93	Uncharacterized protein OS=Streptococcus pneumoniae (strain ATCC BAA-255 / R6) OX=171101 GN=spr0155 PE=4 SV=1	13.9896	2	24	2	1	193	21.4	8.75	6.82181e+08	8.813e+08	2424361816	2.02144e+09	2485675156	2530023920	3.65199e+09	4757992546	4024489465	7.13859e+08	8.71394e+08	3.29634e+09	1.93558e+09	1.94584e+09	2.31995e+09	3.91508e+09	4757992546	3.44797e+09	1.154	9.04	13.9896	2	2	12.67	13.9896	2	4	11.21	9.84456	1	2	12.2	13.9896	2	3	11.61	13.9896	2	3	10.68
Q8DQ46	PhoH-like protein OS=Streptococcus pneumoniae (strain ATCC BAA-255 / R6) OX=171101 GN=phoL PE=4 SV=1	44.4099	12	38	12	1	322	36.2	6.07	470315754	441456767	2.10752e+08	4.83091e+08	702205698	4.48821e+08	6.27555e+08	3.09941e+08	5.10624e+08	4.92155e+08	4.36495e+08	2.86554e+08	4.62574e+08	5.49703e+08	4.11554e+08	6.72762e+08	3.09941e+08	4.37475e+08	2.34	9.02	18.6335	4	4	6.03	9.62733	2	2	9.61	20.8075	4	5	12.1	21.4286	5	5	7	15.2174	3	3	9.15
Q8DQ08	Pneumococcal histidine triad protein D OS=Streptococcus pneumoniae (strain ATCC BAA-255 / R6) OX=171101 GN=phtD PE=4 SV=1	17.585	10	39	10	1	853	95.2	5.4	2.53214e+08		171235968	1.41144e+08	1.70503e+08	174387749	3.22709e+08	2.95547e+08	4.93512e+08	2.64973e+08	#VALUE!	2.32825e+08	1.3515e+08	1.33474e+08	1.59908e+08	3.45956e+08	2.95547e+08	4.22815e+08	0.643	8.94	4.68933	3	3	4	3.8687	2	2	6	3.39977	2	2	5.38	7.85463	4	4	5.17	6.44783	3	3	17.73
Q8DQ93	Probable pyridoxal-phosphate dependent aminotransferase OS=Streptococcus pneumoniae (strain ATCC BAA-255 / R6) OX=171101 GN=spr0783 PE=3 SV=1	15	5	27	5	1	380	41.7	7.61	2.98746e+08	298706887	345004978	4.26976e+08	3.59607e+08	456522949	98057742	3.81925e+08	487641335	3.12618e+08	2.9535e+08	4.69094e+08	4.08842e+08	2.81508e+08	4.18617e+08	1.05122e+08	3.81925e+08	4.17785e+08	0.931	8.93	12.6316	4	4	7.95	10.7895	3	3	6.62	7.36842	2	3	4.65	11.3158	4	4	5.94	8.94737	3	3	9.07
Q8DNX4	Uncharacterized protein OS=Streptococcus pneumoniae (strain ATCC BAA-255 / R6) OX=171101 GN=spr1479 PE=1 SV=1	17.3759	3	18	3	1	282	32.6	5.41	243670372	1.91619e+08		4.35926e+08	388664302	500473116	2.91188e+08	718092198	522642882	2.54985e+08	1.89466e+08	#VALUE!	4.17412e+08	3.04255e+08	4.58918e+08	3.12164e+08	718092198	4.47773e+08	0.54	8.92	12.4113	2	2	9.17	17.3759	3	3		0			12.8	17.3759	3	3	5.51	9.57447	2	2	7.88
Q8DPK2	Signal recognition particle receptor FtsY OS=Streptococcus pneumoniae (strain ATCC BAA-255 / R6) OX=171101 GN=ftsY PE=3 SV=1	21.8824	8	39	8	1	425	47.4	4.51	1970668170	1.53889e+09	1.1932e+09	2.80267e+09	2664137583	2.79599e+09	2.13023e+09	1862050702	3.4843e+09	2.06218e+09	1.52159e+09	1.62236e+09	2.68364e+09	2.08555e+09	2.56384e+09	2.28368e+09	1862050702	2.98516e+09	1.154	8.89	9.17647	4	4	14.33	9.41176	4	5	7.98	9.88235	4	4	10.15	9.17647	4	4	13.26	12.9412	5	5	12.93
Q8DNH1	Uncharacterized protein OS=Streptococcus pneumoniae (strain ATCC BAA-255 / R6) OX=171101 GN=spr1727 PE=4 SV=1	66.6667	6	38	6	1	105	12.2	4.98	2.54234e+08	176870130	2.74542e+08	1.89169e+08	4.33603e+08	5.01683e+08	248616693	1.97895e+08	4.12366e+08	2.66039e+08	1.74882e+08	3.73287e+08	1.81135e+08	3.39434e+08	4.60028e+08	2.66527e+08	1.97895e+08	3.53293e+08	30.623	8.87	45.7143	4	5	5.23	33.3333	2	2	11.12	51.4286	3	4	7.09	46.6667	3	4	7.75	45.7143	3	3	16.2
Q8CZ41	Uncharacterized protein OS=Streptococcus pneumoniae (strain ATCC BAA-255 / R6) OX=171101 GN=spr0487 PE=4 SV=1	33.3333	3	24	3	1	84	10.1	4.82	5.97959e+08	6.42952e+08	1.50982e+08	5.66279e+08	6.82755e+08	3.90254e+08	432929776	3.85151e+08	5.00431e+08	6.25726e+08	6.35725e+08	2.05286e+08	5.42229e+08	5.34476e+08	3.57851e+08	4.64117e+08	3.85151e+08	4.28743e+08	2.981	8.8	33.3333	3	3	8.41	33.3333	3	3	6.85	33.3333	2	2	7.88	33.3333	3	3	9.06	33.3333	3	3	8.78
Q8DP07	1,4-beta-N-acetylmuramidase OS=Streptococcus pneumoniae (strain ATCC BAA-255 / R6) OX=171101 GN=lytC PE=1 SV=1	24.3513	10	38	10	1	501	58.6	6.49	268421736	1.62826e+08	140192806	4.86846e+08	5.1884e+08	5.17069e+08	432048725	3.64041e+08	451758658	2.80886e+08	1.60996e+08	1.90616e+08	4.6617e+08	4.0616e+08	4.74136e+08	4.63173e+08	3.64041e+08	3.87043e+08	0.931	8.78	7.38523	3	3	2.5	3.59281	2	2	4.69	4.79042	2	2	7.41	13.5729	6	6	6.83	7.78443	4	4	17.3
Q8DRF1	Riboflavin biosynthesis protein RibBA OS=Streptococcus pneumoniae (strain ATCC BAA-255 / R6) OX=171101 GN=ribA PE=3 SV=1	8.97756	4	18	4	1	401	45.1	5.94	3.56962e+08	445310707		2.98543e+08	509730159	302328043	2.24611e+08	1.1101e+08	236481773	3.73537e+08	4.40306e+08	#VALUE!	2.85864e+08	3.99029e+08	2.77225e+08	2.40792e+08	1.1101e+08	2.02605e+08	0.374	8.77	7.23192	3	3	7.83	7.23192	3	3		0			4.64	4.98753	2	2	5.1	4.98753	2	2	5.93
Q8DQ15	Uncharacterized protein OS=Streptococcus pneumoniae (strain ATCC BAA-255 / R6) OX=171101 GN=spr0895 PE=4 SV=1	28.2209	4	31	4	1	163	19	4.94	982194819	7.62439e+08	6.42008e+08	884052164	1650842006	1136570710	795060243	1332685193	1213356182	1.0278e+09	7.5387e+08	8.72921e+08	8.46506e+08	1.29232e+09	1.0422e+09	8.52335e+08	1332685193	1.03954e+09	1.424	8.61	9.20245	2	3	14.9	20.8589	3	5	8.46	28.2209	4	4	11.48	20.8589	3	4	5.93	9.20245	2	2	8.32
P0A4B4	30S ribosomal protein S17 OS=Streptococcus pneumoniae (strain ATCC BAA-255 / R6) OX=171101 GN=rpsQ PE=3 SV=1	45.3488	6	49	6	1	86	10	9.92	1.03046e+09	7.62899e+08	1.38133e+09	800390726	940309784	1514847439	2.3703e+09	1160495117	780894402	1.07831e+09	7.54324e+08	1.87815e+09	7.66398e+08	7.36096e+08	1.38907e+09	2.54106e+09	1160495117	6.69029e+08	30.623	8.58	25.5814	3	5	16.47	24.4186	3	8	20.13	31.3953	3	6	8.47	29.0698	3	4	13.88	25.5814	4	8	5.9
Q8DNE1	Membrane protein insertase YidC 1 OS=Streptococcus pneumoniae (strain ATCC BAA-255 / R6) OX=171101 GN=yidC1 PE=3 SV=1	14.9351	6	21	6	1	308	34	9.7	6.04592e+08	4.3795e+08	758132956	421535770	355124754		4.05038e+08	1.77973e+08	4.82593e+08	6.32667e+08	4.33028e+08	1.03081e+09	4.03633e+08	2.78e+08	#VALUE!	4.34216e+08	1.77973e+08	4.1346e+08	2.831	8.55	11.3636	2	2	10.45	11.3636	3	3	2.36	4.22078	1	1	10.16	11.3636	2	3	10.6	11.3636	4	4	0
Q8DMW5	Response regulator OS=Streptococcus pneumoniae (strain ATCC BAA-255 / R6) OX=171101 GN=comE PE=1 SV=1	19.6	4	18	4	1	250	29.9	6.55	2.77732e+08	2.8643e+08	162248879	150887376	2.54693e+08	105979032	1.29907e+08	9.37048e+07	137525131	2.90629e+08	2.8321e+08	2.20606e+08	1.44479e+08	1.9938e+08	9.71795e+07	1.39265e+08	9.37048e+07	1.17824e+08	0.778	8.54	16	3	3	6.03	12.8	3	3	5.51	9.2	2	2	3.82	7.6	2	2	0	8.8	2	2	2.3
Q8DPE4	N-ethylammeline chlorohydrolase OS=Streptococcus pneumoniae (strain ATCC BAA-255 / R6) OX=171101 GN=trzA PE=4 SV=1	17.0082	6	35	6	1	488	54.4	5.34	4.98806e+08	3.16714e+08	2.80849e+08	5.20995e+08	6.51389e+08	838038178	2.9803e+08	3.94039e+08	4.6815e+08	5.21969e+08	3.13154e+08	3.81863e+08	4.98868e+08	5.09923e+08	7.68455e+08	3.19499e+08	3.94039e+08	4.01086e+08	0.817	8.53	11.0656	4	4	5.21	7.58197	3	3	6.2	8.81148	3	3	12.98	17.0082	6	6	8.39	10.6557	4	4	10.35
Q8CZ13	Uncharacterized protein OS=Streptococcus pneumoniae (strain ATCC BAA-255 / R6) OX=171101 GN=spr0590 PE=4 SV=1	53.6232	7	27	7	1	207	23.7	4.73	191227788	2.73729e+08	221647326	235605831	4.13431e+08	3.94132e+08	205141794	2.16044e+08	88030930	2.00108e+08	2.70652e+08	3.01368e+08	2.25599e+08	3.23643e+08	3.61407e+08	2.1992e+08	2.16044e+08	7.54202e+07	4.337	8.53	21.7391	3	4	3.58	26.087	3	3	6.67	14.9758	2	2	5.44	21.7391	3	3	2.57	21.7391	3	3	4.09
Q8CYB4	Uncharacterized protein OS=Streptococcus pneumoniae (strain ATCC BAA-255 / R6) OX=171101 GN=spr1741 PE=4 SV=1	36.6337	5	31	5	1	202	23.3	7.27	1.7444e+09	1.71988e+09	998859875	2.04834e+09	1.70499e+09	2.38346e+09	1.00474e+09	97447180	2.13354e+09	1.8254e+09	1.70055e+09	1.35812e+09	1.96134e+09	1.33471e+09	2.18556e+09	1.07712e+09	97447180	1.82791e+09	2.511	8.51	27.7228	4	4	8.86	27.7228	4	4	5	16.8317	2	2	8.07	27.7228	4	4	15.99	32.1782	4	5	6.88
Q8DNZ9	Uncharacterized protein OS=Streptococcus pneumoniae (strain ATCC BAA-255 / R6) OX=171101 GN=spr1443 PE=4 SV=1	23.4899	7	36	7	1	447	49.5	6.55	6.33098e+08	713591543	6.76788e+08	710028002	6.87567e+08	617806956	5.33498e+08	4.79193e+08	733755651	6.62496e+08	7.05571e+08	9.20211e+08	6.79873e+08	5.38243e+08	5.6651e+08	5.71931e+08	4.79193e+08	6.28643e+08	0.978	8.51	7.38255	3	4	10.9	14.9888	4	5	7.47	12.0805	5	5	4.51	7.38255	3	3	10.59	7.38255	3	4	1.61
Q8DQF8	Uncharacterized protein OS=Streptococcus pneumoniae (strain ATCC BAA-255 / R6) OX=171101 GN=ABC-NBD PE=1 SV=1	31.7597	5	23	5	1	233	25.7	6.37	2.26848e+08	3.32241e+08		359533788	4.19283e+08	429090280	3.16782e+08	3.5137e+08	4.80141e+08	2.37382e+08	3.28506e+08	#VALUE!	3.44264e+08	3.28225e+08	3.93462e+08	3.39602e+08	3.5137e+08	4.11359e+08	1.894	8.51	19.7425	3	3	4.89	11.1588	2	2		0			4.94	11.1588	2	2	12.27	25.7511	4	4	2.83
Q8DPL4	Similar to C-terminal region of the Dfp protein OS=Streptococcus pneumoniae (strain ATCC BAA-255 / R6) OX=171101 GN=dfp C-terminus PE=4 SV=1	39.3162	7	37	7	1	234	26.3	6.52	5.66761e+08	1.72095e+08	557399553	4.81407e+08	9.48656e+08	5.05259e+08	4.41536e+08	4.80178e+08	7.38866e+08	5.93079e+08	1.70161e+08	7.57882e+08	4.60961e+08	7.4263e+08	4.63307e+08	4.73343e+08	4.80178e+08	6.33021e+08	1.783	8.49	21.3675	4	4	5.78	17.094	3	3	8.6	17.5214	3	3	13.86	16.2393	3	5	17.67	28.6325	5	5	7.73
Q8DNR6	Primosomal protein N' OS=Streptococcus pneumoniae (strain ATCC BAA-255 / R6) OX=171101 GN=priA PE=3 SV=1	5.88972	3	5	3	1	798	90	6.21	216798915	243962684	115557508							2.26866e+08	2.41221e+08	1.57121e+08	#VALUE!	#VALUE!	#VALUE!	#VALUE!	#VALUE!	#VALUE!	0.148	8.47	4.26065	2	2	7.32	4.26065	2	2	4.2	2.63158	1	1		0				0
Q8DNF8	Uncharacterized protein OS=Streptococcus pneumoniae (strain ATCC BAA-255 / R6) OX=171101 GN=spr1761 PE=4 SV=1	32.6531	5	31	5	1	147	16.4	4.82	3.56596e+08	3.75619e+08	678581542	4.57442e+08	753997496	6.05573e+08	4.30044e+08	6.50143e+08	5.05257e+08	3.73154e+08	3.71397e+08	9.2265e+08	4.38014e+08	5.90247e+08	5.55292e+08	4.61024e+08	6.50143e+08	4.32877e+08	3.642	8.46	19.7279	3	3	10.74	23.1293	4	4	2.18	5.44218	1	1	14.06	23.1293	4	5	8.81	19.7279	3	3	11.08
Q8DN27	Uncharacterized protein OS=Streptococcus pneumoniae (strain ATCC BAA-255 / R6) OX=171101 GN=spr1960 PE=4 SV=1	32.2799	9	50	9	1	443	48.8	4.81	2.65857e+08	3.97315e+08	3.40354e+08	6.11378e+08	802937746	6.74305e+08	629912332	6.20431e+08	7.26238e+08	2.78202e+08	3.92849e+08	4.6277e+08	5.85412e+08	6.28558e+08	6.18317e+08	6.7529e+08	6.20431e+08	6.22202e+08	1.276	8.44	10.158	4	4	7.03	12.6411	4	4	12.92	26.1851	7	7	13.9	16.4786	5	5	10.47	18.9616	5	5	13.71
Q8DQN0	Uncharacterized protein OS=Streptococcus pneumoniae (strain ATCC BAA-255 / R6) OX=171101 GN=spr0592 PE=3 SV=1	34.2629	7	39	7	1	251	27.8	7.59	3.28533e+08	432304972	389227781	494837045	6.70863e+08	5.92199e+08	5.03082e+08	485219859	731440932	3.43788e+08	4.27446e+08	5.29223e+08	4.73821e+08	5.25167e+08	5.43028e+08	5.39323e+08	485219859	6.2666e+08	2.728	8.33	10.3586	2	3	8.13	10.3586	2	3	5.47	16.3347	3	4	8.53	15.5378	3	3	11.91	20.7171	4	5	12.3
Q8DQY5	Putative ABC transporter ATP-binding protein spr0430 OS=Streptococcus pneumoniae (strain ATCC BAA-255 / R6) OX=171101 GN=spr0430 PE=3 SV=1	17.5	8	33	8	1	560	62.7	4.88	293603563	2.63821e+08	342742393	2.4969e+08	223469618	207996270	2.05365e+08	3.22346e+08	3.5531e+08	3.07237e+08	2.60856e+08	4.66018e+08	2.39085e+08	1.74937e+08	1.90726e+08	2.20159e+08	3.22346e+08	3.04411e+08	0.693	8.29	6.78571	3	3	8.17	7.32143	3	3	10.37	11.0714	5	6	12.18	6.78571	3	4	7.94	5.35714	2	2	12.54
Q8DNM9	Tryptophan synthase alpha chain OS=Streptococcus pneumoniae (strain ATCC BAA-255 / R6) OX=171101 GN=trpA PE=3 SV=1	34.1085	5	31	5	1	258	27.7	4.92	1.02626e+09	9.79358e+08	1.26123e+09	6.76733e+08	5.85186e+08	4.7615e+08	377838952	442771264	560096168	1.07391e+09	9.6835e+08	1.71486e+09	6.47992e+08	4.58097e+08	4.36615e+08	4.05058e+08	442771264	4.7986e+08	3.329	8.27	25.969	3	4	7.31	29.0698	4	4	10.21	11.2403	2	4	10	16.2791	3	4	8.19	25.969	3	4	6.68
Q8DPG9	Uncharacterized protein OS=Streptococcus pneumoniae (strain ATCC BAA-255 / R6) OX=171101 GN=spr1169 PE=4 SV=1	15.6652	5	21	5	1	466	54.3	5.87	2.85677e+08	3.0866e+08	247976470	2.6986e+08	3.13744e+08	378440132	295364533	337115113	410905435	2.98943e+08	3.0519e+08	3.37167e+08	2.58399e+08	2.45606e+08	3.47018e+08	3.16642e+08	337115113	3.52042e+08	0.616	8.26	6.00858	2	2	5.33	6.00858	2	2	9.49	8.58369	3	3	13.29	10.515	3	3	9.77	8.58369	3	3	8.37
Q8CZC0	Uncharacterized protein OS=Streptococcus pneumoniae (strain ATCC BAA-255 / R6) OX=171101 GN=spr0086 PE=4 SV=1	18.6441	4	32	4	1	354	40.3	4.79	5.54089e+08	5.73911e+08	8.31496e+08	6.2056e+08	7.16268e+08	4.20977e+08	5.72825e+08	5.66128e+08	3.41877e+08	5.79818e+08	5.6746e+08	1.13056e+09	5.94204e+08	5.60711e+08	3.86023e+08	6.14091e+08	5.66128e+08	2.92902e+08	1.371	8.23	11.0169	3	3	11.72	18.6441	4	4	15.13	14.4068	3	4	4.7	7.9096	2	2	13.12	18.6441	4	4	10.95
Q8DPQ7	TPP-dependent acetoin dehydrogenase alpha chain OS=Streptococcus pneumoniae (strain ATCC BAA-255 / R6) OX=171101 GN=acoA PE=4 SV=1	16.1491	5	21	5	1	322	35.1	5.41	5.35494e+08	437498378	948447768	719756426	431608260	4.99786e+08	337225628	200075648	388180652	5.6036e+08	4.32581e+08	1.28958e+09	6.89188e+08	3.37873e+08	4.58288e+08	3.61519e+08	200075648	3.32572e+08	0.833	8.21	9.31677	2	2	10.45	11.1801	3	3	3.4	4.34783	1	1	8.32	11.8012	3	3	6.82	7.45342	2	2	12.11
Q8DQN1	Ribonuclease Z OS=Streptococcus pneumoniae (strain ATCC BAA-255 / R6) OX=171101 GN=rnz PE=3 SV=1	39.4822	10	57	10	1	309	34.1	6.76	5.03808e+08	6.89071e+08	5.64085e+08	3.37706e+08	8.02289e+08	9.00476e+08	626511604	605057812	7.27481e+08	5.27203e+08	6.81326e+08	7.66972e+08	3.23363e+08	6.28051e+08	8.25709e+08	6.71644e+08	605057812	6.23267e+08	2.34	8.17	17.7994	6	7	23.26	35.5987	9	9	6.15	10.6796	3	3	6.44	21.3592	5	5	16.88	32.3625	7	7	9.77
Q8DQ66	Uncharacterized protein OS=Streptococcus pneumoniae (strain ATCC BAA-255 / R6) OX=171101 GN=spr0824 PE=4 SV=1	22.6766	5	20	5	1	269	29.8	4.65	688585176		588952100	7.51376e+08	902301101	6.76955e+08	531757614	622538236	6.73809e+08	7.2056e+08	#VALUE!	8.00783e+08	7.19464e+08	7.06342e+08	6.20747e+08	5.70064e+08	622538236	5.77283e+08	1.424	8.17	6.3197	1	2		0			4.39	6.3197	1	1	9.72	9.66543	2	3	11.56	11.8959	2	3	10.21
P59676	Penicillin-binding protein 2X OS=Streptococcus pneumoniae (strain ATCC BAA-255 / R6) OX=171101 GN=pbpX PE=1 SV=1	13.3333	8	22	8	1	750	82.3	5.83	195246619	2.79926e+08	309168007			72929074	6.11931e+08	6.39218e+08	791274340	2.04313e+08	2.7678e+08	4.20368e+08	#VALUE!	#VALUE!	6.68737e+07	6.56014e+08	6.39218e+08	6.77922e+08	0.492	8.16	5.46667	3	3	4.63	3.73333	2	2	8.29	5.46667	3	3		0				0			2.86
Q8DNZ2	Pyridoxine kinase OS=Streptococcus pneumoniae (strain ATCC BAA-255 / R6) OX=171101 GN=pdxK PE=4 SV=1	29.572	4	15	4	1	257	27.7	5.2	3.44522e+08	3.80306e+08	523911928	526690692	4.06761e+08	236977276	356747036		360196711	3.6052e+08	3.76031e+08	7.12349e+08	5.04322e+08	3.18422e+08	2.17301e+08	3.82446e+08	#VALUE!	3.08597e+08	0.931	8.09	18.677	3	3	7.68	24.9027	3	3	2.2	4.66926	1	1	1.72	4.66926	1	1	4.18	14.0078	2	2	3.13
Q8DNS4	3-hydroxy-3-methylglutaryl coenzyme A (HMG-CoA) synthase OS=Streptococcus pneumoniae (strain ATCC BAA-255 / R6) OX=171101 GN=mvaS PE=4 SV=1	24.3719	8	52	8	1	398	44.4	5.1	7.08393e+08	1.17697e+09	893823095	1.02828e+09	2027708213	1.54052e+09	9.50715e+08	1.84028e+09	1542388712	7.41288e+08	1.16374e+09	1.21531e+09	9.84613e+08	1.58734e+09	1.4126e+09	1.0192e+09	1.84028e+09	1.32144e+09	1.994	8.07	8.54271	4	4	16.42	11.3065	5	6	12.14	11.3065	4	5	8.26	18.8442	6	7	18.75	20.8543	7	8	8.08
Q8DR18	Uncharacterized protein OS=Streptococcus pneumoniae (strain ATCC BAA-255 / R6) OX=171101 GN=spr0376 PE=4 SV=1	34.0278	4	37	4	1	144	16.7	9.17	1.45243e+09	2.42127e+09	2.11889e+09	1413096447	3379777876	2.29798e+09	885451884	2.20175e+09	4.28301e+09	1.51987e+09	2.39405e+09	2.881e+09	1.35308e+09	2.64577e+09	2.10718e+09	9.49238e+08	2.20175e+09	3.66945e+09	6.197	8.04	29.1667	3	3	5.56	16.6667	2	4	6.69	9.02778	1	2	7.51	21.5278	3	4	11.93	21.5278	3	6	11.7
Q8CYI5	Uncharacterized protein OS=Streptococcus pneumoniae (strain ATCC BAA-255 / R6) OX=171101 GN=spr1416 PE=4 SV=1	21.0938	2	25	2	1	128	14.9	4.45	2901478467	2959100296	2116532832	2935216792	3.7764e+09	2890322129	2.35812e+09	2543628502	3276998589	3.03621e+09	2.92584e+09	2.87779e+09	2.81056e+09	2.95625e+09	2.65034e+09	2.52799e+09	2543628502	2.80756e+09	2.162	8.03	21.0938	2	3	9.55	21.0938	2	3	8.74	21.0938	2	3	9.21	21.0938	2	3	5.97	21.0938	2	2	8.88
Q8DR83	Alpha-xylosidase OS=Streptococcus pneumoniae (strain ATCC BAA-255 / R6) OX=171101 GN=xylS PE=3 SV=1	19.6744	11	47	11	1	737	86	5.57	252612096	430710806	3.31148e+08	2.04646e+08	2.533e+08	3.47543e+08	359248569	338636986	440021090	2.64342e+08	4.2587e+08	4.50253e+08	1.95954e+08	1.98289e+08	3.18686e+08	3.85128e+08	338636986	3.76987e+08	0.828	8.01	5.29172	3	3	12.51	9.76934	6	6	19.38	11.5332	7	7	5.58	4.88467	3	3	7.44	6.3772	4	4	13.55
Q8DPW2	Uncharacterized protein OS=Streptococcus pneumoniae (strain ATCC BAA-255 / R6) OX=171101 GN=ABC-NBD PE=4 SV=1	20.6349	4	14	4	1	252	28.3	8.88	5.01638e+08	408612748	3.33822e+08	215017925	449532660			222080929	397087528	5.24932e+08	4.0402e+08	4.53889e+08	2.05886e+08	3.51905e+08	#VALUE!	#VALUE!	222080929	3.40203e+08	0.968	8.01	13.0952	3	3	6.39	16.6667	3	3	10.49	13.0952	3	4	3.69	5.55556	1	1	3.54	5.55556	1	1
Q8DQ36	Fibronectin-binding protein-like protein A OS=Streptococcus pneumoniae (strain ATCC BAA-255 / R6) OX=171101 GN=flpA PE=4 SV=1	32.3214	15	50	15	1	560	64.5	8.5	5.15822e+08	1.53665e+08	1.2342e+08	3.66889e+08	930524282	1089304318	767843934	5.90547e+08	207545144	5.39774e+08	1.51938e+08	1.67811e+08	3.51307e+08	7.28436e+08	9.98858e+08	8.23158e+08	5.90547e+08	1.77814e+08	1.683	7.99	9.10714	4	4	7.16	6.96429	4	4	6.1	5.17857	3	3	13.33	15	7	7	21.58	20.3571	9	9	13.97
Q8DQ62	Teichoic acid phosphorylcholine esterase/choline binding protein E (CbpE) OS=Streptococcus pneumoniae (strain ATCC BAA-255 / R6) OX=171101 GN=lytD PE=1 SV=1	13.3971	6	28	6	1	627	72.1	5.5	107533268		54161810	291372302	2.25784e+08	287529252	3.25048e+08	2.45145e+08	458548120	1.12527e+08	#VALUE!	7.36424e+07	2.78998e+08	1.76749e+08	2.63655e+08	3.48463e+08	2.45145e+08	3.9286e+08	0.711	7.94	6.69856	3	3		0			2.43	2.23285	1	1	10.93	8.29346	4	4	8.35	8.29346	4	4	10.93
P67267	Nucleoid-associated protein spr1010 OS=Streptococcus pneumoniae (strain ATCC BAA-255 / R6) OX=171101 GN=spr1010 PE=3 SV=1	15.1515	2	21	2	1	99	10.9	4.93	3290546760	4.77949e+09	1.93393e+09	4248918344	5.14375e+09	1.89858e+09	3.01206e+09	4521908134	5836041444	3.44335e+09	4.72577e+09	2.62951e+09	4.06846e+09	4.02665e+09	1.74094e+09	3.22904e+09	4521908134	5.00001e+09	2.981	7.91	15.1515	1	2	6.95	15.1515	1	2	9.77	15.1515	2	3	10.37	15.1515	1	3	6.49	15.1515	1	2	6.83
Q8DQJ8	Phosphomethylpyrimidine kinase OS=Streptococcus pneumoniae (strain ATCC BAA-255 / R6) OX=171101 GN=thiD PE=4 SV=1	13.6882	2	12	2	1	263	28.3	6.43	814920988	958507812	580807065	620693680	521974833	664243902		475968668	504527700	8.52762e+08	9.47734e+08	7.89708e+08	5.94332e+08	4.08614e+08	6.09091e+08	#VALUE!	475968668	4.32252e+08	0.701	7.85	8.36502	1	2	5.57	8.36502	1	2	2.74	13.6882	2	2	0	8.36502	1	1	0	8.36502	1	2	4.25
Q8CYY0	Uncharacterized protein OS=Streptococcus pneumoniae (strain ATCC BAA-255 / R6) OX=171101 GN=spr0763 PE=4 SV=1	75	8	51	8	1	76	8.5	8.32	3.54389e+08	4.52244e+08	479491694	585454792	1.50654e+09	1.05944e+09	803764910	8.15598e+08	1.41651e+09	3.70845e+08	4.47161e+08	6.51952e+08	5.6059e+08	1.17936e+09	9.71477e+08	8.61667e+08	8.15598e+08	1.21359e+09	62.096	7.84	47.3684	3	3	6.75	53.9474	6	6	13.48	53.9474	4	5	10.34	53.9474	6	6	13.86	68.4211	6	6	18.14
Q8DPC6	Uncharacterized protein OS=Streptococcus pneumoniae (strain ATCC BAA-255 / R6) OX=171101 GN=spr1241 PE=4 SV=1	32.1212	5	21	5	1	165	19.3	5.29	2.33163e+08	2.01129e+08	1.04957e+08	184639636	3.06381e+08	2.7213e+08	200188516	116520802	176635388	2.4399e+08	1.98869e+08	1.42708e+08	1.76798e+08	2.39842e+08	2.49535e+08	2.1461e+08	116520802	1.51332e+08	2.981	7.84	11.5152	2	3	4.72	11.5152	2	2	4.09	15.1515	3	3	4.22	11.5152	2	2	10.26	21.8182	3	4	5.5
Q8DPM1	Uncharacterized restriction enzyme, interrupted-C OS=Streptococcus pneumoniae (strain ATCC BAA-255 / R6) OX=171101 GN=spr1101 PE=4 SV=1	6.54982	6	14	6	1	1084	125	5.38	3.01985e+08	1.61364e+08		139808662	171238708	114131596	403320480	100033748	325728739	3.16008e+08	1.5955e+08	#VALUE!	1.33871e+08	1.3405e+08	1.04655e+08	4.32375e+08	100033748	2.79067e+08	0.215	7.84	3.78229	3	3	5.08	5.53506	4	4		0			2.26	1.01476	1	1	3.32	1.01476	1	1	2.99
P64073	Probable GTP-binding protein EngB OS=Streptococcus pneumoniae (strain ATCC BAA-255 / R6) OX=171101 GN=engB PE=3 SV=1	42.5641	7	29	7	1	195	22.3	8.07	393193227	937674051	680651680	452335930	1.23199e+09	814137464	759998988	6.35084e+08	7.44666e+08	4.11451e+08	9.27135e+08	9.25464e+08	4.33125e+08	9.64429e+08	7.46539e+08	8.14748e+08	6.35084e+08	6.3799e+08	1.894	7.74	9.23077	2	2	2.34	5.64103	1	1	15.7	31.7949	5	5	9.83	23.0769	4	4	10.9	25.641	4	4	8.5
Q8DRA5	DNA polymerase III PolC-type OS=Streptococcus pneumoniae (strain ATCC BAA-255 / R6) OX=171101 GN=polC PE=3 SV=1	3.28093	3	5	3	1	1463	164.7	5.22	168129608				186972496				1.95336e+08	1.75937e+08	#VALUE!	#VALUE!	#VALUE!	1.46366e+08	#VALUE!	#VALUE!	#VALUE!	1.67353e+08	0.088	7.7	2.32399	2	2		0				0				0			3.91	0.956938	1	1
Q8DQD2	ADP-dependent (S)-NAD(P)H-hydrate dehydratase OS=Streptococcus pneumoniae (strain ATCC BAA-255 / R6) OX=171101 GN=nnrD PE=3 SV=1	15.5172	3	12	3	1	290	31.4	8.09	399031575	272132137	288525382	172452000	132535492	115648968	142161279			4.17561e+08	2.69073e+08	3.923e+08	1.65128e+08	1.03752e+08	1.06046e+08	1.52402e+08	#VALUE!	#VALUE!	1.154	7.68	15.5172	3	4	11.29	12.4138	2	3	2.16	5.17241	1	1	4.21	7.24138	1	1	3.95	7.24138	1	1	4.02
Q8DQ61	Glutamate 5-kinase OS=Streptococcus pneumoniae (strain ATCC BAA-255 / R6) OX=171101 GN=proB PE=3 SV=2	24.6612	6	23	6	1	369	39.9	5.64	282171789	460842506	484874674	4.0581e+08	5.4944e+08	639191948	2.23358e+08	2.87871e+08	407931596	2.95275e+08	4.55663e+08	6.59271e+08	3.88575e+08	4.30114e+08	5.86119e+08	2.39448e+08	2.87871e+08	3.49494e+08	1.254	7.63	8.94309	2	2	8.28	11.1111	2	2	3.76	9.21409	2	2	10.88	12.4661	3	3	12.44	13.5501	3	3	4.07
Q8DPT2	Uncharacterized protein OS=Streptococcus pneumoniae (strain ATCC BAA-255 / R6) OX=171101 GN=ABC-NBD PE=4 SV=1	13.2701	8	40	8	1	633	72	4.93	659097125	3.1729e+08	4.20559e+08	3.29122e+08	454175418	467307696	3.77789e+08	4.20624e+08	5.21391e+08	6.89703e+08	3.13724e+08	5.71824e+08	3.15144e+08	3.55539e+08	4.28507e+08	4.05004e+08	4.20624e+08	4.467e+08	0.668	7.55	7.42496	4	4	6.66	7.109	4	4	8.2	9.3207	4	4	10.82	9.16272	4	4	9.63	8.84676	5	5	12.17
Q8CY83	Uncharacterized protein OS=Streptococcus pneumoniae (strain ATCC BAA-255 / R6) OX=171101 GN=spr1868 PE=1 SV=1	6.94215	2	10	2	1	605	67.2	8.46	2.81725e+08	375648026	381651040	277507099	263545684		169012306	220930316	296952077	2.94807e+08	3.71426e+08	5.18921e+08	2.65721e+08	2.0631e+08	#VALUE!	1.81188e+08	220930316	2.54413e+08	0.259	7.51	6.94215	2	2	5.86	3.1405	1	1	5.14	3.1405	1	1	4.28	3.1405	1	1	4.14	3.1405	1	1
Q8DQ37	Dihydroorotate dehydrogenase B (NAD(+)), catalytic subunit OS=Streptococcus pneumoniae (strain ATCC BAA-255 / R6) OX=171101 GN=pyrDB PE=3 SV=2	11.2179	3	9	3	1	312	33.1	5.22	198003519	101269830			87630429			1.78813e+07		2.07198e+08	1.00132e+08	#VALUE!	#VALUE!	6.85991e+07	#VALUE!	#VALUE!	1.78813e+07	#VALUE!	0.585	7.51	11.2179	3	3	3.16	7.05128	2	2	4.99	9.29487	2	2		0			0	1.92308	1	1
Q8DN13	Protein DltD OS=Streptococcus pneumoniae (strain ATCC BAA-255 / R6) OX=171101 GN=dltD PE=1 SV=1	14.2857	4	19	4	1	427	49.5	7.97	159482789	189256799	2.39584e+07	1.00107e+08	116264620	1.8018e+08	65226764	140843250	112897560	1.66888e+08	1.8713e+08	3.25756e+07	9.58553e+07	9.10146e+07	1.6522e+08	6.99256e+07	140843250	9.67246e+07	0.585	7.5	7.49415	2	2	6.2	3.74707	1	2	2.95	3.74707	1	1	5.26	7.49415	2	2	6.24	3.74707	1	2	9.83
Q8DP22	Peptide deformylase OS=Streptococcus pneumoniae (strain ATCC BAA-255 / R6) OX=171101 GN=def PE=3 SV=1	25	3	19	3	1	136	15.4	5.53	2.38285e+08	252190454		2.78386e+08	880498056	3.30509e+08	525764551	4.69576e+08	499648168	2.4935e+08	2.49356e+08	#VALUE!	2.66563e+08	6.89274e+08	3.03066e+08	5.6364e+08	4.69576e+08	4.28072e+08	5.31	7.45	22.7941	2	2	4.27	15.4412	1	1		0			8.76	17.6471	2	2	11.88	22.7941	2	3	9.19
Q8CWT8	UDP-glucose 6-dehydrogenase OS=Streptococcus pneumoniae (strain ATCC BAA-255 / R6) OX=171101 GN=cps2K PE=3 SV=1	18.6893	5	15	5	1	412	46.6	5.16	125347992	157849241	695723753	232460704	658959698	165346160		166086579	3.46055e+08	1.31169e+08	1.56075e+08	9.45957e+08	2.22588e+08	5.15849e+08	1.51617e+08	#VALUE!	166086579	2.96481e+08	0.532	7.41	9.70874	2	2	2.78	9.70874	2	2	4.73	7.76699	3	3	1.64	2.91262	1	1	0	2.42718	1	1	5.09
Q8DQM9	Regulatory function on capsule expression OS=Streptococcus pneumoniae (strain ATCC BAA-255 / R6) OX=171101 GN=cpsY PE=4 SV=1	10.0575	3	20	3	1	348	40.5	6.16	365041698	3.08086e+08	356333776	368512874	480958244	3.30957e+08	3.63881e+08	3.78893e+08	419771670	3.81993e+08	3.04623e+08	4.84498e+08	3.52862e+08	3.76505e+08	3.03477e+08	3.90094e+08	3.78893e+08	3.59638e+08	0.585	7.37	7.47126	2	2	8.02	7.47126	2	2	4.19	3.44828	1	1	6.19	7.47126	2	2	7.41	7.47126	2	2	9.57
Q8DPA2	HPr kinase/phosphorylase OS=Streptococcus pneumoniae (strain ATCC BAA-255 / R6) OX=171101 GN=hprK PE=3 SV=2	21.1538	6	24	6	1	312	34.8	5.39	631472395	802202664	3.46571e+08	816570364	6.01831e+08	486054248	5.45429e+08	5.43075e+08	9.65416e+08	6.60795e+08	7.93186e+08	4.71224e+08	7.8189e+08	4.71127e+08	4.45697e+08	5.8472e+08	5.43075e+08	8.27117e+08	0.874	7.33	8.65385	2	2	7.23	8.65385	2	2	6.88	9.29487	2	2	7.44	8.65385	2	2	9.43	13.141	3	3	12.65
Q8DP76	ABC transporter membrane-spanning permease-aspartate/glutamate transport OS=Streptococcus pneumoniae (strain ATCC BAA-255 / R6) OX=171101 GN=ABC-MSP PE=3 SV=1	22.5564	4	18	4	1	266	28.9	9.61	7.10266e+08	594290643	901310986	4.4418e+08	7.01143e+08	3.30975e+08		387198956	6.35169e+08	7.43248e+08	5.87611e+08	1.22549e+09	4.25315e+08	5.48871e+08	3.03493e+08	#VALUE!	387198956	5.44179e+08	1.154	7.29	14.2857	2	2	6.35	14.2857	2	2	3.83	5.6391	1	1	4.04	14.2857	2	2	9.71	22.5564	4	4	5.53
Q8DRD2	UPF0210 protein spr0218 OS=Streptococcus pneumoniae (strain ATCC BAA-255 / R6) OX=171101 GN=spr0218 PE=3 SV=1	43.8202	14	106	14	1	445	46.4	4.98	5.44822e+08	558624883	6.66311e+08	2.16693e+09	1204879746	1084545942	1.02871e+09	1.37863e+09	1.43779e+09	5.70122e+08	5.52346e+08	9.05966e+08	2.0749e+09	9.43208e+08	9.94495e+08	1.10281e+09	1.37863e+09	1.23182e+09	10.22	7.29	13.0337	4	4	21.5	16.4045	6	7	25.53	23.8202	7	12	50.2	31.9101	9	15	41.09	31.6854	11	13	36.25
Q8DNV4	Uncharacterized protein OS=Streptococcus pneumoniae (strain ATCC BAA-255 / R6) OX=171101 GN=spr1518 PE=4 SV=1	30.0353	7	29	7	1	283	32.6	6.42	420813406	81403676	232472196	5.42831e+08	8.18472e+08	610970134	494016424	408691903	6.73606e+08	4.40354e+08	8.04887e+07	3.16086e+08	5.19777e+08	6.40718e+08	5.60241e+08	5.29604e+08	408691903	5.77109e+08	1.929	7.27	10.2473	2	2	4.37	4.947	1	1	6.76	8.48057	2	2	14.45	21.2014	4	5	15.55	25.0883	6	6	12.88
Q8DNY2	P-type ATPase-metal cation transport OS=Streptococcus pneumoniae (strain ATCC BAA-255 / R6) OX=171101 GN=ctpE PE=4 SV=1	9.2545	5	21	5	1	778	85.5	5.95	547472784	577686892	664307664	564095834	7.74649e+08	5.28372e+08	5.93495e+08	918957444	7.73224e+08	5.72895e+08	5.71194e+08	9.03242e+08	5.40138e+08	6.06413e+08	4.845e+08	6.36249e+08	918957444	6.62457e+08	0.401	7.24	3.47044	2	2	2.92	2.05656	1	1	2.23	2.05656	1	1	9.26	5.9126	3	3	5.55	5.39846	3	3	14.31
Q8CZ37	Uncharacterized protein OS=Streptococcus pneumoniae (strain ATCC BAA-255 / R6) OX=171101 GN=spr0494 PE=4 SV=1	32.2097	6	20	6	1	267	30.9	4.91	2.62688e+08	201323592		183465194	1.47996e+08	1.57925e+08	199521721	220044532	181466680	2.74886e+08	1.99061e+08	#VALUE!	1.75673e+08	1.15855e+08	1.44812e+08	2.13895e+08	220044532	1.55471e+08	1.738	7.19	12.3596	2	2	2.67	6.36704	1	1		0			8.51	12.3596	2	3	9.95	23.5955	4	4	7.84
Q8DQ28	Tellurite resistance OS=Streptococcus pneumoniae (strain ATCC BAA-255 / R6) OX=171101 GN=tehB PE=4 SV=1	8.68056	2	18	2	1	288	32.9	4.98	677023131	1075234237	358084820	636746429	1145109112	1323900588	4.63908e+08	813570852	564536314	7.08461e+08	1.06315e+09	4.86879e+08	6.09703e+08	8.96418e+08	1.21398e+09	4.97327e+08	813570852	4.83665e+08	0.638	7.12	8.68056	2	3	5.76	5.20833	1	2	2.71	5.20833	1	1	6.64	5.20833	1	2	4.07	5.20833	1	2	5.67
Q8DNQ6	Uncharacterized protein OS=Streptococcus pneumoniae (strain ATCC BAA-255 / R6) OX=171101 GN=spr1593 PE=4 SV=1	45.6311	2	19	2	1	103	11.7	9.64	1.02492e+09	890362410	1053405507	1364640890	696607682	7.78431e+08	1109842862	6.74114e+08	632526532	1.07251e+09	8.80355e+08	1.43229e+09	1.30668e+09	5.45321e+08	7.13797e+08	1.18979e+09	6.74114e+08	5.41915e+08	3.642	7.05	45.6311	2	4	2.7	17.4757	1	1	2.41	17.4757	1	1	2.71	17.4757	1	1	4.61	45.6311	2	3	5.68
P0A2Y7	Chorismate synthase OS=Streptococcus pneumoniae (strain ATCC BAA-255 / R6) OX=171101 GN=aroC PE=3 SV=1	41.4948	14	68	14	1	388	42.8	6.24	4.63593e+08	3.62895e+08	265298214	9.27895e+08	8.48191e+08	9.42463e+08	721207426	698369134	634818590	4.85121e+08	3.58817e+08	3.60719e+08	8.88487e+08	6.63983e+08	8.64209e+08	7.73162e+08	698369134	5.43879e+08	5.449	7.04	16.7526	4	5	9.43	20.3608	5	5	8.32	15.9794	6	6	24.94	26.8041	8	10	25.44	24.2268	8	8	33.73
Q8DPN4	Serine/threonine protein phosphatase OS=Streptococcus pneumoniae (strain ATCC BAA-255 / R6) OX=171101 GN=pphA PE=4 SV=1	33.0579	4	26	4	1	242	27.2	4.74	672700980	3.52132e+08	375588729	4.41533e+08	6.08817e+08	415816763	6.21003e+08	508925100	9.95871e+08	7.03938e+08	3.48174e+08	5.10678e+08	4.22781e+08	4.76596e+08	3.81291e+08	6.65739e+08	508925100	8.53209e+08	1.683	7.02	14.876	2	2	9.75	26.0331	3	3	8.52	16.5289	2	2	7.97	16.5289	2	2	15.55	33.0579	4	4	8.89
Q8DRJ0	L-serine dehydratase alpha subunit OS=Streptococcus pneumoniae (strain ATCC BAA-255 / R6) OX=171101 GN=sdaA PE=4 SV=1	8.96552	2	11	2	1	290	30.4	4.69	328129722	279375284	137907696	447123170		319623381	208381482	283884588	338389700	3.43367e+08	2.76235e+08	1.87509e+08	4.28134e+08	#VALUE!	2.93085e+08	2.23393e+08	283884588	2.89914e+08	0.389	7	8.96552	2	2	6.92	8.96552	2	2	3.44	4.82759	1	1	2.86	4.13793	1	1		0			7.37
Q8DPJ8	Ribonuclease 3 OS=Streptococcus pneumoniae (strain ATCC BAA-255 / R6) OX=171101 GN=rnc PE=3 SV=1	17.6724	3	21	3	1	232	26.2	5.9	350933685	4.20771e+08	1.20945e+08	483620186	649237247	3.80551e+08	3.35559e+08	3.08484e+08	2.69748e+08	3.67229e+08	4.16042e+08	1.64446e+08	4.63081e+08	5.08238e+08	3.48954e+08	3.59732e+08	3.08484e+08	2.31106e+08	0.968	7	17.6724	2	2	5.8	17.6724	2	2	0	10.7759	1	1	3.1	6.89655	1	1	2.72	6.89655	1	1	6.27
Q8DPU4	Pyridoxal-phosphate dependent aminotransferase OS=Streptococcus pneumoniae (strain ATCC BAA-255 / R6) OX=171101 GN=nifS PE=3 SV=1	16.1725	4	18	4	1	371	40.7	6.44	4.37482e+08	450346110	2.78089e+08	485392552	563616680	4.65064e+08	400631088	284826970	689199708	4.57796e+08	4.45284e+08	3.78111e+08	4.64778e+08	4.41212e+08	4.26449e+08	4.29492e+08	284826970	5.9047e+08	1.154	7	14.0162	3	3	4.34	9.7035	2	2	12.02	16.1725	4	4	3.49	4.58221	1	1	3.7	4.58221	1	1	10.25
Q8DQ35	Endoribonuclease YbeY OS=Streptococcus pneumoniae (strain ATCC BAA-255 / R6) OX=171101 GN=ybeY PE=3 SV=1	13.9394	2	12	2	1	165	19.2	4.26	295808619	277905204	102348676	261818934	456915602	406463853	310221782		285554558	3.09545e+08	2.74782e+08	1.39161e+08	2.50699e+08	3.57684e+08	3.72715e+08	3.3257e+08	#VALUE!	2.44648e+08	1.154	6.98	13.9394	2	2	3.24	8.48485	1	1	2.3	8.48485	1	1	5.84	13.9394	2	2	5.97	13.9394	2	2	4.13
P67685	Small ribosomal subunit biogenesis GTPase RsgA OS=Streptococcus pneumoniae (strain ATCC BAA-255 / R6) OX=171101 GN=rsgA PE=3 SV=1	23.2877	5	20	5	1	292	33	6.44	4.47582e+08	477181192	451212597	685647848	703791830	5.86379e+08	684310206	654312840	824549118	4.68366e+08	4.71818e+08	6.13502e+08	6.56528e+08	5.50945e+08	5.37691e+08	7.33607e+08	654312840	7.0643e+08	0.896	6.96	10.9589	2	2	8.43	11.6438	2	2	4.61	5.47945	1	1	9.43	11.6438	2	2	12.84	17.1233	3	3	10.08
P0A4M6	Thiol peroxidase OS=Streptococcus pneumoniae (strain ATCC BAA-255 / R6) OX=171101 GN=tpx PE=3 SV=1	49.0798	6	33	6	1	163	18	4.93	233479439	148616759	150458824	1054649918	9.05922e+08	5.43832e+08	386316945	3.84564e+08	628624812	2.44321e+08	1.46946e+08	2.04575e+08	1.00986e+09	7.09176e+08	4.98677e+08	4.14146e+08	3.84564e+08	5.38572e+08	4.012	6.88	22.0859	2	2	5.36	22.0859	2	2	2.8	13.4969	1	1	20.11	49.0798	6	6	21.98	41.7178	5	7	13.66
Q8DQL4	Uncharacterized protein OS=Streptococcus pneumoniae (strain ATCC BAA-255 / R6) OX=171101 GN=ABC-NBD PE=4 SV=1	26.0465	5	20	5	1	215	23.8	7.66	493981718	7.9331e+08	3.70459e+08	613502542	874198388	931099121	4.47941e+08	4.85805e+08	3.18232e+08	5.1692e+08	7.84394e+08	5.03703e+08	5.87447e+08	6.84343e+08	8.53789e+08	4.80209e+08	4.85805e+08	2.72644e+08	1.683	6.86	14.8837	2	2	7.66	16.7442	2	2	11.5	20.9302	3	4	6.65	16.7442	2	2	7.58	10.6977	1	2	5.25
Q8DQT8	Phenylalanine--tRNA ligase alpha subunit OS=Streptococcus pneumoniae (strain ATCC BAA-255 / R6) OX=171101 GN=pheS PE=3 SV=2	27.0115	8	42	8	1	348	39.1	5.72	1.08959e+09	7.00558e+08	9.77327e+08	5.89788e+08	5.92338e+08	9.50936e+08	837107662	8.82923e+08	8.58465e+08	1.14018e+09	6.92684e+08	1.32885e+09	5.64739e+08	4.63696e+08	8.71979e+08	8.97411e+08	8.82923e+08	7.35487e+08	1.291	6.83	7.75862	3	3	11.94	17.2414	4	4	21.29	26.7241	7	8	9.07	11.4943	3	3	15.3	18.3908	4	4	11.09
Q8DRD5	Protein translocase subunit SecY OS=Streptococcus pneumoniae (strain ATCC BAA-255 / R6) OX=171101 GN=secY PE=3 SV=1	13.9908	5	39	5	1	436	47.3	9.69	2.37644e+09	2596184161	2.70414e+09	2.11916e+09	2.72456e+09	1.96219e+09	1.72486e+09	1.87265e+09	1.99552e+09	2.48679e+09	2.567e+09	3.67675e+09	2.02916e+09	2.13285e+09	1.79927e+09	1.84912e+09	1.87265e+09	1.70965e+09	1.154	6.78	7.79817	3	3	2	12.156	4	8	2.24	4.81651	2	2	2.7	13.9908	5	6	4.49	12.156	4	5	4.73
Q8DQ55	Ribosomal RNA small subunit methyltransferase I OS=Streptococcus pneumoniae (strain ATCC BAA-255 / R6) OX=171101 GN=rsmI PE=3 SV=1	11.7647	2	18	2	1	289	32.4	5.33	274010608	277878889	235721423	196269454	384852099	278616395	1.88606e+08	170224547	305294516	2.86734e+08	2.74756e+08	3.20504e+08	1.87934e+08	3.01271e+08	2.55483e+08	2.02193e+08	170224547	2.6156e+08	0.245	6.77	11.7647	2	2	6.56	11.7647	2	2	5.27	11.7647	2	2	4.76	11.7647	2	2	6.48	11.7647	2	2	6.07
P0A3L8	Homoserine kinase OS=Streptococcus pneumoniae (strain ATCC BAA-255 / R6) OX=171101 GN=thrB PE=3 SV=1	12.1107	2	16	2	1	289	31.5	6.24	819506998	676802265	3.71016e+08	598739442	737747450	590687434	423872278	687366910	666556918	8.57561e+08	6.69195e+08	5.04461e+08	5.73311e+08	5.77526e+08	5.41642e+08	4.54407e+08	687366910	5.7107e+08	0.778	6.71	12.1107	2	2	3.08	4.15225	1	1	6.64	12.1107	2	2	6.76	12.1107	2	2	6.18	12.1107	2	2	6.84
Q8DPM7	Uncharacterized protein OS=Streptococcus pneumoniae (strain ATCC BAA-255 / R6) OX=171101 GN=spr1094 PE=4 SV=1	33.4906	11	45	11	1	424	49.1	5.36	3.28409e+08	3.53189e+08	1.469e+08	4.65375e+08	5.57128e+08	3.28261e+08	4.20741e+08	244025692	5.29887e+08	3.43659e+08	3.49219e+08	1.99736e+08	4.45611e+08	4.36133e+08	3.01005e+08	4.5105e+08	244025692	4.53979e+08	1.593	6.63	10.1415	4	4	10.69	14.3868	5	5	1.89	2.35849	1	1	7.38	8.72642	3	3	19.34	26.6509	9	9	7.82
Q8DQG4	UPF0109 protein spr0683 OS=Streptococcus pneumoniae (strain ATCC BAA-255 / R6) OX=171101 GN=spr0683 PE=3 SV=1	41.7722	2	24	2	1	79	9	6.05	1701958544	1.01315e+09	1954788392	2.06741e+09	1.26905e+09	2.30227e+09	1486486880	1.3247e+09	1591993276	1.78099e+09	1.00176e+09	2.65787e+09	1.97961e+09	9.93445e+08	2.11111e+09	1.59357e+09	1.3247e+09	1.36393e+09	5.31	6.63	15.1899	1	2	16.9	41.7722	2	4	5.11	15.1899	1	3	5.32	15.1899	1	2	16.05	41.7722	2	4	12.13
Q8DP30	Uncharacterized protein OS=Streptococcus pneumoniae (strain ATCC BAA-255 / R6) OX=171101 GN=spr1391 PE=4 SV=1	14.8594	4	16	4	1	249	28.3	6.04	357752431	312992219	312330780	3.13939e+08	557312572	5.02434e+08	409430626	547768931	504093320	3.74365e+08	3.09474e+08	4.24668e+08	3.00605e+08	4.36277e+08	4.60716e+08	4.38925e+08	547768931	4.3188e+08	0.668	6.53	10.8434	2	2	6.77	10.8434	2	2	3.54	6.82731	1	1	4.68	8.03213	2	2	8.72	14.4578	3	3	8.09
Q8DQ14	DNA polymerase III, epsilon chain OS=Streptococcus pneumoniae (strain ATCC BAA-255 / R6) OX=171101 GN=dnaQ PE=4 SV=1	46.1538	5	12	5	1	208	23.7	4.67	333196746	2.99645e+08	1.67884e+08		612319951	432210076			2.84216e+08	3.48669e+08	2.96277e+08	2.28268e+08	#VALUE!	4.79338e+08	3.96323e+08	#VALUE!	#VALUE!	2.43501e+08	1.61	6.44	18.2692	2	2	4.31	29.8077	3	3	2.82	17.3077	2	2		0			8.08	18.2692	2	2	0
Q8DPM9	Exodeoxyribonuclease 7 large subunit OS=Streptococcus pneumoniae (strain ATCC BAA-255 / R6) OX=171101 GN=xseA PE=3 SV=2	11.435	4	17	4	1	446	50.5	9.35	2.51047e+08	270387561	187967139	266460132	192400632	196466286	1.58214e+08	2.29771e+08	1.99489e+08	2.62705e+08	2.67348e+08	2.55574e+08	2.55143e+08	1.50616e+08	1.80153e+08	1.69611e+08	2.29771e+08	1.70911e+08	0.389	6.39	5.15695	2	2	6.22	5.15695	2	2	5.65	5.15695	2	2	3.4	2.46637	1	1	3.02	2.46637	1	1	2.83
P59656	GTP cyclohydrolase 1 OS=Streptococcus pneumoniae (strain ATCC BAA-255 / R6) OX=171101 GN=folE PE=3 SV=1	21.7391	4	23	4	1	184	20.7	5.82	202978293			438951332	304676671	3.10911e+08	251948744	47237066	2.63385e+08	2.12404e+08	#VALUE!	#VALUE!	4.20309e+08	2.38508e+08	2.85096e+08	2.70099e+08	47237066	2.25654e+08	1.683	6.39	6.52174	1	2		0			0	3.80435	1	1	3.31	6.52174	1	1	16.23	21.7391	4	9	12.51
Q8DPC2	Spermidine/putrescine import ATP-binding protein PotA OS=Streptococcus pneumoniae (strain ATCC BAA-255 / R6) OX=171101 GN=potA PE=3 SV=1	6.49351	2	11	2	1	385	44.1	4.74	2.83414e+08	56987618			558157301	3.66931e+08		153303405	531786819	2.96574e+08	5.63471e+07	#VALUE!	#VALUE!	4.36938e+08	3.36465e+08	#VALUE!	153303405	4.55607e+08	0.259	6.38	6.49351	2	2	2.68	2.85714	1	1		0				0			5.58	6.49351	2	2	9.97
Q8DPE2	Uncharacterized protein OS=Streptococcus pneumoniae (strain ATCC BAA-255 / R6) OX=171101 GN=ABC-N PE=4 SV=1	6.62021	3	6	3	1	574	64.3	7.14	1.40215e+08	7.34077e+07				5.064e+07				1.46726e+08	7.25826e+07	#VALUE!	#VALUE!	#VALUE!	4.64353e+07	#VALUE!	#VALUE!	#VALUE!	0.241	6.36	6.62021	3	3	4.88	5.05226	2	2		0				0				0			2.03
Q8DQV8	Uncharacterized protein OS=Streptococcus pneumoniae (strain ATCC BAA-255 / R6) OX=171101 GN=spr0475 PE=4 SV=1	11.7424	3	13	3	1	264	31.1	8.82	607435642	86903930	585202771		793510217	942826406	526207050	632021948	1111051828	6.35642e+08	8.59272e+07	7.95685e+08	#VALUE!	6.21178e+08	8.64542e+08	5.64114e+08	632021948	9.5189e+08	0.438	6.33	8.71212	2	2	1.67	4.54545	1	1	5.39	7.19697	2	2		0			5.27	7.19697	2	2	3.25
Q8DQT9	6-phospho-beta-glucosidase OS=Streptococcus pneumoniae (strain ATCC BAA-255 / R6) OX=171101 GN=bglH PE=3 SV=1	17.1975	6	19	6	1	471	54.4	5.06	209585910	1.45045e+08	100678704	73675206	1.06144e+08	79576644	5.66764e+08	5.17006e+08	563294576	2.19318e+08	1.43415e+08	1.3689e+08	7.05462e+07	8.3092e+07	7.29693e+07	6.07592e+08	5.17006e+08	4.82601e+08	0.778	6.31	5.9448	2	2	5.6	5.9448	2	2	2.05	3.39703	1	1	2.53	3.39703	1	1	2.55	3.39703	1	1	2.71
Q8DPZ3	Release factor glutamine methyltransferase OS=Streptococcus pneumoniae (strain ATCC BAA-255 / R6) OX=171101 GN=prmC PE=3 SV=1	17.5627	3	4	3	1	279	31.8	4.67	211765526		235401954	1814282312		152166784				2.21599e+08	#VALUE!	3.2007e+08	1.73723e+09	#VALUE!	1.39532e+08	#VALUE!	#VALUE!	#VALUE!	0.585	6.29	7.52688	1	1		0			2.31	5.01792	1	1	2.45	5.01792	1	1		0			4.21
Q8DPD6	Uncharacterized protein OS=Streptococcus pneumoniae (strain ATCC BAA-255 / R6) OX=171101 GN=spr1226 PE=4 SV=1	17.4528	5	16	5	1	424	47.7	6.84	4.17814e+08	112124888	6.45399e+07	263959654	4.34035e+08	1.97643e+08	185105940	202053503	258070539	4.37216e+08	1.10865e+08	8.77533e+07	2.52749e+08	3.39773e+08	1.81232e+08	1.98441e+08	202053503	2.21101e+08	0.585	6.27	10.8491	3	3	3.38	3.06604	1	1	5.78	9.43396	2	2	3.72	3.06604	1	1	10.33	8.01887	3	4	6.09
Q8DQ60	Gamma-glutamyl phosphate reductase OS=Streptococcus pneumoniae (strain ATCC BAA-255 / R6) OX=171101 GN=proA PE=3 SV=1	16.4286	6	32	6	1	420	45.2	5.17	221409051	2.12352e+08	1.1348e+08	3.12883e+08	440966536	2.81488e+08	1.96388e+08	3.58932e+08	2.38377e+08	2.3169e+08	2.09965e+08	1.54295e+08	2.99595e+08	3.45199e+08	2.58116e+08	2.10536e+08	3.58932e+08	2.04229e+08	0.738	6.27	7.38095	3	3	6.97	7.14286	3	3	4.15	4.7619	2	2	6.84	7.14286	3	3	13.72	15.9524	5	5	11.43
Q8DQD5	ABC transporter membrane-spanning permease-glutamine transport OS=Streptococcus pneumoniae (strain ATCC BAA-255 / R6) OX=171101 GN=glnP PE=3 SV=1	12.6638	2	16	2	1	229	25.2	9.7	550543092	310360832	2.85915e+08	206981537	307118592	190793800	140027627	150361778	106709890	5.76108e+08	3.06872e+08	3.88751e+08	1.98191e+08	2.4042e+08	1.74952e+08	1.50115e+08	150361778	9.14233e+07	0.585	6.27	12.6638	2	2	6.09	12.6638	2	2	5	12.6638	2	2	5.48	12.6638	2	2	5.94	12.6638	2	2	3.59
Q8DNL4	Uncharacterized protein OS=Streptococcus pneumoniae (strain ATCC BAA-255 / R6) OX=171101 GN=ABC-N PE=4 SV=1	14.4082	7	14	7	1	583	65.6	6.48	1.50962e+08	117241916	2.18384e+08	75827842	43533655			79403948		1.57972e+08	1.15924e+08	2.96931e+08	7.26074e+07	3.40792e+07	#VALUE!	#VALUE!	79403948	#VALUE!	0.585	6.25	3.77358	3	3	0	1.54374	1	1	3.63	4.28816	3	3	5.68	4.45969	2	2	1.87	1.20069	1	1
Q8DP15	Uncharacterized protein OS=Streptococcus pneumoniae (strain ATCC BAA-255 / R6) OX=171101 GN=spr1418 PE=4 SV=1	21.2355	4	26	4	1	259	27.9	8.02	6.11588e+08	509070890	402707510	5.47818e+08	6.93868e+08	772922566	4.42559e+08	4.59191e+08	388159040	6.39987e+08	5.03349e+08	5.47551e+08	5.24552e+08	5.43176e+08	7.08746e+08	4.7444e+08	4.59191e+08	3.32554e+08	1.154	6.25	11.1969	2	2	10.51	17.3745	3	3	10.7	17.3745	3	3	11.04	17.3745	3	3	11.58	17.3745	3	3	11.19
Q8DQH7	ABC transporter ATP-binding protein-branched chain amino acid transport OS=Streptococcus pneumoniae (strain ATCC BAA-255 / R6) OX=171101 GN=livF PE=4 SV=1	15.678	3	14	3	1	236	25.6	7.4	6.75907e+08	192980728	1181746608	403341055	457430016		92469248	373850010	723168448	7.07293e+08	1.90812e+08	1.60679e+09	3.86211e+08	3.58087e+08	#VALUE!	9.91305e+07	373850010	6.19572e+08	0.585	6.25	11.4407	2	2	2.93	5.9322	1	1	3.1	5.50847	1	1	5.63	11.4407	2	2	8.8	15.678	3	3
Q8CZ85	Uncharacterized protein OS=Streptococcus pneumoniae (strain ATCC BAA-255 / R6) OX=171101 GN=spr0186 PE=4 SV=1	35.6098	5	9	5	1	205	23.2	5.71	1.34611e+08	195420839	76836366	8.18597e+07				46898619		1.40861e+08	1.93224e+08	1.04472e+08	7.83831e+07	#VALUE!	#VALUE!	#VALUE!	46898619	#VALUE!	1.848	6.25	28.7805	3	3	2.89	13.6585	2	2	2.97	7.80488	1	1	0	20.9756	2	2		0
Q8DR51	Mevalonate kinase OS=Streptococcus pneumoniae (strain ATCC BAA-255 / R6) OX=171101 GN=mvk PE=4 SV=1	11.6438	2	9	2	1	292	31.4	5.02	404496574		528047867	448480261	530342661	468656432	300645026	4.05567e+08		4.2328e+08	#VALUE!	7.17973e+08	4.29433e+08	4.15165e+08	4.29743e+08	3.22303e+08	4.05567e+08	#VALUE!	0.334	6.24	8.56164	1	1		0			0	3.08219	1	1	6.33	11.6438	2	2	5.6	8.56164	1	1	4.12
Q8DNX1	GTP pyrophosphokinase OS=Streptococcus pneumoniae (strain ATCC BAA-255 / R6) OX=171101 GN=relA PE=3 SV=1	15.9459	9	33	9	1	740	84.6	7.81	285621760	305564741	8.8712e+07	424005734	252906302	5.23317e+08	2.99706e+08	330047353	4.84385e+08	2.98885e+08	3.0213e+08	1.20619e+08	4.05998e+08	1.97981e+08	4.79865e+08	3.21296e+08	330047353	4.14996e+08	0.6	6.2	4.59459	2	2	2.82	2.43243	1	1	7.45	4.32432	2	2	13.6	7.83784	4	5	14.81	7.2973	3	4	12.65
Q8DQF7	Uncharacterized protein OS=Streptococcus pneumoniae (strain ATCC BAA-255 / R6) OX=171101 GN=spr0695 PE=1 SV=1	14.0811	6	23	6	1	419	45.2	5.67	2.98438e+08	2.76443e+08	2.55292e+08	3.24722e+08	3.9719e+08	2.22422e+08	4.14543e+08	4.18364e+08	434747930	3.12296e+08	2.73336e+08	3.47113e+08	3.10931e+08	3.1093e+08	2.03954e+08	4.44405e+08	4.18364e+08	3.72469e+08	1.254	6.18	8.35322	3	3	9.3	10.9785	4	4	4.32	5.96659	2	2	4.05	5.96659	2	2	5.91	5.96659	2	2	4.01
Q8DNL3	Uncharacterized protein OS=Streptococcus pneumoniae (strain ATCC BAA-255 / R6) OX=171101 GN=ABC-N PE=4 SV=1	12.4579	4	7	4	1	594	66.7	5.8	56532211	368431841	365301032	344663448				247111636		5.91573e+07	3.64291e+08	4.9669e+08	3.30025e+08	#VALUE!	#VALUE!	#VALUE!	247111636	#VALUE!	0.389	6.16	7.40741	2	2	4.24	2.6936	1	1	6.16	5.05051	2	2	3.86	2.6936	1	1		0
Q8DQR1	Serine/alanine adding enzyme OS=Streptococcus pneumoniae (strain ATCC BAA-255 / R6) OX=171101 GN=murM PE=4 SV=1	29.3103	9	40	9	1	406	47.4	8.28	201513724	347925560	2.86746e+08	5.32363e+08	8.07491e+08	9.04008e+08	5.69614e+08	4.1251e+08	611431876	2.10871e+08	3.44015e+08	3.89881e+08	5.09753e+08	6.32123e+08	8.28947e+08	6.10648e+08	4.1251e+08	5.23842e+08	2.162	6.16	7.88177	1	1	7.64	8.12808	2	2	6.87	7.63547	2	2	11.07	20.197	5	6	12.01	19.2118	6	6	13.12
Q8DNS7	Sucrose-6-phosphate hydrolase OS=Streptococcus pneumoniae (strain ATCC BAA-255 / R6) OX=171101 GN=scrB PE=3 SV=1	9.09091	3	8	3	1	484	55.2	5.14	5.78062e+07	1.23252e+08	78349948		92021532		7.23337e+07	79710324	30477719	6.04905e+07	1.21867e+08	1.0653e+08	#VALUE!	7.20366e+07	#VALUE!	7.75445e+07	79710324	2.61117e+07	0.292	6.13	5.99174	2	2	3.87	3.09917	1	1	3.16	3.09917	1	1		0			3.72	3.09917	1	1
Q8DQN4	Para-aminobenzoate synthetase OS=Streptococcus pneumoniae (strain ATCC BAA-255 / R6) OX=171101 GN=pabB PE=4 SV=1	10.1222	5	14	5	1	573	65.8	5.53	185958065	264647266	256250296	248526322	1.81813e+08	1.49904e+08			298493140	1.94593e+08	2.61673e+08	3.48417e+08	2.37971e+08	1.42328e+08	1.37457e+08	#VALUE!	#VALUE!	2.55733e+08	0.468	6.1	4.71204	3	3	4.58	3.4904	2	2	4.19	5.2356	2	2	1.94	1.57068	1	1	5.7	4.71204	3	3	4.18
Q8DR12	Uncharacterized protein OS=Streptococcus pneumoniae (strain ATCC BAA-255 / R6) OX=171101 GN=spr0391 PE=4 SV=1	20.155	3	30	3	1	129	14.1	5.02	1.02602e+09	1.12547e+09	1009685565	1.5317e+09	1.58055e+09	956161387	1.01273e+09	1902830138	1775851403	1.07366e+09	1.11282e+09	1.37284e+09	1.46665e+09	1.23729e+09	8.7677e+08	1.08568e+09	1902830138	1.52145e+09	1.154	6	13.9535	2	3	5.41	20.155	3	9	1.89	12.4031	2	2	4.56	20.155	3	3	1.81	12.4031	2	2	1.99
Q8DQ69	Carboxynorspermidine decarboxylase OS=Streptococcus pneumoniae (strain ATCC BAA-255 / R6) OX=171101 GN=nspC PE=4 SV=1	22.4	6	31	6	1	375	42	5.02	6.00945e+08	5.39961e+08	343519309	6.56523e+08	6.71865e+08	795324266	3.93354e+08	3.72345e+08	479120491	6.2885e+08	5.33892e+08	4.67074e+08	6.2864e+08	5.25951e+08	7.29288e+08	4.21691e+08	3.72345e+08	4.10485e+08	0.995	5.92	12.8	4	4	8.22	18.4	5	6	5.56	6.93333	2	2	6.31	12.8	4	4	7.27	13.0667	4	4	0
P0A4N2	Maltodextrin transport system permease protein MalC OS=Streptococcus pneumoniae (strain ATCC BAA-255 / R6) OX=171101 GN=malC PE=3 SV=1	6.66667	2	16	2	1	435	48.3	9.45	1.17513e+09	1.2225e+09	339568015	5.67295e+08	753477721	383763742	274826426	403066800	8.49918e+08	1.2297e+09	1.20876e+09	4.61702e+08	5.43202e+08	5.8984e+08	3.51899e+08	2.94624e+08	403066800	7.28165e+08	0.359	5.82	6.66667	2	2	5.95	6.66667	2	2	2.13	2.98851	1	1	4.46	6.66667	2	2	5.35	6.66667	2	2	1.67
Q8DPT4	DegV domain-containing protein spr1019 OS=Streptococcus pneumoniae (strain ATCC BAA-255 / R6) OX=171101 GN=spr1019 PE=3 SV=1	9.67742	2	14	2	1	279	30.6	5.3	570659876	1999170753	732897200	1842148683	5.09525e+08	1838908772	1077802316	591825438	2118563816	5.97159e+08	1.9767e+09	9.96501e+08	1.76391e+09	3.98868e+08	1.68622e+09	1.15545e+09	591825438	1.81507e+09	0.334	5.75	9.67742	2	2	6.11	4.30108	1	2	3.91	4.30108	1	1	7.33	9.67742	2	2	5.89	9.67742	2	2	7.12
Q8DQI7	Uncharacterized protein OS=Streptococcus pneumoniae (strain ATCC BAA-255 / R6) OX=171101 GN=spr0651 PE=4 SV=1	19.1436	5	7	5	1	397	43.4	8.19	188060864	229589368	8.93342e+07			174374664				1.96794e+08	2.27009e+08	1.21465e+08	#VALUE!	#VALUE!	1.59896e+08	#VALUE!	#VALUE!	#VALUE!	0.738	5.64	5.03778	1	1	3.42	3.02267	1	1	5.88	16.1209	3	3		0				0			6.07
P65505	Probable nicotinate-nucleotide adenylyltransferase OS=Streptococcus pneumoniae (strain ATCC BAA-255 / R6) OX=171101 GN=nadD PE=3 SV=1	25.8373	5	26	5	1	209	24.2	5.34	417064396	4.13053e+08	238592410	4.98409e+08	1173143598	6.43539e+08	4.86099e+08	3.62099e+08	301991719	4.36431e+08	4.0841e+08	3.24408e+08	4.77242e+08	9.18364e+08	5.90105e+08	5.21117e+08	3.62099e+08	2.5873e+08	2.162	5.56	11.0048	2	2	5.43	11.0048	2	2	0	4.78469	1	1	5.37	15.7895	3	3	9.71	17.7033	4	5	9.92
P63734	Carbamoyl-phosphate synthase small chain OS=Streptococcus pneumoniae (strain ATCC BAA-255 / R6) OX=171101 GN=carA PE=3 SV=1	20.8914	7	36	7	1	359	39.8	6.42	4.0749e+08	359488564	298597356	7.42574e+08	7.50627e+08	5.61158e+08	5.68312e+08	3.42346e+08	7.3516e+08	4.26412e+08	3.55448e+08	4.05995e+08	7.11037e+08	5.87608e+08	5.14565e+08	6.09252e+08	3.42346e+08	6.29846e+08	2.415	5.49	8.6351	4	4	4.91	6.68524	3	3	4.65	6.68524	2	2	6.89	10.585	4	4	10.41	6.96379	3	4	10.84
Q8DNL5	Uncharacterized protein OS=Streptococcus pneumoniae (strain ATCC BAA-255 / R6) OX=171101 GN=spr1655 PE=4 SV=1	14.8148	3	17	3	1	243	28.2	9.31	222618687	238099258	54841770	2.50834e+08	2.69091e+08	2.89901e+08	221540365	2.10875e+08	221191093	2.32956e+08	2.35423e+08	7.45669e+07	2.40181e+08	2.10651e+08	2.6583e+08	2.375e+08	2.10875e+08	1.89505e+08	0.438	5.48	11.1111	2	2	0	5.34979	1	1	2.19	5.76132	1	1	4.99	11.1111	2	2	7.66	14.8148	3	3	6.29
Q8DRK9	Tagatose-6-phosphate ketose/aldose isomerase OS=Streptococcus pneumoniae (strain ATCC BAA-255 / R6) OX=171101 GN=agaS PE=4 SV=1	25.5155	8	25	8	1	388	43.1	5.02	69184130		8.66701e+07	321552446	432275756	2.60144e+08	2.28966e+08	1.88796e+08	78999966	7.23967e+07	#VALUE!	1.17843e+08	3.07896e+08	3.38395e+08	2.38544e+08	2.4546e+08	1.88796e+08	6.7683e+07	1.089	5.46	6.70103	2	2		0			6.51	6.70103	2	2	9.9	11.3402	3	3	11.09	19.5876	6	6	9.96
Q8DQQ8	Uncharacterized protein OS=Streptococcus pneumoniae (strain ATCC BAA-255 / R6) OX=171101 GN=spr0544 PE=4 SV=1	17.6895	2	3	2	1	277	31.5	4.77	669497638	80735620								7.00586e+08	7.98282e+07	#VALUE!	#VALUE!	#VALUE!	#VALUE!	#VALUE!	#VALUE!	#VALUE!	0.274	5.41	17.6895	2	2	0	9.74729	1	1		0				0				0
Q7ZAK6	ATP-dependent DNA helicase RecG OS=Streptococcus pneumoniae (strain ATCC BAA-255 / R6) OX=171101 GN=recG PE=3 SV=1	5.2161	3	12	3	1	671	75.1	6.27	4.26015e+08	4.69732e+08	762044890	849475475	641019238	578703428	471837520		715300524	4.45797e+08	4.64452e+08	1.03613e+09	8.13398e+08	5.01805e+08	5.30653e+08	5.05828e+08	#VALUE!	6.12831e+08	0.189	5.41	3.12966	2	3	5.4	3.87481	2	2	1.86	1.78838	1	1	4.91	1.78838	1	2	1.93	1.78838	1	1	2.1
Q8DPP9	Glutaredoxin-like protein involved in electron transport system for ribonucleotide reductase system NrdEF OS=Streptococcus pneumoniae (strain ATCC BAA-255 / R6) OX=171101 GN=nrdH PE=4 SV=1	32.0513	2	13	2	1	78	8.9	8.46	1.1648e+08	129876026		261957078	407334581	287078165	1.87399e+08	191683487	294325556	1.21889e+08	1.28416e+08	#VALUE!	2.50832e+08	3.18871e+08	2.63242e+08	2.00899e+08	191683487	2.52162e+08	1.512	5.4	32.0513	2	2	4.83	32.0513	2	2		0			2.54	12.8205	1	1	0	12.8205	1	1	5.86
Q8DR53	Response regulator OS=Streptococcus pneumoniae (strain ATCC BAA-255 / R6) OX=171101 GN=csrR PE=1 SV=1	17.0306	3	13	3	1	229	26.9	7.05	227947608	182947319	303088566	163500000	164734800	1.85741e+08	92031840		131144597	2.38532e+08	1.80891e+08	4.12102e+08	1.56556e+08	1.28958e+08	1.70319e+08	9.86616e+07	#VALUE!	1.12358e+08	1.276	5.38	9.17031	2	2	5.41	9.17031	2	2	4	7.86026	1	1	2	3.93013	1	1	6.89	13.1004	2	2	5.43
Q8DMZ1	Cyclic-di-AMP phosphodiesterase OS=Streptococcus pneumoniae (strain ATCC BAA-255 / R6) OX=171101 GN=spr2010 PE=3 SV=1	8.21918	5	24	5	1	657	73.2	5.07	2.9653e+08	4.62437e+08	2.32951e+08	432338533	4.3709e+08	243988492	355858528	284695976	510290208	3.103e+08	4.5724e+08	3.16737e+08	4.13977e+08	3.42164e+08	2.2373e+08	3.81494e+08	284695976	4.37189e+08	0.52	5.29	3.04414	2	2	6.75	4.71842	3	3	5.65	4.71842	3	3	2.44	1.36986	1	1	12.44	8.21918	5	5	2.6
Q8DQD6	Uncharacterized protein OS=Streptococcus pneumoniae (strain ATCC BAA-255 / R6) OX=171101 GN=spr0726 PE=4 SV=1	52.6316	2	18	2	1	76	8.8	4.46		113659811	73619898	76147224		254550708	1.6881e+08		107613528	#VALUE!	1.12382e+08	1.00099e+08	7.29132e+07	#VALUE!	2.33415e+08	1.8097e+08	#VALUE!	9.21975e+07	2.162	5.22	30.2632	1	1	7.78	52.6316	2	2	12.78	52.6316	2	3	3.56	30.2632	1	1		0			19.42
Q8DQU0	Phosphotransferase system sugar-specific EII component OS=Streptococcus pneumoniae (strain ATCC BAA-255 / R6) OX=171101 GN=PTS-EII PE=4 SV=1	16.8301	9	22	9	1	612	65.8	6.38	424506698	2.71979e+08	209530300				1.04587e+09	888370350	9.48601e+08	4.44219e+08	2.68922e+08	2.84893e+08	#VALUE!	#VALUE!	#VALUE!	1.12121e+09	888370350	8.12711e+08	1.721	5.21	5.06536	3	3	2.66	3.59477	2	2	0	1.30719	1	1		0				0
Q8DRP2	Deoxyuridinetriphosphatase OS=Streptococcus pneumoniae (strain ATCC BAA-255 / R6) OX=171101 GN=dut PE=4 SV=1	29.932	3	20	3	1	147	15.8	5.52	1693008968	8.50792e+08	1540232035	857582620	2246269976	1708886136	1706137640	2138483752	2064766448	1.77162e+09	8.41229e+08	2.09421e+09	8.21161e+08	1.75843e+09	1.567e+09	1.82904e+09	2138483752	1.76898e+09	2.162	5.16	10.8844	1	2	6.9	20.4082	2	3	9.56	20.4082	2	3	9.42	20.4082	2	3	5.66	10.8844	1	2	2.83
Q8CZ48	Uncharacterized protein OS=Streptococcus pneumoniae (strain ATCC BAA-255 / R6) OX=171101 GN=spr0457 PE=4 SV=1	43.1579	2	10	2	1	95	10.9	5.22	135854728	194544076		595018510	1482453784	1047494440	3.63443e+08	456430812	82792646	1.42163e+08	1.92357e+08	#VALUE!	5.69748e+08	1.1605e+09	9.6052e+08	3.89624e+08	456430812	7.09323e+07	1.512	5.11	23.1579	1	1	4.8	23.1579	1	1		0			5.35	23.1579	1	1	4.91	23.1579	1	1	7.74
Q8DP67	UPF0291 protein spr1327 OS=Streptococcus pneumoniae (strain ATCC BAA-255 / R6) OX=171101 GN=spr1327 PE=3 SV=1	31.7647	2	11	2	1	85	9.9	8.4	340989012	431720716	79359778	406839982	489837331	550576708	395323144	435885930	287604580	3.56823e+08	4.26868e+08	1.07903e+08	3.89561e+08	3.83456e+08	5.04862e+08	4.23801e+08	435885930	2.46404e+08	1.154	5.11	15.2941	1	2	2.13	15.2941	1	1	0	15.2941	1	1	2.26	15.2941	1	1	5.27	31.7647	2	2	2.19
Q8CWQ5	UDP-N-acetylmuramoyl-L-alanyl-D-glutamate--L-lysine ligase OS=Streptococcus pneumoniae (strain ATCC BAA-255 / R6) OX=171101 GN=murE PE=3 SV=1	16.2162	6	21	6	1	481	53.8	5.47	2.38899e+08	5.35597e+08	2.97765e+08	1.41217e+08	1.18607e+08	98754028	2.89374e+08	652161980	1.42063e+08	2.49992e+08	5.29577e+08	4.04863e+08	1.3522e+08	9.2848e+07	9.05544e+07	3.1022e+08	652161980	1.21712e+08	0.817	5.07	5.40541	2	2	2.6	7.27651	3	3	4.67	5.40541	2	2	7.72	11.2266	4	4	2.02	3.7422	2	2	1.92
Q8CZ87	Uncharacterized protein OS=Streptococcus pneumoniae (strain ATCC BAA-255 / R6) OX=171101 GN=spr0182 PE=4 SV=1	6.75676	3	9	3	1	518	58.8	8.54	411764620	269410395	264414612		196271562		277173120	157826414	195753124	4.30885e+08	2.66382e+08	3.59518e+08	#VALUE!	1.53646e+08	#VALUE!	2.9714e+08	157826414	1.67711e+08	0.413	5.05	3.66795	1	1	7.43	5.40541	2	2	2.06	1.73745	1	1		0			0	1.35135	1	1
Q8DNR8	rRNA methylase OS=Streptococcus pneumoniae (strain ATCC BAA-255 / R6) OX=171101 GN=sunL PE=3 SV=1	20.0913	6	16	6	1	438	49.1	5.78	7.25497e+08	389632210	3.41275e+08	148388452	201505451	224620672				7.59185e+08	3.85253e+08	4.64023e+08	1.42086e+08	1.57743e+08	2.0597e+08	#VALUE!	#VALUE!	#VALUE!	0.905	5.03	5.25114	2	2	9.38	10.5023	3	3	12.86	13.6986	4	5	4.54	6.16438	2	2	6.16	8.21918	3	3	2.29
Q8DPI2	Ribitol-5-phosphate cytidylyltransferase OS=Streptococcus pneumoniae (strain ATCC BAA-255 / R6) OX=171101 GN=tarI PE=1 SV=1	43.8298	6	58	6	1	235	26.2	5.36	1724782700	2.08319e+09	1081692232	2.82785e+09	3.06137e+09	3.35505e+09	1.52855e+09	2.23293e+09	2.45851e+09	1.80487e+09	2.05978e+09	1.47075e+09	2.70775e+09	2.39651e+09	3.07648e+09	1.63867e+09	2.23293e+09	2.10632e+09	5.105	4.97	25.9574	3	4	8.43	29.7872	4	4	5.93	16.1702	3	4	18.82	29.7872	4	8	13.73	36.5957	4	7	16.14
Q8DPZ1	Uncharacterized protein OS=Streptococcus pneumoniae (strain ATCC BAA-255 / R6) OX=171101 GN=spr0927 PE=4 SV=1	21.1538	2	4	2	1	156	17.6	7.46	8.17332e+07				64312738					8.55286e+07	#VALUE!	#VALUE!	#VALUE!	5.03455e+07	#VALUE!	#VALUE!	#VALUE!	#VALUE!	0.585	4.96	21.1538	2	2	2.82	13.4615	1	1		0				0			2.63	7.69231	1	1
Q8DQN2	GTPase HflX OS=Streptococcus pneumoniae (strain ATCC BAA-255 / R6) OX=171101 GN=hflX PE=3 SV=1	9.70874	3	11	3	1	412	46.7	5.25	63694294		1.52853e+08	153233019	245552940		106692770	207999122		6.6652e+07	#VALUE!	2.0783e+08	1.46725e+08	1.92225e+08	#VALUE!	1.14379e+08	207999122	#VALUE!	0.407	4.93	7.76699	2	2		0			2.36	1.94175	1	1	3.61	7.76699	2	2	6.39	4.85437	1	2
Q8DNT4	Uncharacterized protein OS=Streptococcus pneumoniae (strain ATCC BAA-255 / R6) OX=171101 GN=spr1558 PE=4 SV=1	34.7107	3	14	3	1	121	14	6.32	731749424	586933412	706233698	3.44289e+08	828077738	641877659	476328253	713432200	647387112	7.65729e+08	5.80336e+08	9.60247e+08	3.29667e+08	6.48238e+08	5.88582e+08	5.10642e+08	713432200	5.54647e+08	1.154	4.91	12.3967	1	1	9.06	27.2727	2	2	3.92	12.3967	1	1	9.79	34.7107	3	3	4.67	12.3967	1	1	4.65
Q8DPI9	DNA topoisomerase 1 OS=Streptococcus pneumoniae (strain ATCC BAA-255 / R6) OX=171101 GN=topA PE=3 SV=1	26.5335	13	48	13	1	701	79.3	9.16	2.76334e+08	5.90734e+08	5.11842e+08	8.39137e+08	6.6453e+08	5.15668e+08	8.89023e+08	6.80635e+08	6.34426e+08	2.89166e+08	5.84095e+08	6.95938e+08	8.03499e+08	5.2021e+08	4.72851e+08	9.53066e+08	6.80635e+08	5.43542e+08	1.195	4.86	6.70471	3	3	11.62	9.84308	5	5	11.33	10.8417	5	6	16.94	18.2596	8	8	17.3	12.8388	6	7	8.95
Q8DQH8	ABC transporter ATP-binding protein-branched chain amino acid transport OS=Streptococcus pneumoniae (strain ATCC BAA-255 / R6) OX=171101 GN=livG PE=4 SV=1	16.1417	3	14	3	1	254	28.3	5.87	312195066	609270142	944926832	626526460	316489600	631494146	183625260	173944758	170715032	3.26692e+08	6.02422e+08	1.28479e+09	5.99917e+08	2.47755e+08	5.7906e+08	1.96853e+08	173944758	1.4626e+08	0.501	4.81	11.0236	2	2	5.03	16.1417	3	3	3.16	5.11811	1	1	2.01	9.44882	2	2	0	4.33071	1	1	1.85
Q8DRA6	Alkaline amylopullulanase OS=Streptococcus pneumoniae (strain ATCC BAA-255 / R6) OX=171101 GN=pulA PE=3 SV=1	13.4554	12	41	12	1	1256	140.2	5.73	1.1619e+08		58309379	2.24927e+08	3.63982e+08	2.44885e+08	3.36104e+08	2.42502e+08	388630004	1.21586e+08	#VALUE!	7.92817e+07	2.15374e+08	2.84933e+08	2.24552e+08	3.60316e+08	2.42502e+08	3.32957e+08	0.407	4.77	1.75159	2	2		0			2.94	0.955414	1	1	8.63	3.1051	3	3	18.83	8.20064	8	8	16.66
Q8DQZ4	Xylose repressor protein OS=Streptococcus pneumoniae (strain ATCC BAA-255 / R6) OX=171101 GN=xylR PE=4 SV=1	15.2334	5	15	5	1	407	45.7	5.94	152808173	1.50283e+08	61307298	86440112	98021012	106126468		9.20361e+07	112312132	1.59904e+08	1.48594e+08	8.33579e+07	8.27689e+07	7.67331e+07	9.73147e+07	#VALUE!	9.20361e+07	9.6223e+07	0.688	4.74	6.87961	2	2	7.31	11.7936	4	4	1.74	5.65111	2	2	2.13	2.2113	1	1	2.34	2.2113	1	1	2.17
Q8DRP0	DNA repair protein RadA OS=Streptococcus pneumoniae (strain ATCC BAA-255 / R6) OX=171101 GN=radA PE=1 SV=1	8.09524	3	11	3	1	420	45.8	5.54	1.83931e+08	360097583	310153359	84290306		212748080	1.29524e+08			1.92472e+08	3.5605e+08	4.21707e+08	8.07104e+07	#VALUE!	1.95083e+08	1.38855e+08	#VALUE!	#VALUE!	0.35	4.7	5	2	2	3.41	3.09524	1	1	6.68	8.09524	3	3	3.31	2.61905	1	1		0			7.57
Q8DRE9	Riboflavin biosynthesis protein RibD OS=Streptococcus pneumoniae (strain ATCC BAA-255 / R6) OX=171101 GN=ribD PE=3 SV=1	12.0219	3	8	3	1	366	40.6	7.84	268597208	2.51559e+08	251841896	81200144	365077622	1.04926e+08				2.8107e+08	2.48732e+08	3.42423e+08	7.77515e+07	2.85791e+08	9.62136e+07	#VALUE!	#VALUE!	#VALUE!	0.551	4.62	4.37158	1	1	4.26	6.55738	2	2	3.68	4.37158	1	1	4.01	4.37158	1	1	3.6	5.46448	1	2	3.77
Q8CY81	Uncharacterized protein OS=Streptococcus pneumoniae (strain ATCC BAA-255 / R6) OX=171101 GN=spr1876 PE=4 SV=1	23.7864	4	18	4	1	206	23.5	4.73	369180772	4.04399e+08	577773490	295808284	599716528	624631664	478299204	414822976	3.76218e+08	3.86324e+08	3.99854e+08	7.85583e+08	2.83245e+08	4.69472e+08	5.72768e+08	5.12755e+08	414822976	3.22324e+08	1.154	4.62	19.4175	3	3	5.03	19.4175	3	3	4.86	8.73786	2	2	2.57	14.0777	2	2	4.73	8.73786	2	2	2.45
P63896	4-hydroxy-tetrahydrodipicolinate reductase OS=Streptococcus pneumoniae (strain ATCC BAA-255 / R6) OX=171101 GN=dapB PE=3 SV=1	36.8627	5	16	5	1	255	27.8	4.86	780677060		685380232	4.39836e+08	7.59775e+08	5.13307e+08	556974136	362218430		8.16928e+08	#VALUE!	9.31894e+08	4.21156e+08	5.9477e+08	4.70686e+08	5.97097e+08	362218430	#VALUE!	1.683	4.57	7.05882	1	1		0			4.7	7.05882	1	1	7.27	12.549	2	2	15.48	25.8824	4	4	13.14
Q8DRF5	Response regulator OS=Streptococcus pneumoniae (strain ATCC BAA-255 / R6) OX=171101 GN=rr07 PE=4 SV=1	7.94393	3	19	3	1	428	49.4	4.98	242743063	163759045		336141554	4.40669e+08	6.85268e+08	376809701	417647211	5.26518e+08	2.54015e+08	1.61918e+08	#VALUE!	3.21865e+08	3.44966e+08	6.2837e+08	4.03954e+08	417647211	4.51092e+08	0.35	4.54	5.14019	2	2	4.56	5.14019	2	2		0			4.47	7.94393	3	3	6.57	7.94393	3	3	2.94
Q8DR63	dTDP-4-dehydrorhamnose reductase OS=Streptococcus pneumoniae (strain ATCC BAA-255 / R6) OX=171101 GN=cpsO PE=3 SV=1	7.77385	2	5	2	1	283	32.3	4.96	276576670	120146749			103931019	109615130				2.8942e+08	1.18796e+08	#VALUE!	#VALUE!	8.13596e+07	1.00514e+08	#VALUE!	#VALUE!	#VALUE!	0.311	4.52	7.77385	1	1	3.77	7.77385	1	1		0				0			2.16	7.77385	2	2	2.5
Q8DNY1	1-acyl-sn-glycerol-3-phosphate acyltransferase OS=Streptococcus pneumoniae (strain ATCC BAA-255 / R6) OX=171101 GN=plsC PE=1 SV=1	21.5909	6	31	6	1	264	30.7	9.66	3.03074e+08	2.7986e+08	1.35401e+08	3.55539e+08	4.98029e+08	2.84398e+08	2.71177e+08	3.60471e+08	4.70756e+08	3.17148e+08	2.76715e+08	1.84101e+08	3.40439e+08	3.89869e+08	2.60784e+08	2.90712e+08	3.60471e+08	4.03318e+08	0.874	4.49	15.9091	5	5	2.11	7.95455	3	3	2.03	2.65152	1	1	2.19	7.95455	3	3	5.22	13.6364	4	4	6.14
Q8DRE3	Arsenate reductase, putative OS=Streptococcus pneumoniae (strain ATCC BAA-255 / R6) OX=171101 GN=arsC PE=3 SV=1	33.3333	4	21	4	1	132	14.9	8.76	3.19668e+08	447498914	2.02047e+08	219497244	107938741	2.53309e+08	1.51418e+08	3.64057e+08	693047760	3.34512e+08	4.42469e+08	2.74718e+08	2.10175e+08	8.44969e+07	2.32276e+08	1.62326e+08	3.64057e+08	5.93766e+08	2.594	4.46	18.9394	2	2	5.43	18.9394	2	3	2.74	25	3	3	2.91	18.9394	2	2	2.65	14.3939	2	2	4.7
P66836	Polyamine aminopropyltransferase OS=Streptococcus pneumoniae (strain ATCC BAA-255 / R6) OX=171101 GN=speE PE=3 SV=1	29.3706	6	24	6	1	286	32.8	5.01	3.02026e+08		238795592	5.13693e+08	8.38924e+08	738639435	5.2858e+08	2.55164e+08	6.89176e+08	3.16051e+08	#VALUE!	3.24684e+08	4.91876e+08	6.56729e+08	6.77309e+08	5.66657e+08	2.55164e+08	5.90449e+08	1.683	4.46	8.39161	2	2		0			4.75	7.34266	1	1	10.66	15.7343	3	3	15.71	25.8741	5	5	8.06
Q8DN91	Uncharacterized protein OS=Streptococcus pneumoniae (strain ATCC BAA-255 / R6) OX=171101 GN=spr1855 PE=4 SV=1	9.14826	2	6	2	1	317	35.7	4.65	151713864		132373368		1.47308e+08	1.52373e+08			179784773	1.58759e+08	#VALUE!	1.79985e+08	#VALUE!	1.15316e+08	1.39721e+08	#VALUE!	#VALUE!	1.5403e+08	0.468	4.35	6.94006	1	1		0			4.18	6.94006	1	1		0			6.71	9.14826	2	2	0
Q8DQF0	Uncharacterized protein OS=Streptococcus pneumoniae (strain ATCC BAA-255 / R6) OX=171101 GN=spr0710 PE=4 SV=1	19.6629	6	22	6	1	356	41.2	5.57	2.34143e+08	339840896		3.90144e+08	2.16183e+09	4.11688e+08	512243134	340736112	3.68786e+08	2.45015e+08	3.36021e+08	#VALUE!	3.73575e+08	1.69233e+09	3.77505e+08	5.49144e+08	340736112	3.15956e+08	0.957	4.32	8.14607	2	2	2.97	3.08989	1	1		0			11.01	11.236	3	4	9.68	10.9551	3	3	7.6
Q8DNT6	Uncharacterized protein OS=Streptococcus pneumoniae (strain ATCC BAA-255 / R6) OX=171101 GN=spr1550 PE=4 SV=1	12.7208	3	4	3	1	283	33.6	7.05	131282514	120378811	269694878					143458520		1.37379e+08	1.19026e+08	3.66697e+08	#VALUE!	#VALUE!	#VALUE!	#VALUE!	143458520	#VALUE!	0.438	4.31	5.65371	1	1	2.79	6.00707	1	1	0	6.71378	1	1		0				0
Q8DNZ8	Cobyric acid synthase OS=Streptococcus pneumoniae (strain ATCC BAA-255 / R6) OX=171101 GN=cobQ PE=4 SV=1	22.6923	3	14	3	1	260	29.2	4.94	439976989	669008430	443057854	447145443	5.53738e+08	2.53137e+08	2.16796e+08	427947814	141647550	4.60408e+08	6.61489e+08	6.02414e+08	4.28155e+08	4.33479e+08	2.32119e+08	2.32413e+08	427947814	1.21356e+08	0.701	4.31	12.6923	2	2	2.52	5.38462	1	1	2.69	5.38462	1	1	4.16	12.6923	2	2	0	5.38462	1	1	6.38
P59655	Dihydropteroate synthase OS=Streptococcus pneumoniae (strain ATCC BAA-255 / R6) OX=171101 GN=sulA PE=1 SV=1	17.1975	4	25	4	1	314	34.4	5.07	2.94536e+08	216902194	2.24053e+08	511357425	7.5655e+08	484553488	2.865e+08	484632911	468768546	3.08213e+08	2.14464e+08	3.04639e+08	4.8964e+08	5.92245e+08	4.4432e+08	3.07139e+08	484632911	4.01616e+08	1.154	4.19	7.64331	2	2	6.83	10.5096	2	3	5.48	10.5096	2	2	8.25	12.7389	3	3	11.6	12.7389	3	5	8.48
P66420	30S ribosomal protein S14 OS=Streptococcus pneumoniae (strain ATCC BAA-255 / R6) OX=171101 GN=rpsN PE=3 SV=1	33.7079	5	23	5	1	89	10.1	11.22	3.8791e+09	5.50209e+09	5690134056	5.08497e+09	7.67742e+09	6.26872e+09	4.60109e+09	5.51569e+09	9686269952	4.05923e+09	5.44025e+09	7.73673e+09	4.86901e+09	6.01006e+09	5.74822e+09	4.93255e+09	5.51569e+09	8.29868e+09	55.234	4.15	20.2247	2	2	4.95	23.5955	3	3	15.63	33.7079	5	7	1.74	20.2247	2	2	1.78	20.2247	2	2	3.38
Q8DRD1	Phosphoglycerate mutase 2 paralog OS=Streptococcus pneumoniae (strain ATCC BAA-255 / R6) OX=171101 GN=gpmB PE=4 SV=1	16.8675	3	14	3	1	249	27.9	5.12	903524625	3.83174e+08	787370758	1093784752	9.4026e+08	1216487476	871010100	881258804	9.08737e+08	9.4548e+08	3.78867e+08	1.07057e+09	1.04733e+09	7.36057e+08	1.11548e+09	9.33756e+08	881258804	7.78557e+08	1.154	4.15	6.0241	1	1	3.39	12.8514	2	2	4.21	6.0241	1	1	3.65	6.0241	1	1	10.14	12.8514	2	3	4.14
Q8DPM0	Uncharacterized restriction enzyme, interrupted-N OS=Streptococcus pneumoniae (strain ATCC BAA-255 / R6) OX=171101 GN=spr1102 PE=4 SV=1	15.52	7	10	7	1	625	71.8	5.99	5.38817e+07				1.06055e+08	2.80554e+06	70827858	3.22614e+06	214667516	5.63838e+07	#VALUE!	#VALUE!	#VALUE!	8.3022e+07	2.5726e+06	7.59302e+07	3.22614e+06	1.83916e+08	0.453	4.14	6.72	3	3		0				0				0			9	7.52	3	3	0
Q8CZ89	UPF0297 protein spr0175 OS=Streptococcus pneumoniae (strain ATCC BAA-255 / R6) OX=171101 GN=spr0175 PE=3 SV=1	39.7727	3	22	3	1	88	10.2	5.01	6.51233e+08	6.31587e+08	692962800	4.65737e+08	7.35892e+08	386413945	417478808	4.13992e+08	526005728	6.81474e+08	6.24489e+08	9.42203e+08	4.45957e+08	5.76073e+08	3.5433e+08	4.47553e+08	4.13992e+08	4.50654e+08	9	4.11	35.2273	2	2	5.49	35.2273	2	3	9.06	14.7727	1	3	2.44	35.2273	2	2	8.46	35.2273	2	3	4.52
Q8CYV9	Uncharacterized protein OS=Streptococcus pneumoniae (strain ATCC BAA-255 / R6) OX=171101 GN=spr0850 PE=4 SV=1	10.241	2	7	2	1	166	19.1	5.35	142634606		4.97665e+07	82677206	48753536			141459148		1.49258e+08	#VALUE!	6.76662e+07	7.91658e+07	3.81654e+07	#VALUE!	#VALUE!	141459148	#VALUE!	1.371	4.11	9.63855	1	1		0			3.39	9.63855	1	1	2.29	9.63855	1	1	7.26	10.241	2	2
Q8DNM5	Anthranilate synthase component 1 OS=Streptococcus pneumoniae (strain ATCC BAA-255 / R6) OX=171101 GN=trpE PE=3 SV=1	10.4723	3	6	3	1	487	55.5	5.83	462523984	517799617								4.84002e+08	5.1198e+08	#VALUE!	#VALUE!	#VALUE!	#VALUE!	#VALUE!	#VALUE!	#VALUE!	0.172	4.1	10.4723	3	3	4.11	5.54415	2	2	3.79	2.87474	1	1		0				0
Q8DRB8	Transaldolase OS=Streptococcus pneumoniae (strain ATCC BAA-255 / R6) OX=171101 GN=talC PE=4 SV=1	19.3694	3	7	3	1	222	24.4	5.64	78508436	115780590	114200295			121065488		117799536		8.2154e+07	1.14479e+08	1.55275e+08	#VALUE!	#VALUE!	1.11013e+08	#VALUE!	117799536	#VALUE!	0.638	4.04	7.20721	1	1	4.96	12.1622	2	2	3.69	7.20721	1	1		0			0	4.05405	1	1	2.21
Q8DNS5	3-hydroxy-3-methylglutaryl coenzyme A reductase OS=Streptococcus pneumoniae (strain ATCC BAA-255 / R6) OX=171101 GN=mvaA PE=1 SV=1	13.9151	5	14	5	1	424	46.2	6.46	520668816	372023541	378464292	320356776	278281096	484484484	434987084	466151496	2.85948e+08	5.44846e+08	3.67842e+08	5.14588e+08	3.06751e+08	2.17845e+08	4.44257e+08	4.66323e+08	466151496	2.44985e+08	0.778	4.01	3.30189	1	1	6.11	5.42453	2	2	6.69	6.60377	2	2	8.85	7.78302	2	2	5.44	4.48113	1	1	3.94
Q8DPD7	LicD1 paralog OS=Streptococcus pneumoniae (strain ATCC BAA-255 / R6) OX=171101 GN=licD1 PE=4 SV=1	15.3025	3	21	3	1	281	32.6	6.33	166835724	2.04106e+08	1.7482e+08	250524705	271719273	1.60898e+08	147741616	1.34587e+08	2.38524e+08	1.74583e+08	2.01812e+08	2.37698e+08	2.39885e+08	2.12708e+08	1.47539e+08	1.58385e+08	1.34587e+08	2.04354e+08	0.585	4.01	4.98221	2	2	3.87	4.98221	2	2	2.1	4.98221	2	2	3.68	4.98221	2	2	8.46	15.3025	3	3	6.69
Q8DPD1	3-dehydroquinate synthase OS=Streptococcus pneumoniae (strain ATCC BAA-255 / R6) OX=171101 GN=aroB PE=3 SV=1	25.6338	8	31	8	1	355	39	5.44	228011773	498766988	283795061	6.67334e+08	6.6427e+08	6.03619e+08	3.85934e+08	3.95729e+08	437048896	2.386e+08	4.93161e+08	3.85869e+08	6.38992e+08	5.20006e+08	5.535e+08	4.13736e+08	3.95729e+08	3.7444e+08	2.548	4	14.3662	3	3	0	1.97183	1	1	1.99	9.29577	2	2	3.75	17.1831	5	5	15.7	23.662	5	6	8.08
Q8DPB0	Uncharacterized protein OS=Streptococcus pneumoniae (strain ATCC BAA-255 / R6) OX=171101 GN=spr1259 PE=3 SV=1	14.9813	3	5	3	1	267	29.5	4.53	230833725	281336610					42818578		52433600	2.41553e+08	2.78174e+08	#VALUE!	#VALUE!	#VALUE!	#VALUE!	4.59031e+07	#VALUE!	4.49223e+07	0.778	3.99	5.61798	1	1	4.12	5.61798	1	1		0				0			2.29	3.74532	1	1
Q8DQ77	Uncharacterized protein OS=Streptococcus pneumoniae (strain ATCC BAA-255 / R6) OX=171101 GN=ABC-NBD PE=4 SV=1	13.2841	2	4	2	1	271	30.4	6.96	90826129			90488664	224583924	155867468				9.50437e+07	#VALUE!	#VALUE!	8.66455e+07	1.75809e+08	1.42926e+08	#VALUE!	#VALUE!	#VALUE!	0.292	3.98	5.53506	1	1		0				0			4.17	5.53506	1	1	3.51	7.74908	1	1	3.06
Q8DR45	Response regulator OS=Streptococcus pneumoniae (strain ATCC BAA-255 / R6) OX=171101 GN=rr03 PE=4 SV=1	21.4286	4	7	4	1	210	23.5	4.94	187885298		2.12501e+08					58848438		1.9661e+08	#VALUE!	2.88932e+08	#VALUE!	#VALUE!	#VALUE!	#VALUE!	58848438	#VALUE!	1.424	3.89	11.4286	2	2		0			2.44	12.8571	2	3		0				0			0
P0A3T5	Protein DpnD OS=Streptococcus pneumoniae (strain ATCC BAA-255 / R6) OX=171101 GN=dpnD PE=4 SV=1	33.3333	4	20	4	1	153	18	4.65	624937496	448473570	2.30866e+08	556383024	5.67678e+08	359896814	450230671	269884388	4.34416e+08	6.53957e+08	4.43433e+08	3.13902e+08	5.32753e+08	4.44391e+08	3.30014e+08	4.82664e+08	269884388	3.72184e+08	1.31	3.88	9.15033	1	1	7.85	17.6471	2	2	9.46	26.1438	3	3	3.7	9.15033	1	1	9.1	24.8366	3	3	6.49
Q8DQA2	Cysteine desulfurase OS=Streptococcus pneumoniae (strain ATCC BAA-255 / R6) OX=171101 GN=spr0773 PE=3 SV=1	17.402	4	12	4	1	408	45.1	5.2		137307988	1.46018e+08			140361870	122543422	173759581	84547900	#VALUE!	1.35765e+08	1.98537e+08	#VALUE!	#VALUE!	1.28707e+08	1.31371e+08	173759581	7.24361e+07	0.468	3.85	4.16667	1	1	4.52	6.86275	1	1	6.4	13.7255	3	3		0				0			6.96
Q8DPE7	Uncharacterized protein OS=Streptococcus pneumoniae (strain ATCC BAA-255 / R6) OX=171101 GN=ABC-NDB PE=4 SV=1	27.7778	5	23	5	1	252	27.7	9.01	290314082	465488286	1.93674e+08	218393220	5.84271e+08	460563544	492477728	3.79578e+08	4.86248e+08	3.03795e+08	4.60256e+08	2.63333e+08	2.09118e+08	4.5738e+08	4.22322e+08	5.27955e+08	3.79578e+08	4.16592e+08	2.162	3.84	12.3016	2	2	6.73	12.3016	2	2	12.33	19.8413	3	3	2.08	3.1746	1	1	16.31	18.6508	4	5	6.79
Q8DQK5	Hydroxyethylthiazole kinase 1 OS=Streptococcus pneumoniae (strain ATCC BAA-255 / R6) OX=171101 GN=thiM1 PE=3 SV=2	17.6923	3	6	3	1	260	27.6	4.98	1.86222e+08	2.01224e+08								1.94869e+08	1.98962e+08	#VALUE!	#VALUE!	#VALUE!	#VALUE!	#VALUE!	#VALUE!	#VALUE!	0.701	3.84	9.23077	2	2	3.64	9.23077	2	2	3.9	8.46154	1	1		0				0
Q8CYX1	Uncharacterized protein OS=Streptococcus pneumoniae (strain ATCC BAA-255 / R6) OX=171101 GN=spr0799 PE=4 SV=1	11.0345	2	10	2	1	290	32.7	5.54	285448607	233591242	169083562	171707270	271393216	174809124	226795610	253349554	379531548	2.98704e+08	2.30966e+08	2.29898e+08	1.64415e+08	2.12453e+08	1.60295e+08	2.43134e+08	253349554	3.25162e+08	0.359	3.8	5.51724	1	1	2.71	5.51724	1	1	2.58	5.51724	1	1	2.65	5.51724	1	1	2.93	5.51724	1	1	2.64
Q8CYY8	Uncharacterized protein OS=Streptococcus pneumoniae (strain ATCC BAA-255 / R6) OX=171101 GN=spr0703 PE=4 SV=1	9.09091	2	8	2	1	242	28.1	5.01	1.16078e+08	183223938		199666950	150313630	1.52406e+08	166340198	161560732		1.21468e+08	1.81165e+08	#VALUE!	1.91187e+08	1.17669e+08	1.39752e+08	1.78323e+08	161560732	#VALUE!	0.425	3.73	6.19835	1	1	3.75	6.19835	1	1		0			3.6	6.19835	1	1	1.62	2.89256	1	1	2.73
Q8DNB0	Uncharacterized protein OS=Streptococcus pneumoniae (strain ATCC BAA-255 / R6) OX=171101 GN=spr1832 PE=4 SV=1	14.4628	3	4	3	1	242	28	7.97			206433588	85514912	142047038					#VALUE!	#VALUE!	2.80682e+08	8.1883e+07	1.11198e+08	#VALUE!	#VALUE!	#VALUE!	#VALUE!	0.638	3.67	4.95868	1	1		0			0	3.71901	1	1	3.08	5.78512	1	1	3.77	5.78512	1	1
Q8DNF9	Uncharacterized protein OS=Streptococcus pneumoniae (strain ATCC BAA-255 / R6) OX=171101 GN=spr1760 PE=4 SV=1	17.4419	3	9	3	1	172	19.3	5.22	4.8584e+08	547648370			4.06357e+08	669362996	440245328		300068602	5.08401e+08	5.41493e+08	#VALUE!	#VALUE!	3.18105e+08	6.13785e+08	4.7196e+08	#VALUE!	2.57083e+08	0.778	3.66	6.39535	1	1	3.45	6.39535	1	1		0			2.75	5.81395	1	1	5.19	11.6279	2	2	3.45
Q8DN56	5-formyltetrahydrofolate cyclo-ligase OS=Streptococcus pneumoniae (strain ATCC BAA-255 / R6) OX=171101 GN=spr1905 PE=3 SV=1	21.547	3	4	3	1	181	20.8	5.99	4.65713e+08	4.83572e+08	396995280							4.87338e+08	4.78136e+08	5.39784e+08	#VALUE!	#VALUE!	#VALUE!	#VALUE!	#VALUE!	#VALUE!	0.874	3.65	11.6022	2	2	0	6.07735	1	1	0	9.94475	1	1		0				0
Q8DP13	Ferredoxin--NADP reductase OS=Streptococcus pneumoniae (strain ATCC BAA-255 / R6) OX=171101 GN=spr1421 PE=3 SV=1	36.0248	8	29	8	1	322	35.3	5.31	932258336	982285984	4.93017e+08	6.02353e+08	892030646	8.84272e+08	1501193200	532118059	1079942416	9.75548e+08	9.71245e+08	6.70343e+08	5.7677e+08	6.98302e+08	8.1085e+08	1.60934e+09	532118059	9.25237e+08	3.437	3.59	4.03727	1	1	3.3	4.03727	1	1	6.21	8.69565	2	2	9.95	16.4596	3	3	18.15	22.9814	4	5	21.06
Q8DRE8	Holliday junction ATP-dependent DNA helicase RuvA OS=Streptococcus pneumoniae (strain ATCC BAA-255 / R6) OX=171101 GN=ruvA PE=3 SV=1	24.3655	4	17	4	1	197	21.5	7.46	346002379	321317979	376945940	410473558	371121192	3.54181e+08	358360572	371895160	250309604	3.62069e+08	3.17706e+08	5.12524e+08	3.9304e+08	2.90522e+08	3.24773e+08	3.84176e+08	371895160	2.14452e+08	1.783	3.59	12.6904	2	2	7.49	19.2893	3	3	2.39	7.1066	1	1	1.81	5.58376	1	1	4.13	10.6599	2	2	7.16
Q8CY89	Uncharacterized protein OS=Streptococcus pneumoniae (strain ATCC BAA-255 / R6) OX=171101 GN=spr1838 PE=4 SV=1	22.7941	2	12	2	1	136	15.1	8.06	368194344	86896712	122573492	403571508	640370488	278874282	382225488	257629274		3.85292e+08	8.592e+07	1.6666e+08	3.86432e+08	5.01297e+08	2.55719e+08	4.0976e+08	257629274	#VALUE!	0.668	3.56	10.2941	1	1	2.51	12.5	1	1	4.8	22.7941	2	2	3.38	10.2941	1	1	5.54	22.7941	2	2	6.13
Q8DNN6	Sucrose operon repressor (SCR operon regulatory protein) OS=Streptococcus pneumoniae (strain ATCC BAA-255 / R6) OX=171101 GN=scrR PE=4 SV=1	7.71513	2	12	2	1	337	38.7	7.05	198287426	227325573		602307612	839675661	562104709	7.54717e+08	384253228	585765344	2.07495e+08	2.24771e+08	#VALUE!	5.76727e+08	6.57318e+08	5.15432e+08	8.09086e+08	384253228	5.01852e+08	0.259	3.56	4.45104	1	1	3.16	4.45104	1	1		0			6.27	7.71513	2	2	6.35	7.71513	2	2	6.44
Q8DRQ2	Peptidyl-tRNA hydrolase OS=Streptococcus pneumoniae (strain ATCC BAA-255 / R6) OX=171101 GN=pth PE=3 SV=1	37.5661	4	11	4	1	189	21.4	8.91	715418133	5.4055e+08	1.91537e+08	426870312	603022968	49545469				7.48639e+08	5.34474e+08	2.60427e+08	4.08741e+08	4.7206e+08	4.54316e+07	#VALUE!	#VALUE!	#VALUE!	1.61	3.51	23.2804	3	3	5.5	15.3439	2	3	5.25	15.3439	2	2	0	8.46561	1	1	2.32	8.46561	1	1	2.77
Q8DPB9	Alpha-acetolactate decarboxylase OS=Streptococcus pneumoniae (strain ATCC BAA-255 / R6) OX=171101 GN=aldB PE=3 SV=1	10.2881	2	6	2	1	243	27.3	4.98	239956890			471822012	442388156	246025656		423721795		2.51099e+08	#VALUE!	#VALUE!	4.51783e+08	3.46312e+08	2.25598e+08	#VALUE!	423721795	#VALUE!	0.425	3.49	4.93827	1	1		0				0			3.61	4.93827	1	1	3.39	4.93827	1	1	3.68
Q8CYZ7	Uncharacterized protein OS=Streptococcus pneumoniae (strain ATCC BAA-255 / R6) OX=171101 GN=spr0675 PE=4 SV=1	11.9318	2	13	2	1	176	21.1	9.22	216620641	386947872	26484712	156970610	200757682	188856315	338991826	115143556	197448992	2.2668e+08	3.82599e+08	3.60106e+07	1.50304e+08	1.57158e+08	1.73175e+08	3.63412e+08	115143556	1.69164e+08	0.585	3.47	11.9318	2	2	3.62	7.95455	1	1	0	3.97727	1	1	3.39	11.9318	2	2	3.34	11.9318	2	2	5.46
Q7CRA4	Penicillin-binding protein 1b OS=Streptococcus pneumoniae (strain ATCC BAA-255 / R6) OX=171101 GN=pbp1b PE=1 SV=1	7.42996	4	24	4	1	821	89.4	8.43	127501486	162910484	93577774	206546990	279132880	1.81137e+08	2.24893e+08	2.68001e+08	3.12815e+08	1.33422e+08	1.61079e+08	1.27235e+08	1.97775e+08	2.18512e+08	1.66097e+08	2.41094e+08	2.68001e+08	2.68003e+08	0.212	3.46	2.31425	1	1	5.52	3.77588	2	2	5.08	3.77588	2	2	7.38	3.77588	2	2	10.01	5.23752	3	3	14.67
Q8DQF4	Uncharacterized protein OS=Streptococcus pneumoniae (strain ATCC BAA-255 / R6) OX=171101 GN=spr0699 PE=4 SV=1	21.6828	5	15	5	1	309	35.2	6.19	1.29432e+08	6.96577e+08	623567508	386875716	411898160	618449486	703985189	4.01913e+08	2.69519e+08	1.35442e+08	6.88748e+08	8.47848e+08	3.70445e+08	3.22443e+08	5.67099e+08	7.54699e+08	4.01913e+08	2.30909e+08	0.833	3.46	11.9741	2	2	5.13	7.11974	2	2	5.02	6.47249	2	3	3.58	6.47249	2	2	2.65	3.8835	1	1	1.61
Q8DPH6	Uncharacterized protein OS=Streptococcus pneumoniae (strain ATCC BAA-255 / R6) OX=171101 GN=ABC-NBD PE=4 SV=1	8.46457	3	5	3	1	508	58.1	7.05	153594274	1.26614e+08	31489854			171490208				1.60727e+08	1.25191e+08	4.28159e+07	#VALUE!	#VALUE!	1.57251e+08	#VALUE!	#VALUE!	#VALUE!	0.225	3.42	3.34646	1	1	7.23	6.10236	2	2	3.73	2.3622	1	1		0				0			3.55
Q8DRM1	Bifunctional purine biosynthesis protein PurH OS=Streptococcus pneumoniae (strain ATCC BAA-255 / R6) OX=171101 GN=purH PE=3 SV=2	7.18447	2	11	2	1	515	56.3	5.11		80060234		1.06002e+08		3.08191e+07		105615484	1.47612e+08	#VALUE!	7.91604e+07	#VALUE!	1.015e+08	#VALUE!	2.82601e+07	#VALUE!	105615484	1.26466e+08	0.186	3.39	4.85437	1	1	2.36	4.85437	1	1		0			5.3	7.18447	2	2	2.78	4.85437	1	1	5.29
Q8DP14	Diadenylate cyclase OS=Streptococcus pneumoniae (strain ATCC BAA-255 / R6) OX=171101 GN=dacA PE=3 SV=1	15.411	2	9	2	1	292	32.5	8.75	260644398	205994950	132109786	247882458	480842970	270618596	232340104	199119544		2.72748e+08	2.0368e+08	1.79626e+08	2.37355e+08	3.76415e+08	2.48149e+08	2.49077e+08	199119544	#VALUE!	0.359	3.38	5.13699	1	1	2.75	5.13699	1	1	2.23	5.13699	1	1	7.43	15.411	2	2	3.14	5.13699	1	1	2.96
Q8CYE2	Uncharacterized protein OS=Streptococcus pneumoniae (strain ATCC BAA-255 / R6) OX=171101 GN=spr1611 PE=4 SV=1	19.8718	3	17	3	1	156	18.1	4.01	1555982240	1464762777	606150658	2022698412	3523696284	2128502716	1391274348	9.36711e+08	988255552	1.62824e+09	1.4483e+09	8.24167e+08	1.93679e+09	2.75843e+09	1.95177e+09	1.4915e+09	9.36711e+08	8.46685e+08	2.728	3.38	8.33333	1	1	5.94	19.2308	2	2	13.15	19.8718	3	4	3.99	8.33333	1	1	3.53	8.33333	1	1	6.41
Q8DQG1	Biotin transporter OS=Streptococcus pneumoniae (strain ATCC BAA-255 / R6) OX=171101 GN=bioY PE=3 SV=1	16.8539	2	25	2	1	178	18.6	9.94	446386321	4.43422e+08	1.40246e+08	547968620	9.28505e+08	596050097	817157088	218196899	700182660	4.67115e+08	4.38438e+08	1.90689e+08	5.24696e+08	7.26855e+08	5.46559e+08	8.76023e+08	218196899	5.99879e+08	5.31	3.37	16.8539	2	3	5.89	16.8539	2	4	2.53	8.98876	1	1	2.69	8.98876	1	1	7.28	16.8539	2	4	4.2
Q8DPB3	Phosphate transport system permease protein PstA OS=Streptococcus pneumoniae (strain ATCC BAA-255 / R6) OX=171101 GN=pstA PE=3 SV=1	7.48299	2	11	2	1	294	31.6	9.44	239870202	334968471	2.3373e+08	245749790	3.15017e+08		2.89698e+08	1.20637e+08	359802670	2.51009e+08	3.31204e+08	3.17797e+08	2.35313e+08	2.46602e+08	#VALUE!	3.10567e+08	1.20637e+08	3.0826e+08	0.468	3.26	4.42177	1	1	4.42	7.48299	2	2	4.47	7.48299	2	2	1.82	3.06122	1	1	2.3	3.06122	1	1
P59658	Ribosomal RNA small subunit methyltransferase H OS=Streptococcus pneumoniae (strain ATCC BAA-255 / R6) OX=171101 GN=rsmH PE=3 SV=1	28.481	7	28	7	1	316	36	6.98	338233963	2.48105e+08	3.22403e+08	2.78288e+08	404118437	2.95397e+08	2.80912e+08	2.61822e+08	2.79497e+08	3.5394e+08	2.45317e+08	4.38363e+08	2.66469e+08	3.16353e+08	2.7087e+08	3.01148e+08	2.61822e+08	2.39458e+08	1.738	3.25	3.79747	1	1	4.68	7.59494	2	2	5.9	13.6076	3	3	9.3	18.6709	5	5	4.74	12.6582	4	4	5.66
Q8DQY7	Uncharacterized protein OS=Streptococcus pneumoniae (strain ATCC BAA-255 / R6) OX=171101 GN=spr0428 PE=4 SV=1	17.1821	3	12	3	1	291	32.4	5.95	275706298	83785632	174547760	1.71416e+08	240897135		102976951	208966103	185327384	2.88509e+08	8.28439e+07	2.37328e+08	1.64136e+08	1.8858e+08	#VALUE!	1.10395e+08	208966103	1.58779e+08	0.468	3.24	4.46735	1	1	2.41	8.59107	1	1	3.65	4.46735	1	1	5.71	13.0584	2	2	5.4	13.0584	2	2
Q8DR28	ATP-dependent RecD-like DNA helicase OS=Streptococcus pneumoniae (strain ATCC BAA-255 / R6) OX=171101 GN=recD PE=3 SV=1	8.75635	4	14	4	1	788	88.7	4.94	463540998	1.49591e+08		3.29821e+08	109847355	196811246	570638560		3.15266e+08	4.85066e+08	1.4791e+08	#VALUE!	3.15814e+08	8.59911e+07	1.8047e+08	6.11746e+08	#VALUE!	2.70103e+08	0.239	3.22	2.91878	2	2	6.13	6.9797	3	3		0			8.65	4.69543	3	3	2.51	1.39594	1	1	5.88
Q8DQN8	Response regulator OS=Streptococcus pneumoniae (strain ATCC BAA-255 / R6) OX=171101 GN=rr09 PE=4 SV=1	12.749	2	9	2	1	251	28.9	5.31	2.45159e+08		1.57405e+08	1.87622e+08	281714932	213757296	151812956	112294633	172704887	2.56543e+08	#VALUE!	2.14019e+08	1.79654e+08	2.20533e+08	1.96009e+08	1.62749e+08	112294633	1.47964e+08	0.334	3.21	5.17928	1	1		0			5.66	12.749	2	2	3.39	5.17928	1	1	2.83	5.17928	1	1	3.26
Q8DP47	Uncharacterized protein OS=Streptococcus pneumoniae (strain ATCC BAA-255 / R6) OX=171101 GN=spr1356 PE=4 SV=1	11.1111	3	9	3	1	414	48.1	4.34	135632222			2.78149e+08	760421372	553827384	140809018	219499278		1.4193e+08	#VALUE!	#VALUE!	2.66335e+08	5.95275e+08	5.07842e+08	1.50953e+08	219499278	#VALUE!	0.369	3.18	5.31401	1	1		0				0			3.43	7.72947	2	2	2	2.41546	1	1	1.69
P66718	Probable DNA-directed RNA polymerase subunit delta OS=Streptococcus pneumoniae (strain ATCC BAA-255 / R6) OX=171101 GN=rpoE PE=3 SV=1	18	2	10	2	1	200	22.7	3.95	130406200	4.13608e+08	230974644		1627887470	860557848	104578844	842719796	976785144	1.36462e+08	4.08959e+08	3.1405e+08	#VALUE!	1.27435e+09	7.89105e+08	1.12112e+08	842719796	8.36857e+08	1.371	3.16	5	1	1	2.79	18	2	2	0	13	1	1		0			2.2	5	1	1	3.14
Q8DPD8	Uncharacterized protein OS=Streptococcus pneumoniae (strain ATCC BAA-255 / R6) OX=171101 GN=spr1224 PE=4 SV=1	15.5844	4	11	4	1	385	44.7	5.95	82863125	234616654	58412706		331517253	237645741		190715873	440448149	8.67109e+07	2.3198e+08	7.94222e+07	#VALUE!	2.59519e+08	2.17914e+08	#VALUE!	190715873	3.77352e+08	0.492	3.11	4.41558	1	1	3.71	7.01299	2	2	2.76	4.15584	1	1		0			7.33	8.05195	2	2	2.9
Q8DQ05	Peptidase T OS=Streptococcus pneumoniae (strain ATCC BAA-255 / R6) OX=171101 GN=pepT PE=3 SV=1	35.2217	11	37	11	1	406	44.7	4.7	1492214608	7.35751e+08	6.40553e+08	1.48602e+09	1.58901e+09	1415667930	1.08011e+09	1.14305e+09	1.5662e+09	1.56151e+09	7.27481e+08	8.70942e+08	1.42291e+09	1.24391e+09	1.29812e+09	1.15792e+09	1.14305e+09	1.34183e+09	2.511	3.08	2.46305	1	1	7.54	13.3005	4	4	6.09	13.3005	3	3	18.35	13.5468	5	6	17.24	21.9212	6	6	18.24
Q8DP29	Uncharacterized protein OS=Streptococcus pneumoniae (strain ATCC BAA-255 / R6) OX=171101 GN=spr1392 PE=4 SV=1	19.5312	2	12	2	1	128	14.9	9.66	286243676	399623325		419699184	527265285	334126140	2.98172e+08	3.23352e+08	404769690	2.99536e+08	3.95132e+08	#VALUE!	4.01874e+08	4.12755e+08	3.06383e+08	3.19651e+08	3.23352e+08	3.46785e+08	1.683	3.05	8.59375	1	1	2.81	8.59375	1	1		0			2.39	8.59375	1	1	8.88	8.59375	1	3	5.55
P67383	UPF0237 protein spr0217 OS=Streptococcus pneumoniae (strain ATCC BAA-255 / R6) OX=171101 GN=spr0217 PE=3 SV=1	45.4545	5	31	5	1	88	9.7	4.56	8.1504e+08	7.06945e+08	1.29108e+08	1.23283e+09	2.19557e+09	5.21631e+08	1.46978e+09	1.40485e+09	7.39747e+08	8.52887e+08	6.98999e+08	1.75545e+08	1.18048e+09	1.71874e+09	4.7832e+08	1.57566e+09	1.40485e+09	6.33775e+08	9	3.01	23.8636	2	2	4.8	23.8636	2	2	2.34	13.6364	1	1	9.49	35.2273	3	4	7.77	31.8182	3	4	7.18
Q8DPF1	Uncharacterized protein OS=Streptococcus pneumoniae (strain ATCC BAA-255 / R6) OX=171101 GN=spr1195 PE=4 SV=1	10.7492	2	3	2	1	307	34.9	4.98						146869835				#VALUE!	#VALUE!	#VALUE!	#VALUE!	#VALUE!	1.34675e+08	#VALUE!	#VALUE!	#VALUE!	0.334	3	5.53746	1	1		0				0				0			2.56	5.21173	1	1	1.89
Q8DMX7	Uncharacterized protein OS=Streptococcus pneumoniae (strain ATCC BAA-255 / R6) OX=171101 GN=spr2028 PE=4 SV=1	13.7681	3	21	3	1	276	30.5	5.19	569752970	570526586	555479257	7.9487e+08	789659876	584606258	4.44745e+08	659371096	813755295	5.9621e+08	5.64114e+08	7.55271e+08	7.61111e+08	6.18164e+08	5.36066e+08	4.76783e+08	659371096	6.97182e+08	1.154	2.94	8.33333	2	2	4.25	8.33333	2	2	4.86	8.33333	2	2	6.46	13.7681	3	3	4.32	8.33333	2	2	4.81
Q8CWT6	Glucose-1-phosphate thymidylyltransferase OS=Streptococcus pneumoniae (strain ATCC BAA-255 / R6) OX=171101 GN=cps2L PE=3 SV=1	8.65052	2	10	2	1	289	32.2	4.89	93199722	141793461	67219722	1.33807e+08	1.67044e+08	163789408	95373331	37467106		9.75275e+07	1.402e+08	9.13969e+07	1.28124e+08	1.30766e+08	1.5019e+08	1.02244e+08	37467106	#VALUE!	0.311	2.93	4.84429	1	1	3.61	4.84429	1	1	2.79	4.84429	1	1	3.1	8.65052	2	2	4.9	8.65052	2	2	0
Q8DMY4	General stress protein GSP-781 OS=Streptococcus pneumoniae (strain ATCC BAA-255 / R6) OX=171101 GN=gsp-781 PE=4 SV=1	9.94898	2	4	2	1	392	41.7	6.07	7.74242e+07	3.7256e+07	62486944				30544454			8.10194e+07	3.68372e+07	8.49619e+07	#VALUE!	#VALUE!	#VALUE!	3.27448e+07	#VALUE!	#VALUE!	0.202	2.92	3.31633	1	1	2.9	3.31633	1	1	2.67	6.63265	1	1		0				0
Q8DN31	Arginine deiminase OS=Streptococcus pneumoniae (strain ATCC BAA-255 / R6) OX=171101 GN=spr1955 PE=3 SV=1	30.3644	6	24	6	1	247	28.3	4.75	139394441	8.67387e+07		625198703	5.72063e+08	6.87675e+08	1.04571e+08		388189850	1.45867e+08	8.57638e+07	#VALUE!	5.98646e+08	4.47824e+08	6.30576e+08	1.12104e+08	#VALUE!	3.3258e+08	1.069	2.92	5.66802	1	1	1.8	5.66802	1	1		0			10.52	17.004	3	3	10.75	22.2672	4	4	7.26
Q8DMZ2	Replicative DNA helicase OS=Streptococcus pneumoniae (strain ATCC BAA-255 / R6) OX=171101 GN=dnaC PE=3 SV=1	12.4444	5	19	5	1	450	50.2	4.97	224705740	286817874	153089126	2.3627e+08	334539904	2.51447e+08	144570145	1.37405e+08	3.25475e+08	2.3514e+08	2.83594e+08	2.08151e+08	2.26236e+08	2.61886e+08	2.30569e+08	1.54985e+08	1.37405e+08	2.78849e+08	0.557	2.91	3.33333	1	1	6.73	6.22222	2	2	4.91	3.55556	1	1	10.18	8.66667	3	3	6.64	5.77778	2	2	10.31
Q8DPV9	Alpha-galactosylglucosyldiacylglycerol synthase OS=Streptococcus pneumoniae (strain ATCC BAA-255 / R6) OX=171101 GN=cpoA PE=1 SV=1	12.0321	4	11	4	1	374	43.1	8.37	6.94018e+08	509136580			338249848	3.29289e+08	188352728	635246870	664154796	7.26245e+08	5.03414e+08	#VALUE!	#VALUE!	2.6479e+08	3.01948e+08	2.01921e+08	635246870	5.69012e+08	0.52	2.91	3.20856	1	1	3.2	3.20856	1	1		0				0			8.38	9.89305	3	3	6.99
P59662	Signal peptidase I OS=Streptococcus pneumoniae (strain ATCC BAA-255 / R6) OX=171101 GN=lepB PE=3 SV=1	29.902	5	22	5	1	204	23.5	6.24	142850048	184050352	396900049	652501296	8.24085e+08	900996535	5.93247e+08	345764313	6.49828e+08	1.49483e+08	1.81982e+08	5.39655e+08	6.24789e+08	6.45113e+08	8.26186e+08	6.35984e+08	345764313	5.56738e+08	1.512	2.91	6.37255	1	1	3.21	6.37255	1	1	7.49	11.7647	2	3	3.44	6.37255	1	2	8.81	24.5098	4	5	2.73
P65947	Bifunctional protein PyrR OS=Streptococcus pneumoniae (strain ATCC BAA-255 / R6) OX=171101 GN=pyrR PE=3 SV=1	42.1965	7	49	7	1	173	19.6	5.52	321532697	5.38811e+08	6.47581e+08	1.61255e+09	2.18744e+09	2.0014e+09	1.52881e+09	1.30858e+09	2.14745e+09	3.36463e+08	5.32755e+08	8.80498e+08	1.54406e+09	1.71238e+09	1.83522e+09	1.63894e+09	1.30858e+09	1.83982e+09	4.878	2.89	5.20231	1	1	10.67	32.3699	4	4	6.78	20.2312	4	4	19.37	42.1965	7	8	16.95	42.1965	7	8	16.54
Q8DQI5	Uncharacterized protein OS=Streptococcus pneumoniae (strain ATCC BAA-255 / R6) OX=171101 GN=spr0653 PE=4 SV=1	18.9189	5	10	5	1	185	21.7	9.36	7.02164e+07	111907505	4.59786e+07	1.03666e+08	1.75179e+08		66300944	103094860		7.3477e+07	1.1065e+08	6.25159e+07	9.92629e+07	1.37134e+08	#VALUE!	7.10771e+07	103094860	#VALUE!	1.848	2.88	11.3514	2	2	2.78	5.40541	1	1	0	5.94595	1	1	2.94	5.40541	1	1	4.31	12.4324	2	2
Q7CRB0	Dihydrofolate reductase OS=Streptococcus pneumoniae (strain ATCC BAA-255 / R6) OX=171101 GN=dfr PE=3 SV=1	37.5	4	14	4	1	168	19.7	5.62	96750916	119975372	170180538	76240574	2.48947e+08	257868305	99908285	8.23414e+07		1.01244e+08	1.18627e+08	2.3139e+08	7.30026e+07	1.94882e+08	2.36457e+08	1.07105e+08	8.23414e+07	#VALUE!	1.512	2.88	7.7381	1	1	4.91	12.5	1	1	4.45	12.5	1	1	1.67	4.16667	1	1	9.26	33.3333	3	3	8.53
Q8CYD8	Uncharacterized protein OS=Streptococcus pneumoniae (strain ATCC BAA-255 / R6) OX=171101 GN=spr1623 PE=4 SV=1	19.4737	4	17	4	1	190	22.1	9.69	110151985	85603814	9.22742e+07	908182710	1.73062e+09	198628248	142893664	154910436	1658404096	1.15267e+08	8.46417e+07	1.25463e+08	8.69612e+08	1.35477e+09	1.82136e+08	1.53187e+08	154910436	1.42083e+09	1.424	2.87	5.78947	1	1	2.68	5.78947	1	1	2.74	5.78947	1	1	5.91	9.47368	2	3	9.42	19.4737	4	5	5.22
Q8DQX2	Type I site-specific deoxyribonuclease chain S OS=Streptococcus pneumoniae (strain ATCC BAA-255 / R6) OX=171101 GN=hsdS PE=4 SV=1	21.6475	8	28	8	1	522	59.6	5.9	502087352	170777932		5.02747e+08	7.34114e+08	5.48937e+08	4.04818e+08	4.43885e+08	5.74147e+08	5.25402e+08	1.68858e+08	#VALUE!	4.81395e+08	5.74682e+08	5.03358e+08	4.3398e+08	4.43885e+08	4.91898e+08	0.874	2.86	1.91571	1	1	6.12	4.98084	2	2		0			8.76	8.81226	3	3	14.37	12.4521	5	5	8.93
Q8DQ63	Pseudouridine synthase OS=Streptococcus pneumoniae (strain ATCC BAA-255 / R6) OX=171101 GN=rluD PE=3 SV=1	22.0339	6	31	6	1	295	32.9	8.82	134976821	2.3172e+08	497242496	4.00947e+08	4.70611e+08	4.58639e+08	2.80313e+08	420652880	3.5276e+08	1.41245e+08	2.29115e+08	6.76088e+08	3.83919e+08	3.68405e+08	4.20557e+08	3.00506e+08	420652880	3.02226e+08	1.581	2.86	9.83051	2	3	7.26	13.2203	3	3	2.34	3.38983	1	1	8.37	13.2203	4	5	10.55	22.0339	5	5	7.15
Q8DR49	Phosphomevalonate kinase OS=Streptococcus pneumoniae (strain ATCC BAA-255 / R6) OX=171101 GN=mvaK2 PE=1 SV=1	11.9403	3	7	3	1	335	37	5.05	140863719	363373500		178095880	238101262	62692948		1.00749e+08		1.47405e+08	3.59289e+08	#VALUE!	1.70532e+08	1.86391e+08	5.74875e+07	#VALUE!	1.00749e+08	#VALUE!	0.413	2.83	3.28358	1	1	5.31	7.76119	2	2		0			2.89	4.1791	1	1	1.74	3.28358	1	1	2.44
Q8DPA4	Uncharacterized protein OS=Streptococcus pneumoniae (strain ATCC BAA-255 / R6) OX=171101 GN=spr1268 PE=4 SV=1	51.1811	4	22	4	1	127	13.7	8.94	8.91807e+08	1.48674e+09	1.26871e+09	2.63915e+09	1.32147e+09	1369638337	2037515935	1.68407e+09	2305870120	9.33218e+08	1.47003e+09	1.72503e+09	2.52706e+09	1.03447e+09	1.25592e+09	2.18429e+09	1.68407e+09	1.97555e+09	2.728	2.83	44.0945	3	3	6.16	23.622	2	2	7.35	30.7087	3	3	2.69	8.66142	1	1	6.65	44.0945	3	3	12.86
P64311	dITP/XTP pyrophosphatase OS=Streptococcus pneumoniae (strain ATCC BAA-255 / R6) OX=171101 GN=spr1695 PE=3 SV=1	14	2	14	2	1	200	22	4.88	1000045832	401763599		679924857	791549716	4.91383e+08	2.73239e+08	904721372		1.04648e+09	3.97248e+08	#VALUE!	6.51048e+08	6.19643e+08	4.50583e+08	2.92922e+08	904721372	#VALUE!	0.778	2.77	7	1	1	4.09	14	2	2		0			2.62	14	2	2	4.74	14	2	2	2.85
Q8DNT5	Homologue of NADPH-flavin oxidoreductase OS=Streptococcus pneumoniae (strain ATCC BAA-255 / R6) OX=171101 GN=frp PE=4 SV=1	11.3924	2	12	2	1	237	26.5	5.21	103751880	52334230	27802642	64814776	441416468	302734221	88093684	81008977	3.52996e+08	1.0857e+08	5.1746e+07	3.78025e+07	6.2062e+07	3.45551e+08	2.77598e+08	9.44398e+07	81008977	3.02428e+08	0.468	2.75	5.90717	1	1	2.67	5.90717	1	1	2.38	5.90717	1	1	2.81	5.90717	1	1	6.79	11.3924	2	2	5.96
Q8DP98	Uncharacterized protein OS=Streptococcus pneumoniae (strain ATCC BAA-255 / R6) OX=171101 GN=spr1275 PE=4 SV=1	18.5792	3	7	3	1	183	20.8	5.63		57091270	263811102	155959316	863853384		141191447			#VALUE!	5.64496e+07	3.58697e+08	1.49336e+08	6.76244e+08	#VALUE!	1.51363e+08	#VALUE!	#VALUE!	0.874	2.74	6.01093	1	1	1.86	7.10383	1	1	2.87	6.01093	1	1	1.66	5.46448	1	1	2.61	6.01093	1	1	0
Q8CWR2	tRNA pseudouridine synthase B OS=Streptococcus pneumoniae (strain ATCC BAA-255 / R6) OX=171101 GN=truB PE=3 SV=1	15.411	3	11	3	1	292	32.2	5.38	130350056		156401564	288668960	385397668	232529344	2.36774e+08	2.48263e+08	342040468	1.36403e+08	#VALUE!	2.12655e+08	2.76409e+08	3.01698e+08	2.13222e+08	2.53831e+08	2.48263e+08	2.93042e+08	0.438	2.72	4.10959	1	1		0			2.3	4.10959	1	1	2.55	4.10959	1	1	2.85	4.10959	1	1	3.21
Q8DR21	Uncharacterized protein OS=Streptococcus pneumoniae (strain ATCC BAA-255 / R6) OX=171101 GN=spr0373 PE=4 SV=1	8.13008	2	6	2	1	123	13.7	9.95	191388064	131204662		235042638		227010900			2.86774e+08	2.00275e+08	1.2973e+08	#VALUE!	2.2506e+08	#VALUE!	2.08162e+08	#VALUE!	#VALUE!	2.45692e+08	0.931	2.72	8.13008	1	1	3.24	8.13008	1	1		0			2.83	8.13008	1	1		0			2.64
Q8DPI3	Ribulose-5-phosphate reductase OS=Streptococcus pneumoniae (strain ATCC BAA-255 / R6) OX=171101 GN=tarJ PE=1 SV=1	7.51445	3	17	3	1	346	39.5	6.3	1462643728		1496635878	179886008	475748361	3.54197e+08	7.33349e+08	1.00822e+09	3.18019e+08	1.53056e+09	#VALUE!	2.03494e+09	1.72246e+08	3.72427e+08	3.24788e+08	7.86178e+08	1.00822e+09	2.72462e+08	0.54	2.7	3.17919	1	1		0			2.71	3.17919	1	1	4.44	5.49133	2	2	2.56	7.51445	3	3	5.97
P60935	Undecaprenyl-diphosphatase OS=Streptococcus pneumoniae (strain ATCC BAA-255 / R6) OX=171101 GN=uppP PE=3 SV=1	7.82918	2	10	2	1	281	31.8	9.52	1003776872	445071496	1292978018	438603331	657261798		296977988	417689278	795257480	1.05039e+09	4.40069e+08	1.75803e+09	4.19976e+08	5.1452e+08	#VALUE!	3.18372e+08	417689278	6.81334e+08	0.778	2.7	5.33808	1	1	3.16	7.82918	2	2	7.3	5.33808	1	2	3.57	5.33808	1	1	3.01	5.33808	1	1
Q8DQ21	Phosphoglycerate mutase OS=Streptococcus pneumoniae (strain ATCC BAA-255 / R6) OX=171101 GN=gpmB PE=4 SV=1	31.5534	5	19	5	1	206	23.3	7.5	2.04034e+08	201592004	187961800	268456095	113608674		3.3117e+08	2.60398e+08	3.34804e+08	2.13509e+08	1.99326e+08	2.55567e+08	2.57055e+08	8.89355e+07	#VALUE!	3.55027e+08	2.60398e+08	2.86842e+08	1.276	2.69	4.36893	1	1	2.73	4.36893	1	1	2.18	4.36893	1	1	7.54	16.5049	2	2	2.84	5.33981	1	1	2.32
Q8DPD9	Galactosyl transferase paralog OS=Streptococcus pneumoniae (strain ATCC BAA-255 / R6) OX=171101 GN=cps23FU PE=4 SV=1	7.0122	2	9	2	1	328	38.1	6.3	272715611	298114538	133874434	228463927	166075262	1.15766e+08	1.40249e+08	164323262	2.05194e+08	2.85379e+08	2.94764e+08	1.82026e+08	2.18761e+08	1.30008e+08	1.06154e+08	1.50352e+08	164323262	1.75799e+08	0.245	2.69	3.65854	1	1	2.64	3.65854	1	1	2.75	3.65854	1	1	2.59	3.65854	1	1	2.2	3.35366	1	1	3.06
Q8DQR4	Single-stranded DNA-specific exonuclease, 5'-3 OS=Streptococcus pneumoniae (strain ATCC BAA-255 / R6) OX=171101 GN=recJ PE=4 SV=1	5.10753	3	7	3	1	744	82.9	4.7	100773781		145246294	147450648	176639712	120160832	87882908			1.05453e+08	#VALUE!	1.97488e+08	1.41188e+08	1.38278e+08	1.10184e+08	9.42138e+07	#VALUE!	#VALUE!	0.184	2.64	1.74731	1	1	2.02	1.74731	1	1	2.55	1.88172	1	1	2.17	1.47849	1	1	1.99	1.74731	1	1	1.9
Q8DRE6	Uncharacterized protein OS=Streptococcus pneumoniae (strain ATCC BAA-255 / R6) OX=171101 GN=spr0168 PE=4 SV=1	23.9067	6	20	6	1	343	38.8	5.03	218220012	114225172	172010132	2.0892e+08	3.08242e+08	3.99808e+08	2.26848e+08	172402004	2.53775e+08	2.28353e+08	1.12941e+08	2.33878e+08	2.00047e+08	2.41299e+08	3.66611e+08	2.4319e+08	172402004	2.17421e+08	0.823	2.59	3.79009	1	1	8.98	9.32945	2	2	3.48	5.8309	1	1	7.62	10.4956	3	3	11.05	12.828	3	3	5.61
Q8DPE0	Adapter protein MecA OS=Streptococcus pneumoniae (strain ATCC BAA-255 / R6) OX=171101 GN=mecA PE=3 SV=1	29.7959	7	28	7	1	245	28.3	4.4	240076704	7.89781e+08	83465328	6.20623e+08	785218146	5.97276e+08	5.73366e+08	911749572	697704576	2.51225e+08	7.80904e+08	1.13486e+08	5.94265e+08	6.14687e+08	5.47683e+08	6.1467e+08	911749572	5.97756e+08	1.929	2.59	4.08163	1	1	4.69	7.7551	2	2	2.42	4.08163	1	1	4.09	13.4694	4	4	11.68	24.0816	6	6	7.55
Q8DQX7	Transcriptional repressor of the glutamine synthetase protein OS=Streptococcus pneumoniae (strain ATCC BAA-255 / R6) OX=171101 GN=glnR PE=4 SV=1	28.8136	3	19	3	1	118	13.9	9.73	1002287948	438400220	300765108	429859279	477564023	3.99674e+08	7.93107e+08	6.30713e+08	4.00515e+08	1.04883e+09	4.33473e+08	4.08942e+08	4.11603e+08	3.73848e+08	3.66488e+08	8.50241e+08	6.30713e+08	3.4314e+08	2.162	2.57	10.1695	1	2	4.8	19.4915	2	2	2.06	10.1695	1	1	2.77	19.4915	2	2	3.21	19.4915	2	2	2.87
Q8DPH2	Uracil permease OS=Streptococcus pneumoniae (strain ATCC BAA-255 / R6) OX=171101 GN=pyrP PE=4 SV=1	6.83371	2	13	2	1	439	46.2	8.95	3.23862e+08	3.68986e+08		1.03782e+08	142412262	38368098	75848550		1.96641e+08	3.38901e+08	3.64839e+08	#VALUE!	9.93741e+07	1.11484e+08	3.51823e+07	8.13125e+07	#VALUE!	1.68471e+08	0.468	2.52	6.83371	2	2	4.71	4.55581	1	2		0			4.87	6.83371	2	3	0	4.55581	1	1	2.95
Q8DNQ7	Uncharacterized protein OS=Streptococcus pneumoniae (strain ATCC BAA-255 / R6) OX=171101 GN=spr1591 PE=4 SV=1	35.533	5	15	5	1	197	22.6	5.11	171369354	176222151	134471799	215517729	342827920	271666822	197232906	2.40608e+08	374681362	1.79327e+08	1.74241e+08	1.82838e+08	2.06365e+08	2.68374e+08	2.4911e+08	2.11441e+08	2.40608e+08	3.21007e+08	0.968	2.52	6.09137	1	1	2.09	6.09137	1	1	2.25	6.09137	1	1	2.72	6.09137	1	1	4.45	16.7513	3	3	9.87
Q8DNI9	Segregation and condensation protein B OS=Streptococcus pneumoniae (strain ATCC BAA-255 / R6) OX=171101 GN=scpB PE=1 SV=1	16.9312	3	20	3	1	189	21	4.77	2.67889e+08	3.35007e+08	1.44963e+08	2.56277e+08	427924396	2.76742e+08	1.2465e+08	162747745	276778170	2.80329e+08	3.31242e+08	1.97102e+08	2.45393e+08	3.34989e+08	2.53763e+08	1.3363e+08	162747745	2.37129e+08	0.874	2.52	16.9312	3	3	0	10.582	2	2	0	6.34921	1	1	0	16.9312	3	3	0	10.582	2	2	1.94
Q8DQH6	Uncharacterized protein OS=Streptococcus pneumoniae (strain ATCC BAA-255 / R6) OX=171101 GN=spr0664 PE=4 SV=1	25.6881	4	18	4	1	218	24.2	5.12	1432510140	1332992402	1.07858e+09	2117219692	1.35877e+09	1783762102	1377873140	6.512e+08	1741644536	1.49903e+09	1.31801e+09	1.46652e+09	2.0273e+09	1.06367e+09	1.63565e+09	1.47713e+09	6.512e+08	1.49215e+09	1.848	2.46	5.50459	1	1	2.31	5.50459	1	1	7.27	19.7248	2	2	2.19	5.50459	1	1	16.57	22.9358	3	4	19.75
Q8DPR4	Ribosome biogenesis GTPase A OS=Streptococcus pneumoniae (strain ATCC BAA-255 / R6) OX=171101 GN=spr1043 PE=3 SV=1	21.5548	7	31	7	1	283	32.1	8.81	342237118	504367964		4.76968e+08	555490059	654652101	3.90043e+08	3.7612e+08	408041433	3.58129e+08	4.98699e+08	#VALUE!	4.5671e+08	4.3485e+08	6.00296e+08	4.18141e+08	3.7612e+08	3.49588e+08	1.015	2.46	13.4276	3	3	3.48	6.00707	1	1		0			4.92	17.3145	5	5	6.23	14.4876	4	4	5.68
Q8CWP4	Sucrose phosphorylase OS=Streptococcus pneumoniae (strain ATCC BAA-255 / R6) OX=171101 GN=gtfA PE=3 SV=1	15.8333	5	15	5	1	480	55.8	4.98	101656295	76856103		213089315	3.54863e+08	3.4449e+08	63993681		112208648	1.06377e+08	7.59923e+07	#VALUE!	2.04039e+08	2.77795e+08	3.15887e+08	6.86037e+07	#VALUE!	9.61344e+07	0.532	2.46	1.875	1	1	2.42	3.75	2	2	2.3	1.875	1	1	6.16	6.25	2	2	7.09	6.45833	2	2	8.04
Q8DR64	dTDP-glucose 4,6-dehydratase OS=Streptococcus pneumoniae (strain ATCC BAA-255 / R6) OX=171101 GN=cpsN PE=3 SV=1	17.192	4	11	4	1	349	39	5.47	198812329	194573608	116389267	1.20098e+08		171696195	5.16918e+07	1.10971e+08	143239004	2.08044e+08	1.92387e+08	1.58251e+08	1.14997e+08	#VALUE!	1.5744e+08	5.54156e+07	1.10971e+08	1.2272e+08	0.492	2.46	3.15186	1	1	2.69	3.15186	1	1	6.75	8.59599	2	2	4.36	5.44413	1	1		0			2.67
Q8DNS8	Phosphotransferase system enzyme II OS=Streptococcus pneumoniae (strain ATCC BAA-255 / R6) OX=171101 GN=scrA PE=4 SV=1	7.01754	3	8	3	1	627	65.6	5.41	4.41727e+08	3.16552e+08	340985490			7.22838e+07			3.58424e+08	4.62239e+08	3.12994e+08	4.63629e+08	#VALUE!	#VALUE!	6.62819e+07	#VALUE!	#VALUE!	3.07079e+08	0.501	2.45	5.90112	2	2	2.98	5.90112	2	2	0	1.11643	1	1		0				0			0
Q8DRH6	UPF0356 protein spr0126 OS=Streptococcus pneumoniae (strain ATCC BAA-255 / R6) OX=171101 GN=spr0126 PE=3 SV=1	55.8442	3	19	3	1	77	9.3	4.6	2.09051e+09	2007084614		1227087085	338959396	35019823	176983304	2693771276	877201442	2.18758e+09	1.98453e+09	#VALUE!	1.17497e+09	2.65345e+08	3.21121e+07	1.89733e+08	2693771276	7.51539e+08	2.981	2.34	28.5714	2	2	8.07	55.8442	3	4		0			4.95	28.5714	2	3	5.39	27.2727	1	1	2.93
Q8DP49	ABC transporter ATP-binding protein-glutamine transport OS=Streptococcus pneumoniae (strain ATCC BAA-255 / R6) OX=171101 GN=glnQ PE=4 SV=1	27.2727	4	7	4	1	209	23.1	5.06	333328480			220967557	1504405030	5.93312e+08	88264490		983366352	3.48807e+08	#VALUE!	#VALUE!	2.11583e+08	1.17768e+09	5.44049e+08	9.46229e+07	#VALUE!	8.42496e+08	2.594	2.32	6.2201	1	1		0				0			3.36	8.61244	1	1	7.33	18.6603	2	2	2.41
Q8DP11	Putative gluconeogenesis factor OS=Streptococcus pneumoniae (strain ATCC BAA-255 / R6) OX=171101 GN=spr1423 PE=3 SV=1	22.4615	4	20	4	1	325	36	6.01	2.36509e+08	3.77401e+08	667840740	615083352	213130024	744098752	3.58871e+08			2.47491e+08	3.73159e+08	9.08046e+08	5.8896e+08	1.66843e+08	6.82315e+08	3.84723e+08	#VALUE!	#VALUE!	0.719	2.28	11.0769	2	3	14.52	16	3	4	6.36	17.5385	3	3	1.69	11.0769	2	3	4.12	6.46154	1	1	5.78
Q8DR00	ABC transporter substrate binding protein-glutamine transport OS=Streptococcus pneumoniae (strain ATCC BAA-255 / R6) OX=171101 GN=glnH PE=3 SV=1	9.6463	2	13	2	1	311	34.5	5.49	355384374		252931924	2.33708e+08	288427066	183731048	198027642	154345132	258999620	3.71887e+08	#VALUE!	3.43905e+08	2.23782e+08	2.25787e+08	1.68476e+08	2.12293e+08	154345132	2.21897e+08	0.501	2.27	2.57235	1	1		0			5.83	9.6463	2	2	2.15	2.57235	1	1	7.46	9.6463	2	3	0
Q8DNP1	Chromosome segregation helicase OS=Streptococcus pneumoniae (strain ATCC BAA-255 / R6) OX=171101 GN=cshA PE=4 SV=1	12.766	4	14	4	1	423	46.9	6.06	1.66081e+08	58095316	178037788		36113542	108933389	64259134	9.9122e+07	3.46295e+07	1.73793e+08	5.74423e+07	2.42073e+08	#VALUE!	2.82705e+07	9.98885e+07	6.88882e+07	9.9122e+07	2.96687e+07	0.389	2.26	3.78251	1	1	3.3	2.83688	1	1	2.29	3.78251	1	1		0			4.88	6.14657	2	2	11.79
Q8DNY4	Uncharacterized protein OS=Streptococcus pneumoniae (strain ATCC BAA-255 / R6) OX=171101 GN=spr1462 PE=4 SV=1	21.5094	4	10	4	1	265	29.9	4.91	158194018			222826734	133043912	136266913	1.13608e+08		223537489	1.6554e+08	#VALUE!	#VALUE!	2.13363e+08	1.0415e+08	1.24953e+08	1.21793e+08	#VALUE!	1.91515e+08	0.931	2.25	3.39623	1	1		0				0			2.22	3.39623	1	1	6.25	11.3208	2	2	4.92
Q8CZ59	Uncharacterized protein OS=Streptococcus pneumoniae (strain ATCC BAA-255 / R6) OX=171101 GN=spr0410 PE=4 SV=1	3.96825	2	5	2	1	630	71.1	5.81	22298665				204764376	142378769		55673325		2.33341e+07	#VALUE!	#VALUE!	#VALUE!	1.60294e+08	1.30557e+08	#VALUE!	55673325	#VALUE!	0.16	2.18	1.5873	1	1		0				0			2.59	1.5873	1	1	3.69	2.38095	1	1	3.52
Q8DQS0	VncR, response regulator OS=Streptococcus pneumoniae (strain ATCC BAA-255 / R6) OX=171101 GN=vncR PE=4 SV=1	9.63303	2	14	2	1	218	25	4.77	2.88493e+08	179941678	175063012	264552355	9.98977e+07	127687344	1.91557e+08	2.26772e+08	2.64732e+08	3.01889e+08	1.77919e+08	2.38029e+08	2.53317e+08	7.82022e+07	1.17085e+08	2.05357e+08	2.26772e+08	2.26808e+08	0.425	2.14	4.58716	1	1	0	4.58716	1	1	1.86	9.63303	2	2	0	5.04587	1	1	2.22	4.58716	1	1	4.41
Q8DR60	Endo-alpha-N-acetylgalactosaminidase OS=Streptococcus pneumoniae (strain ATCC BAA-255 / R6) OX=171101 GN=spr0328 PE=1 SV=1	1.24505	2	7	2	1	1767	196	6.07	599078604			620187588	774518375		446434467	295289348	505347210	6.26897e+08	#VALUE!	#VALUE!	5.93848e+08	6.06311e+08	#VALUE!	4.78595e+08	295289348	4.32955e+08	0.043	2.13	0.565931	1	1		0				0			1.92	0.565931	1	1	2.13	0.565931	1	1
Q8DR48	Isopentenyl-diphosphate delta-isomerase OS=Streptococcus pneumoniae (strain ATCC BAA-255 / R6) OX=171101 GN=fni PE=3 SV=1	8.63095	3	9	3	1	336	37.7	5.6	63881531			67159952	173287164	1.70738e+08		79331533	144949674	6.68479e+07	#VALUE!	#VALUE!	6.43076e+07	1.35653e+08	1.56561e+08	#VALUE!	79331533	1.24185e+08	0.585	2.12	3.27381	1	1		0				0			3.42	6.25	2	2	1.6	5.65476	2	2	1.78
Q8DPL3	Similar to N-terminal region of the Dfp protein OS=Streptococcus pneumoniae (strain ATCC BAA-255 / R6) OX=171101 GN=dfp N-terminus PE=4 SV=1	21.8579	3	20	3	1	183	19.9	6.89	1288804416	664172366	5.4028e+08	6.2149e+08	1628127392	6.39947e+08	676714942	1290756104	8.08031e+08	1.34865e+09	6.56707e+08	7.34604e+08	5.95095e+08	1.27454e+09	5.86812e+08	7.25464e+08	1290756104	6.92277e+08	0.778	2.12	7.10383	1	1	4.93	21.8579	3	3	7.28	21.8579	3	3	6.72	21.8579	3	3	2.04	7.10383	1	1	7.41
Q8DNF3	Subtilisin-like serine protease OS=Streptococcus pneumoniae (strain ATCC BAA-255 / R6) OX=171101 GN=nisP PE=4 SV=1	2.9361	2	15	2	1	579	64.9	5.26	1.78884e+08	1.95997e+08	1.92993e+08	160955635	246552547	200373805	199133698	1.97252e+08	230147244	1.87191e+08	1.93794e+08	2.62408e+08	1.5412e+08	1.93007e+08	1.83737e+08	2.13479e+08	1.97252e+08	1.97178e+08	0.15	2.11	2.9361	2	2	3.76	2.9361	2	2	1.8	1.5544	1	1	0	1.38169	1	1	1.7	2.9361	2	2	1.85
Q8DQU1	Transcriptional antiterminator (BglG family) OS=Streptococcus pneumoniae (strain ATCC BAA-255 / R6) OX=171101 GN=licT PE=4 SV=1	16.4875	4	8	4	1	279	32.9	5.45	5.48449e+07				28284487		1.0846e+08	208074014	1.90758e+08	5.73916e+07	#VALUE!	#VALUE!	#VALUE!	2.21418e+07	#VALUE!	1.16273e+08	208074014	1.63431e+08	0.778	2.08	4.30108	1	1		0				0				0			1.62	4.30108	1	1
Q8CWS7	tRNA dimethylallyltransferase OS=Streptococcus pneumoniae (strain ATCC BAA-255 / R6) OX=171101 GN=miaA PE=3 SV=2	13.6054	4	15	4	1	294	33.4	5.15	140872388	143629516		83472300	2.19629e+08		169031360	7.8377e+07	9.84709e+07	1.47414e+08	1.42015e+08	#VALUE!	7.99272e+07	1.71931e+08	#VALUE!	1.81208e+08	7.8377e+07	8.43646e+07	0.668	2.07	2.38095	1	1	2.19	6.46259	2	2		0			0	2.04082	1	1	8.73	13.6054	4	4
Q8DN25	Probable alcohol dehydrogenase OS=Streptococcus pneumoniae (strain ATCC BAA-255 / R6) OX=171101 GN=adh2 PE=4 SV=1	9.92167	3	12	3	1	383	41.1	5.11		692545992	385147142	401405235	537081314	265562190	203659456	418795096	119532561	#VALUE!	6.84762e+08	5.23674e+08	3.84357e+08	4.2044e+08	2.43512e+08	2.18331e+08	418795096	1.02409e+08	0.468	2.06	4.43864	1	1	2.45	4.43864	1	1	2.76	4.43864	1	1	2.93	4.43864	1	1	5.74	7.3107	2	2	4.8
Q8DQ17	Uncharacterized protein OS=Streptococcus pneumoniae (strain ATCC BAA-255 / R6) OX=171101 GN=spr0892 PE=4 SV=1	45.8564	6	15	6	1	181	20.5	4.78	1075512958	565193785	643575312	690545610	5.7777e+08	1098142514	445723505	5.74428e+08		1.12546e+09	5.58841e+08	8.75052e+08	6.61218e+08	4.52292e+08	1.00696e+09	4.77833e+08	5.74428e+08	#VALUE!	2.162	2.06	6.62983	1	1	2.49	13.8122	2	2	2.37	6.62983	1	1	1.84	11.6022	2	2	7.86	32.5967	4	4	1.96
Q8DR95	Uncharacterized protein OS=Streptococcus pneumoniae (strain ATCC BAA-255 / R6) OX=171101 GN=spr0263 PE=4 SV=1	25.1852	6	41	6	1	270	30.7	5.43	526470624	4.45693e+08	5.12817e+08	8.15434e+08	1059566568	6.77092e+08	7.135e+08	635787579	996890128	5.50918e+08	4.40683e+08	6.97264e+08	7.80802e+08	8.29453e+08	6.20872e+08	7.64899e+08	635787579	8.54082e+08	2.728	2.06	3.33333	1	1	9.09	14.4444	3	4	11.13	19.6296	4	5	12.08	16.2963	4	5	18.55	20	5	6	18.22
Q8DP25	Uncharacterized protein OS=Streptococcus pneumoniae (strain ATCC BAA-255 / R6) OX=171101 GN=spr1400 PE=4 SV=1	22.2222	3	7	3	1	162	18.3	7.23	89959472		222972456	33349349	42425772		276732618	3.12394e+08		9.41368e+07	#VALUE!	3.0317e+08	3.1933e+07	3.32119e+07	#VALUE!	2.96668e+08	3.12394e+08	#VALUE!	2.162	2.06	8.64198	1	1		0			0	6.17284	1	1	2.96	7.40741	1	1	1.87	6.17284	1	1	0
Q8DNI7	Dextran glucosidase OS=Streptococcus pneumoniae (strain ATCC BAA-255 / R6) OX=171101 GN=dexS PE=4 SV=1	14.7874	6	9	6	1	541	62.8	4.93	1.49519e+08	217542649	61575847	73110034	219289755	37718043				1.56462e+08	2.15098e+08	8.37231e+07	7.0005e+07	1.71665e+08	3.45863e+07	#VALUE!	#VALUE!	#VALUE!	0.585	2.06	5.91497	3	3	4.51	4.43623	2	2	2.31	4.43623	1	1	0	1.10906	1	1	2.47	1.84843	1	1	2.43
Q8DQ25	Uncharacterized protein OS=Streptococcus pneumoniae (strain ATCC BAA-255 / R6) OX=171101 GN=spr0883 PE=4 SV=1	10.9705	3	20	3	1	237	26.9	5.27	569299800	434682911	1.95845e+08	418963956	4.98117e+08	4.28288e+08	367019416	4.46333e+08	561203892	5.95736e+08	4.29797e+08	2.66285e+08	4.0117e+08	3.89937e+08	3.92726e+08	3.93459e+08	4.46333e+08	4.8081e+08	0.719	2.03	4.21941	1	1	6.4	10.9705	2	2	1.71	4.21941	1	1	6.1	10.9705	2	2	10.21	10.9705	2	3	10.63
Q8DQ82	Uncharacterized protein OS=Streptococcus pneumoniae (strain ATCC BAA-255 / R6) OX=171101 GN=spr0804 PE=4 SV=1	8.11808	2	4	2	1	271	31.1	7.02	109515181	143296756	111787912							1.14601e+08	1.41686e+08	1.51995e+08	#VALUE!	#VALUE!	#VALUE!	#VALUE!	#VALUE!	#VALUE!	0.468	2.03	8.11808	2	2	0	4.05904	1	1	0	4.05904	1	1		0				0
Q8DPE6	ABC transporter ATP-binding/membrane spanning protein-multidrug resistance OS=Streptococcus pneumoniae (strain ATCC BAA-255 / R6) OX=171101 GN=ABC-NP PE=4 SV=1	9.34579	4	4	4	1	535	60.7	7.5	7.24911e+07					112470689			125422916	7.58573e+07	#VALUE!	#VALUE!	#VALUE!	#VALUE!	1.03132e+08	#VALUE!	#VALUE!	1.07456e+08	0.389	2.02	3.5514	2	2		0				0				0				0			2
Q8DMZ9	Transcriptional regulator CtsR OS=Streptococcus pneumoniae (strain ATCC BAA-255 / R6) OX=171101 GN=ctsR PE=3 SV=1	18.4971	3	9	3	1	173	20.1	9.36	1.30249e+09	270055569	121497424	1171441234			84866244	112304972	371573094	1.36297e+09	2.6702e+08	1.65197e+08	1.12169e+09	#VALUE!	#VALUE!	9.09798e+07	112304972	3.18344e+08	0.701	2.01	5.20231	1	1	0	5.78035	1	1	3.46	7.51445	1	1	1.73	5.20231	1	1	2.2	7.51445	1	1
Q8DR72	Transcription regulator, member of GalR family OS=Streptococcus pneumoniae (strain ATCC BAA-255 / R6) OX=171101 GN=regR PE=4 SV=1	14.3662	4	10	4	1	355	40.9	5.53	302894412		404788632	304817931	1.30597e+08	394296038		96651038	49055657	3.16959e+08	#VALUE!	5.5038e+08	2.91872e+08	1.02234e+08	3.61557e+08	#VALUE!	96651038	4.20283e+07	0.624	2	7.88732	2	2		0			1.72	2.53521	1	1	0	5.91549	2	2	2.15	3.38028	1	1	4.55
Q8DN02	Response regulator OS=Streptococcus pneumoniae (strain ATCC BAA-255 / R6) OX=171101 GN=rr06 PE=4 SV=1	21.1982	5	12	5	1	217	25.2	5.68	88623586	403291948		493450424	291997034	1.57491e+08	250566492	286138442	3.06945e+08	9.27389e+07	3.98759e+08	#VALUE!	4.72493e+08	2.28582e+08	1.44414e+08	2.68617e+08	286138442	2.62974e+08	1.054	1.97	4.14747	1	1	2.66	5.52995	1	1		0			0	3.22581	1	1	2.95	11.5207	2	2	4.65
P67000	Anthranilate phosphoribosyltransferase OS=Streptococcus pneumoniae (strain ATCC BAA-255 / R6) OX=171101 GN=trpD PE=3 SV=1	14.0719	4	9	4	1	334	35.9	6.06	235871018	3.34087e+08	1.19104e+08							2.46824e+08	3.30332e+08	1.61943e+08	#VALUE!	#VALUE!	#VALUE!	#VALUE!	#VALUE!	#VALUE!	0.968	1.95	2.69461	1	1	12.58	12.8743	3	4	8.31	14.0719	4	4		0				0
Q8DNN7	ABC transporter substrate-binding protein-sugar transport OS=Streptococcus pneumoniae (strain ATCC BAA-255 / R6) OX=171101 GN=ABC-SBP PE=4 SV=1	5.72082	2	5	2	1	437	48.6	5.59	173459320	241652936						273188940	299777820	1.81514e+08	2.38937e+08	#VALUE!	#VALUE!	#VALUE!	#VALUE!	#VALUE!	273188940	2.56834e+08	0.179	1.94	2.51716	1	1	1.89	2.51716	1	1		0				0				0
P61361	50S ribosomal protein L33 type 3 OS=Streptococcus pneumoniae (strain ATCC BAA-255 / R6) OX=171101 GN=rpmG3 PE=3 SV=1	42.8571	3	20	3	1	49	5.9	10.35	5653319797	5.62509e+09	641623956	1764100020	7.68769e+09	2700179312	2485416475	5338765092	7.68955e+09	5.91583e+09	5.56186e+09	8.72399e+08	1.68918e+09	6.01811e+09	2.47598e+09	2.66446e+09	5338765092	6.588e+09	20.544	1.93	32.6531	2	2	4.73	42.8571	3	4	2.05	26.5306	1	1	1.88	26.5306	2	2	3.67	42.8571	3	3	3.55
Q8CZ30	Uncharacterized protein OS=Streptococcus pneumoniae (strain ATCC BAA-255 / R6) OX=171101 GN=spr0518 PE=4 SV=1	6.12245	2	9	2	1	294	33.6	4.96	220958728	178994392		273116731	240966215	305840778	232325850	215952979	298691525	2.31219e+08	1.76983e+08	#VALUE!	2.61517e+08	1.88634e+08	2.80446e+08	2.49062e+08	215952979	2.55903e+08	0.311	1.92	2.72109	1	1	0	2.72109	1	1		0			1.76	2.72109	1	1	2.34	6.12245	2	2	0
Q8DRI7	ABC transporter ATP-binding protein-amino acid transport OS=Streptococcus pneumoniae (strain ATCC BAA-255 / R6) OX=171101 GN=ABC-NBD PE=4 SV=1	9.38967	2	8	2	1	213	23.6	6.95	3.02064e+08	142980491		169706622	595379872		129772286	240097696		3.1609e+08	1.41373e+08	#VALUE!	1.62499e+08	4.66077e+08	#VALUE!	1.39121e+08	240097696	#VALUE!	0.425	1.9	4.22535	1	1	1.93	5.16432	1	1		0			3.57	9.38967	2	2	0	4.22535	1	1	2.19
Q8DPL1	Uncharacterized protein OS=Streptococcus pneumoniae (strain ATCC BAA-255 / R6) OX=171101 GN=spr1114 PE=4 SV=1	10.5263	2	8	2	1	171	19.6	5.83	124555052			121276180	119771855		116865012	150361624	1.31337e+08	1.30339e+08	#VALUE!	#VALUE!	1.16125e+08	9.37602e+07	#VALUE!	1.25284e+08	150361624	1.12522e+08	1.154	1.88	4.67836	1	1		0				0			1.74	4.67836	1	1	4.1	10.5263	2	2
Q8DQW6	Uncharacterized protein OS=Streptococcus pneumoniae (strain ATCC BAA-255 / R6) OX=171101 GN=ABC-MSP PE=4 SV=1	4.87106	2	7	2	1	349	40.5	9.58	129579806	91365542	120785116		104522024				147748718	1.35597e+08	9.03386e+07	1.64228e+08	#VALUE!	8.18223e+07	#VALUE!	#VALUE!	#VALUE!	1.26583e+08	0.52	1.84	4.87106	2	2	0	2.29226	1	1	1.7	2.29226	1	1		0			1.91	4.87106	2	2
Q8DMY0	Energy-coupling factor transporter ATP-binding protein EcfA2 OS=Streptococcus pneumoniae (strain ATCC BAA-255 / R6) OX=171101 GN=ecfA2 PE=3 SV=1	13.2616	2	6	2	1	279	30.5	5.41						149382688	1.65655e+08	341838084		#VALUE!	#VALUE!	#VALUE!	#VALUE!	#VALUE!	1.36979e+08	1.77588e+08	341838084	#VALUE!	0.778	1.82	6.45161	1	1		0				0				0				0			4
Q8DQT7	Uncharacterized protein OS=Streptococcus pneumoniae (strain ATCC BAA-255 / R6) OX=171101 GN=spr0508 PE=4 SV=1	10.6509	2	3	2	1	169	20	5.27	7.91608e+07				9.44776e+07	8.00613e+07				8.28366e+07	#VALUE!	#VALUE!	#VALUE!	7.39592e+07	7.34137e+07	#VALUE!	#VALUE!	#VALUE!	0.468	1.79	5.91716	1	1		0				0				0			0	4.73373	1	1	1.67
Q8CYK9	Uncharacterized protein OS=Streptococcus pneumoniae (strain ATCC BAA-255 / R6) OX=171101 GN=spr1318 PE=4 SV=1	18.2927	2	16	2	1	164	18.3	4.61	6.99082e+08	1447766889	1.16336e+09	1.35096e+09	2026495090	1.93631e+09	1399318574	1378241020	9.61035e+08	7.31544e+08	1.43149e+09	1.58179e+09	1.29358e+09	1.58639e+09	1.77554e+09	1.50012e+09	1378241020	8.23364e+08	0.778	1.79	18.2927	2	2	2	6.09756	1	1	1.8	6.09756	1	1	1.83	6.09756	1	1	0	6.09756	1	2	1.83
P65467	UDP-N-acetylenolpyruvoylglucosamine reductase OS=Streptococcus pneumoniae (strain ATCC BAA-255 / R6) OX=171101 GN=murB PE=3 SV=1	25.3165	7	26	7	1	316	34.5	6.99	143013136	306889505	7.62089e+07	4.15007e+08	6.57971e+08	1.83989e+08	3.53552e+08	3.25928e+08	5.61627e+08	1.49654e+08	3.0344e+08	1.03619e+08	3.97381e+08	5.15075e+08	1.68712e+08	3.79022e+08	3.25928e+08	4.81172e+08	1.336	1.79	2.21519	1	1	1.87	6.01266	2	2	3.79	5.6962	2	2	4.21	9.49367	3	3	10.5	21.8354	6	6	8.02
Q8DRL3	Phosphotransferase system sugar-specific EIIB component OS=Streptococcus pneumoniae (strain ATCC BAA-255 / R6) OX=171101 GN=PTS-EIIB PE=4 SV=1	44.3038	5	20	5	1	158	17.2	8.13	105880154	155549172	1.42864e+08	150912224	342471906	2.53093e+08	1.83419e+08	313091604	244599705	1.10797e+08	1.53801e+08	1.94249e+08	1.44503e+08	2.68095e+08	2.32078e+08	1.96632e+08	313091604	2.0956e+08	2.511	1.73	5.06329	1	1	0	5.06329	1	1	0	5.06329	1	1	5.85	18.9873	3	3	8.83	44.3038	5	6	6.21
Q8DPF5	ABC transporter ATP-binding protein-oligopeptide transport OS=Streptococcus pneumoniae (strain ATCC BAA-255 / R6) OX=171101 GN=appD PE=3 SV=1	10.4545	6	24	5	1	660	75.4	6.25	136240795	1.30866e+08		1.52112e+08	2.06652e+08	2.06912e+08	1.36853e+08	9.78338e+07	261140394	1.42567e+08	1.29395e+08	#VALUE!	1.45651e+08	1.61772e+08	1.89731e+08	1.46712e+08	9.78338e+07	2.23731e+08	0.413	1.7	2.72727	2	2	2.69	2.87879	2	2	2.37	1.51515	1	1	6.99	8.63636	5	5	6.72	4.69697	3	3	5.19
P63788	ATP-dependent Clp protease proteolytic subunit OS=Streptococcus pneumoniae (strain ATCC BAA-255 / R6) OX=171101 GN=clpP PE=1 SV=1	9.69388	2	13	2	1	196	21.3	4.88	4123082709	2.32479e+09	2372713503	2892744920	3406952975	1585160036	2230892284	2909824928	1496734535	4.31454e+09	2.29866e+09	3.22612e+09	2.76989e+09	2.66704e+09	1.45354e+09	2.3916e+09	2909824928	1.28232e+09	0.668	1.69	3.57143	1	1	0	9.69388	2	2	3.44	9.69388	2	2	0	3.57143	1	1	0	3.57143	1	1	1.76
Q8CYV3	Uncharacterized protein OS=Streptococcus pneumoniae (strain ATCC BAA-255 / R6) OX=171101 GN=spr0890 PE=4 SV=1	43.985	7	21	7	1	266	30.1	6.65	494470192	485126968	1.37658e+08	481603490	207182522	578008864	220048130	3.75415e+08	5.11715e+08	5.17431e+08	4.79674e+08	1.8717e+08	4.61149e+08	1.62187e+08	5.30016e+08	2.359e+08	3.75415e+08	4.3841e+08	2.415	1.63	4.51128	1	1	2.14	4.51128	1	1	6.18	16.1654	3	3	3.35	4.51128	1	1	6.8	14.2857	3	3	2.54
Q8DPP5	PTS system, lactose-specific IIBC component OS=Streptococcus pneumoniae (strain ATCC BAA-255 / R6) OX=171101 GN=lacE PE=4 SV=1	3.01954	2	5	2	1	563	61	6.6	402928575	1.6802e+08						517690288	402229491	4.21639e+08	1.66131e+08	#VALUE!	#VALUE!	#VALUE!	#VALUE!	#VALUE!	517690288	3.44609e+08	0.222	1.61	3.01954	2	2	0	1.24334	1	1		0				0				0
Q8DQN9	Uncharacterized protein OS=Streptococcus pneumoniae (strain ATCC BAA-255 / R6) OX=171101 GN=spr0576 PE=4 SV=1	9.64467	2	4	2	1	197	21.9	7.71	71543974						105044710			7.48662e+07	#VALUE!	#VALUE!	#VALUE!	#VALUE!	#VALUE!	1.12612e+08	#VALUE!	#VALUE!	0.468	1.61	4.06091	1	1		0			0	4.06091	1	1		0				0
P59661	Glutamyl-tRNA(Gln) amidotransferase subunit C OS=Streptococcus pneumoniae (strain ATCC BAA-255 / R6) OX=171101 GN=gatC PE=3 SV=1	41	3	22	3	1	100	11	4.59	611217653	7.60393e+08		8.0822e+08	944794095	7.87068e+08	601795725	772515668	9.13287e+08	6.396e+08	7.51846e+08	#VALUE!	7.73894e+08	7.39607e+08	7.21717e+08	6.45148e+08	772515668	7.82455e+08	5.813	0	14	1	1	9.86	41	3	4		0			2.75	25	2	2	6.4	27	2	2	5.17
Q8DNH5	UPF0374 protein spr1719 OS=Streptococcus pneumoniae (strain ATCC BAA-255 / R6) OX=171101 GN=spr1719 PE=3 SV=1	16.9492	3	12	3	1	177	21.3	6.8	1956633326	177379050		466676488	3.53197e+08	228783702	1.28608e+08		174532397	2.04749e+09	1.75385e+08	#VALUE!	4.46856e+08	2.76491e+08	2.09788e+08	1.37872e+08	#VALUE!	1.4953e+08	0.425	0	5.08475	1	1	5.43	11.8644	2	2		0			2.19	5.64972	1	1	4.99	11.8644	2	2	4.99
Q8DQE7	4-methyl-5(B-hydroxyethyl)-thiazole monophosphate biosynthesis protein OS=Streptococcus pneumoniae (strain ATCC BAA-255 / R6) OX=171101 GN=thiJ PE=4 SV=1	42.3913	5	38	5	1	184	20.2	4.78	346468964	368744430	1.1469e+08	3.08143e+08	6.93169e+08	7.42659e+08	314450539	617955018	1.17864e+09	3.62557e+08	3.646e+08	1.5594e+08	2.95056e+08	5.42629e+08	6.80995e+08	3.37103e+08	617955018	1.00979e+09	11.915	0	13.0435	1	2	5.34	32.0652	3	4	2.35	22.8261	2	3	12.42	41.8478	4	4	11.2	41.8478	4	5	7.45
Q8DPI0	Required for phosphorylcholine incorporation in teichoic and lipoteichoic acids OS=Streptococcus pneumoniae (strain ATCC BAA-255 / R6) OX=171101 GN=licD1 PE=4 SV=1	13.4831	3	19	3	1	267	31.9	6.19	256627675	249236575	184262810	3.2447e+08	467819837	349242322	380552726	401769492	4.80986e+08	2.68544e+08	2.46435e+08	2.50537e+08	3.1069e+08	3.6622e+08	3.20244e+08	4.07967e+08	401769492	4.12083e+08	0.501	0	2.62172	1	1	4.91	8.61423	2	2	4.8	8.61423	2	2	5.49	13.4831	3	3	4.69	8.61423	2	2	5.16
P0A4S4	Ribosomal RNA large subunit methyltransferase H OS=Streptococcus pneumoniae (strain ATCC BAA-255 / R6) OX=171101 GN=rlmH PE=3 SV=1	18.8679	3	11	3	1	159	18.1	9.38	220004412	316569740	293776876	157242964	251324593	182741293		200019728	171482863	2.3022e+08	3.13012e+08	3.99441e+08	1.50565e+08	1.96743e+08	1.67568e+08	#VALUE!	200019728	1.46917e+08	0.701	0	7.54717	1	1	4.9	13.2075	2	2	4.26	13.2075	2	2	2.26	7.54717	1	1	0	5.66038	1	1	2.44
Q8DQG8	DNA polymerase III, delta subunit OS=Streptococcus pneumoniae (strain ATCC BAA-255 / R6) OX=171101 GN=holA PE=4 SV=1	11.3043	3	13	3	1	345	39.7	5.25	340628990	239505030	1.48849e+08	261741593	309528948	1.22476e+08	2.80591e+07	276971741	402546414	3.56446e+08	2.36813e+08	2.02385e+08	2.50625e+08	2.42306e+08	1.12307e+08	3.00804e+07	276971741	3.4488e+08	0.334	0	2.89855	1	1	4.82	6.66667	2	2	1.6	7.53623	2	2	4.53	6.66667	2	2	0	2.89855	1	1	3.04
Q8DP77	ABC transporter ATP-binding protein-aspartate/glutamate transport OS=Streptococcus pneumoniae (strain ATCC BAA-255 / R6) OX=171101 GN=ABC-NDB PE=4 SV=1	48.583	10	36	10	1	247	27.4	6.43	587936745	516134665	322332242	620878796	9.64188e+08	7.21444e+08	5.8913e+08	6.16893e+08	4.68014e+08	6.15238e+08	5.10333e+08	4.38267e+08	5.9451e+08	7.54789e+08	6.61541e+08	6.31569e+08	6.16893e+08	4.00969e+08	3.642	0	4.45344	1	1	4.73	10.1215	2	2	8.99	21.0526	4	4	12.58	24.2915	4	4	12.61	29.9595	5	6	14.11
Q8DQD4	ABC transporter ATP-binding protein-glutamine transport OS=Streptococcus pneumoniae (strain ATCC BAA-255 / R6) OX=171101 GN=glnQ PE=4 SV=1	13.5246	3	14	3	1	244	27.1	5.12	195124685	131562190	1629487632	1.53829e+08	177660047	276161980	298087974	7.51689e+08	113223984	2.04185e+08	1.30083e+08	2.21557e+09	1.47296e+08	1.39076e+08	2.53232e+08	3.19562e+08	7.51689e+08	9.70043e+07	0.638	0	4.91803	1	1	3.75	13.5246	3	3	4.27	8.60656	1	1	2.75	4.91803	1	1	0	4.91803	2	2	2.77
Q8DQ10	Uncharacterized protein OS=Streptococcus pneumoniae (strain ATCC BAA-255 / R6) OX=171101 GN=spr0904 PE=4 SV=1	25.6545	3	13	3	1	191	21.3	7.78			9.9426e+07		1.66054e+08	322205748	143992996	4.38344e+08	569339624	#VALUE!	#VALUE!	1.35187e+08	#VALUE!	1.29991e+08	2.95453e+08	1.54366e+08	4.38344e+08	4.8778e+08	0.778	0	12.5654	1	1	2.74	6.80628	1	1	0	12.5654	1	1	2.78	6.80628	1	1	5.28	13.089	2	2	2.78
Q8DND6	Uncharacterized protein OS=Streptococcus pneumoniae (strain ATCC BAA-255 / R6) OX=171101 GN=spr1796 PE=4 SV=1	20.2643	4	17	4	1	227	26	4.83	361901336	294363332	3.23213e+08	362855658	417683973	3.65905e+08	296377724	3.66694e+08	4.51864e+08	3.78706e+08	2.91055e+08	4.39465e+08	3.47445e+08	3.26973e+08	3.35523e+08	3.17728e+08	3.66694e+08	3.87133e+08	1.154	0	5.28634	1	2	2.15	5.28634	1	1	1.63	3.96476	1	1	2.09	9.2511	2	2	5.81	15.859	3	3	4.04
Q8DQF2	Uncharacterized protein OS=Streptococcus pneumoniae (strain ATCC BAA-255 / R6) OX=171101 GN=spr0705 PE=4 SV=1	5.47945	2	8	2	1	146	16.5	4.41	44040975	132550868	161876240	236131921	327402848		1.56792e+08	185094357	277470779	4.6086e+07	1.31061e+08	2.20099e+08	2.26103e+08	2.56299e+08	#VALUE!	1.68086e+08	185094357	2.37722e+08	0.778	0	4.79452	1	1	1.89	5.47945	1	1	0	5.47945	1	1	1.87	5.47945	1	1	1.61	5.47945	1	1
Q8CZ16	Uncharacterized protein OS=Streptococcus pneumoniae (strain ATCC BAA-255 / R6) OX=171101 GN=spr0583 PE=4 SV=1	16.7173	4	16	4	1	329	37.2	7.44	883555736	844766952	691489642	8.04465e+08	730497677	1079413970	456302883	794928138	930161230	9.24584e+08	8.35272e+08	9.402e+08	7.70298e+08	5.7185e+08	9.89789e+08	4.89174e+08	794928138	7.96912e+08	0.624	0	3.03951	1	1	1.84	3.03951	1	1	0	3.03951	1	1	0	6.07903	2	2	6.24	11.8541	3	3	3.02
Q8DQC6	Uncharacterized protein OS=Streptococcus pneumoniae (strain ATCC BAA-255 / R6) OX=171101 GN=spr0743 PE=4 SV=1	23.4694	3	13	3	1	196	21.7	7.02	156025622	193277638	91291923	180500672	561466848	191296708	187706735	235312811	375527648	1.63271e+08	1.91105e+08	1.24127e+08	1.72835e+08	4.39529e+08	1.75413e+08	2.01229e+08	235312811	3.21732e+08	0.701	0	5.61224	1	1	1.83	5.61224	1	1	3.62	10.2041	2	2	1.91	5.61224	1	1	6.26	17.8571	2	2	6.95
Q7CRB8	Biotin carboxyl carrier protein of acetyl-CoA carboxylase OS=Streptococcus pneumoniae (strain ATCC BAA-255 / R6) OX=171101 GN=accB PE=4 SV=1	9.31677	2	4	2	1	161	17	4.53	4628750403	5298443472	520448160							4.84369e+09	5.23889e+09	7.0764e+08	#VALUE!	#VALUE!	#VALUE!	#VALUE!	#VALUE!	#VALUE!	2.162	0	6.21118	1	1	1.64	6.21118	1	1	2.52	9.31677	1	2		0				0
P63958	D-alanyl carrier protein OS=Streptococcus pneumoniae (strain ATCC BAA-255 / R6) OX=171101 GN=dltC PE=3 SV=1	25.3165	3	14	3	1	79	9	3.93	8.82179e+08	1588999388	3.96182e+08	901770471	2273052974	2018431255	1171383984	1627097522	8.40587e+08	9.23143e+08	1.57114e+09	5.38679e+08	8.63472e+08	1.7794e+09	1.85084e+09	1.25577e+09	1627097522	7.2017e+08	20.544	0	20.2532	2	2	0	20.2532	1	1	2.18	20.2532	1	1	2.83	25.3165	2	2	1.92	20.2532	1	2	0
Q8CYB8	Uncharacterized protein OS=Streptococcus pneumoniae (strain ATCC BAA-255 / R6) OX=171101 GN=spr1730 PE=4 SV=1	16.0714	3	7	3	1	224	24.9	8.22	2.51571e+08	2.29168e+08	4.48063e+07	782049	468232123					2.63253e+08	2.26592e+08	6.0922e+07	748835	3.66543e+08	#VALUE!	#VALUE!	#VALUE!	#VALUE!	0.778	0	8.48214	2	2	0	4.01786	1	1	1.78	4.46429	1	1	0	4.46429	1	1	0	11.6071	2	2
Q8DP04	Uncharacterized protein OS=Streptococcus pneumoniae (strain ATCC BAA-255 / R6) OX=171101 GN=spr1436 PE=4 SV=1	10.3175	2	5	2	1	252	27.9	9.38	88801403	360251426	203641144	363778358					2.17715e+08	9.29249e+07	3.56202e+08	2.76886e+08	3.48328e+08	#VALUE!	#VALUE!	#VALUE!	#VALUE!	1.86527e+08	0.334	0	6.34921	1	1	0	3.96825	1	1	0	3.96825	1	1	0	3.96825	1	1		0
Q8DNB7	Preprotein translocase secE component OS=Streptococcus pneumoniae (strain ATCC BAA-255 / R6) OX=171101 GN=secE PE=3 SV=1	29.3103	2	8	2	1	58	7.1	9.52	2204620237	2386422828	82718276		2700028534	2456717993	1612444816	1894780792	2929571472	2.30699e+09	2.3596e+09	1.1247e+08	#VALUE!	2.11364e+09	2.25273e+09	1.7286e+09	1894780792	2.5099e+09	3.642	0	12.069	1	1	0	12.069	1	1	0	17.2414	1	1		0			0	12.069	1	1	0
P0A454	Recombination protein RecR OS=Streptococcus pneumoniae (strain ATCC BAA-255 / R6) OX=171101 GN=recR PE=3 SV=1	7.07071	2	3	2	1	198	21.7	4.96	5.18104e+07	66332273	380966275							5.42162e+07	6.55867e+07	5.1799e+08	#VALUE!	#VALUE!	#VALUE!	#VALUE!	#VALUE!	#VALUE!	0.468	0	3.53535	1	1	0	3.53535	1	1	0	7.07071	1	1		0				0
Q8DNR0	Uncharacterized protein OS=Streptococcus pneumoniae (strain ATCC BAA-255 / R6) OX=171101 GN=spr1588 PE=4 SV=1	8.46774	2	10	2	1	248	28.7	4.72	234428442	270098634		253795343	2.7965e+08	218470464	1.35505e+08	1.47183e+08	325835575	2.45314e+08	2.67063e+08	#VALUE!	2.43016e+08	2.18916e+08	2.00331e+08	1.45267e+08	1.47183e+08	2.79159e+08	0.468	0	2.82258	1	1	0	2.82258	1	1		0			0	2.82258	1	1	2.15	8.46774	2	2	1.83
Q8DRN6	UPF0324 membrane protein spr0034 OS=Streptococcus pneumoniae (strain ATCC BAA-255 / R6) OX=171101 GN=spr0034 PE=3 SV=2	7.14286	2	11	2	1	336	36	9.57	7.54014e+07	8.2636e+07				39618425		90161142	1.59725e+08	7.89027e+07	8.17072e+07	#VALUE!	#VALUE!	#VALUE!	3.63289e+07	#VALUE!	90161142	1.36844e+08	0.778	0	7.14286	2	2	0	5.05952	1	2		0			0	5.05952	1	1		0			0
Q8DRK1	Response regulator OS=Streptococcus pneumoniae (strain ATCC BAA-255 / R6) OX=171101 GN=rr08 PE=4 SV=1	13.3621	3	10	3	1	232	26.6	5.49	324374901	98030602			2.50185e+08	217049710	179353993	190177117	2.04635e+08	3.39437e+08	9.69288e+07	#VALUE!	#VALUE!	1.95851e+08	1.99028e+08	1.92274e+08	190177117	1.75321e+08	0.638	0	4.31034	1	1	0	3.44828	1	1		0				0			2.69	9.05172	2	2	2.72
Q8DQY4	Uncharacterized protein OS=Streptococcus pneumoniae (strain ATCC BAA-255 / R6) OX=171101 GN=ABC-MSD PE=4 SV=1	5.43478	2	4	2	1	276	31.5	9.54	76685148	7.69055e+07						4.54183e+07	1.32119e+08	8.02461e+07	7.60411e+07	#VALUE!	#VALUE!	#VALUE!	#VALUE!	#VALUE!	4.54183e+07	1.13192e+08	0.292	0	2.17391	1	1	0	2.17391	1	1		0				0				0
Q8DQQ9	UvrABC system protein C OS=Streptococcus pneumoniae (strain ATCC BAA-255 / R6) OX=171101 GN=uvrC PE=3 SV=1	6.84039	4	4	4	1	614	70.4	8.76			104587282		1.19503e+08					#VALUE!	#VALUE!	1.42205e+08	#VALUE!	9.35499e+07	#VALUE!	#VALUE!	#VALUE!	#VALUE!	0.266	0	1.30293	1	1		0			6.66	4.07166	2	2		0			0	1.4658	1	1
P59660	Ribonuclease HIII OS=Streptococcus pneumoniae (strain ATCC BAA-255 / R6) OX=171101 GN=rnhC PE=3 SV=2	11.7241	3	8	3	1	290	31.8	8.4	252762417		55022234			330934000		226075535		2.645e+08	#VALUE!	7.48123e+07	#VALUE!	#VALUE!	3.03456e+08	#VALUE!	226075535	#VALUE!	0.438	0	3.44828	1	1		0			5.38	8.27586	2	2	2.22	3.44828	1	1		0			3.16
Q8DNX5	Uncharacterized protein OS=Streptococcus pneumoniae (strain ATCC BAA-255 / R6) OX=171101 GN=spr1477 PE=4 SV=1	36.5517	4	14	4	1	145	15.8	5.82	5.91686e+07		6.15951e+07	8.86827e+07	205371249		243126029	317196788	3.1233e+08	6.19162e+07	#VALUE!	8.37492e+07	8.49163e+07	1.60769e+08	#VALUE!	2.6064e+08	317196788	2.67588e+08	2.162	0	4.82759	1	1		0			3.15	13.1034	1	1	10	25.5172	2	3	7.32	25.5172	2	2	4.57
Q8DNE9	Hemolysin OS=Streptococcus pneumoniae (strain ATCC BAA-255 / R6) OX=171101 GN=hlyX PE=4 SV=1	11.9639	4	8	4	1	443	49.6	4.5	82678178		1.14618e+08		193107320	224538834		147655344	192254375	8.65174e+07	#VALUE!	1.55844e+08	#VALUE!	1.51169e+08	2.05895e+08	#VALUE!	147655344	1.64713e+08	0.833	0	4.28894	1	1		0			2.98	3.16027	1	1		0			0	2.25734	1	1	1.67
P63641	Glutamate racemase OS=Streptococcus pneumoniae (strain ATCC BAA-255 / R6) OX=171101 GN=murI PE=3 SV=1	18.1818	3	9	3	1	264	29.1	6.01	1.52055e+07		181879930		285071458	99874028		2.44886e+06	1.20538e+08	1.59116e+07	#VALUE!	2.47297e+08	#VALUE!	2.23161e+08	9.15814e+07	#VALUE!	2.44886e+06	1.03271e+08	0.501	0	7.57576	1	1		0			2.81	6.06061	1	1		0			3.34	6.06061	1	1	2.2
Q8DRK0	Histidine kinase OS=Streptococcus pneumoniae (strain ATCC BAA-255 / R6) OX=171101 GN=hk08 PE=4 SV=1	8.85714	2	6	2	1	350	38.8	5.58	1.35748e+08		62856400			1.38321e+08		6.06981e+07	219476374	1.42051e+08	#VALUE!	8.54642e+07	#VALUE!	#VALUE!	1.26836e+08	#VALUE!	6.06981e+07	1.88036e+08	0.292	0	5.42857	1	1		0			2.65	3.42857	1	1		0				0			4.95
Q8DNC4	L-asparaginase (L-asparagine amidohydrolase) OS=Streptococcus pneumoniae (strain ATCC BAA-255 / R6) OX=171101 GN=ansB PE=4 SV=1	7.8125	2	7	2	1	320	34.8	6	38323139			2.14184e+08	367607544	150386278	89823795	328795336		4.01027e+07	#VALUE!	#VALUE!	2.05088e+08	2.87772e+08	1.379e+08	9.62945e+07	328795336	#VALUE!	0.425	0	2.1875	1	1		0				0			5.66	7.8125	2	2	4.74	5.625	1	1	2.02
Q8DQ73	Lysine decarboxylase OS=Streptococcus pneumoniae (strain ATCC BAA-255 / R6) OX=171101 GN=cad PE=4 SV=1	16.4969	5	6	5	1	491	53.9	5.35	438094484			6.69014e+07	245212416			191818879	250255092	4.58438e+08	#VALUE!	#VALUE!	6.40601e+07	1.91958e+08	#VALUE!	#VALUE!	191818879	2.14405e+08	0.585	0	2.03666	1	1		0				0			2.16	3.86965	1	1	8.28	7.53564	2	2
Q8DNF5	Uncharacterized protein OS=Streptococcus pneumoniae (strain ATCC BAA-255 / R6) OX=171101 GN=spr1768 PE=4 SV=1	9.40171	2	7	2	1	234	27.1	5.29	226593727			309996642	249778744	373118072			226631732	2.37116e+08	#VALUE!	#VALUE!	2.96831e+08	1.95533e+08	3.42138e+08	#VALUE!	#VALUE!	1.94166e+08	0.334	0	5.55556	1	1		0				0			0	5.55556	1	1	4.94	9.40171	2	2	2.33
Q8DRE5	Magnesium and cobalt transporter OS=Streptococcus pneumoniae (strain ATCC BAA-255 / R6) OX=171101 GN=corA PE=4 SV=1	7.00637	3	5	3	1	314	36.4	4.74	149386314				170430478	1.01542e+08			98157168	1.56323e+08	#VALUE!	#VALUE!	#VALUE!	1.33417e+08	9.31105e+07	#VALUE!	#VALUE!	8.40958e+07	0.638	0	4.14013	1	1		0				0				0			0	4.4586	1	1	2
Q8DNA7	Phosphotransferase system system, cellobiose-specific IIB component OS=Streptococcus pneumoniae (strain ATCC BAA-255 / R6) OX=171101 GN=ptcB PE=4 SV=1	27.451	2	16	2	1	102	11.3	7.18		309890555	249974273	4.30798e+07	302551031		255954396	624486959	931738706	#VALUE!	3.06407e+08	3.39883e+08	4.12502e+07	2.36844e+08	#VALUE!	2.74393e+08	624486959	7.98264e+08	1.154		0			9.83	27.451	2	3	3.9	12.7451	1	1	0	12.7451	1	1	6.47	27.451	2	2
Q8DQY8	Trk transporter NAD+ binding protein-K+ transport OS=Streptococcus pneumoniae (strain ATCC BAA-255 / R6) OX=171101 GN=trkA PE=4 SV=1	34.9666	12	34	12	1	449	49.8	7.56		298107965	344406221	260296009	1.09217e+09	4.25884e+08	2.1255e+08	227893633	972004330	#VALUE!	2.94757e+08	4.6828e+08	2.49241e+08	8.54972e+08	3.90522e+08	2.27862e+08	227893633	8.32761e+08	2.3		0			7.93	6.23608	2	2	8.02	7.7951	2	3	6.52	6.01336	2	2	18.53	18.0401	6	6	14.5
P65583	Transcription antitermination protein NusB OS=Streptococcus pneumoniae (strain ATCC BAA-255 / R6) OX=171101 GN=nusB PE=3 SV=1	57.1429	4	21	4	1	140	16	5.05		886452300	392832504	1.33485e+09	539430220	1.85727e+09	7.91215e+08	6.8497e+08	1463024165	#VALUE!	8.76489e+08	5.34124e+08	1.27816e+09	4.22278e+08	1.70306e+09	8.48212e+08	6.8497e+08	1.25344e+09	2.162		0			7.16	29.2857	2	2	4.55	9.28571	1	1	11.55	39.2857	3	3	2.78	9.28571	1	1	14.72
Q8DQF3	Uncharacterized protein OS=Streptococcus pneumoniae (strain ATCC BAA-255 / R6) OX=171101 GN=spr0702 PE=4 SV=1	16.9811	2	6	2	1	159	18.2	4.89		225730420			104459972	1.797e+08	195507575		181925608	#VALUE!	2.23193e+08	#VALUE!	#VALUE!	8.17737e+07	1.64779e+08	2.09592e+08	#VALUE!	1.55864e+08	0.668		0			6.73	16.9811	2	2		0				0			5.15	12.5786	1	1	1.84
Q8DQ03	Large-conductance mechanosensitive channel OS=Streptococcus pneumoniae (strain ATCC BAA-255 / R6) OX=171101 GN=mscL PE=3 SV=1	12.8	2	11	2	1	125	13.6	9.77		1279332629	787778444	1.19662e+09	1444517488		1.50811e+09	1.55353e+09	1098458467	#VALUE!	1.26495e+09	1.07112e+09	1.14579e+09	1.1308e+09	#VALUE!	1.61675e+09	1.55353e+09	9.41101e+08	9		0			6.14	9.6	1	2	5.15	9.6	1	2	2.94	9.6	1	1	3.75	9.6	1	1
Q8DPS5	Glucose-1-phosphate adenylyltransferase OS=Streptococcus pneumoniae (strain ATCC BAA-255 / R6) OX=171101 GN=glgC PE=3 SV=1	7.10526	2	22	2	1	380	41.5	4.97		328455192	549420784	9.34684e+08	6.35667e+08	862605694	9.22151e+08	9.991e+08	1112724828	#VALUE!	3.24763e+08	7.47033e+08	8.94987e+08	4.97615e+08	7.90982e+08	9.88581e+08	9.991e+08	9.53323e+08	0.778		0			5.17	7.10526	2	3	2.71	3.94737	1	1	5.79	7.10526	2	3	7.01	7.10526	2	3	6.31
Q8CYJ7	Uncharacterized protein OS=Streptococcus pneumoniae (strain ATCC BAA-255 / R6) OX=171101 GN=spr1372 PE=4 SV=1	19.4805	2	5	2	1	154	17.4	4.55		1.04181e+08				215126810	55664827	39426292		#VALUE!	1.0301e+08	#VALUE!	#VALUE!	#VALUE!	1.97265e+08	5.96748e+07	39426292	#VALUE!	0.668		0			4.53	19.4805	2	2		0				0				0			2.43
Q8CZ65	Uncharacterized protein OS=Streptococcus pneumoniae (strain ATCC BAA-255 / R6) OX=171101 GN=spr0366 PE=4 SV=1	16.5049	2	4	2	1	103	12	4.88		694596984	285548323		1631614829					#VALUE!	6.8679e+08	3.88253e+08	#VALUE!	1.27727e+09	#VALUE!	#VALUE!	#VALUE!	#VALUE!	1.512		0			4.34	14.5631	1	1	6.32	16.5049	2	2		0			4.49	14.5631	1	1
Q8DQ68	Putative agmatine deiminase OS=Streptococcus pneumoniae (strain ATCC BAA-255 / R6) OX=171101 GN=aguA PE=3 SV=1	14.6814	3	6	3	1	361	40.3	4.59		225988530		331988120	614743376		251745816			#VALUE!	2.23448e+08	#VALUE!	3.17888e+08	4.81235e+08	#VALUE!	2.69881e+08	#VALUE!	#VALUE!	0.468		0			4.21	5.81717	1	1		0			4.63	5.81717	1	1	5.71	11.6343	2	2
Q8DR04	Acetolactate synthase small subunit OS=Streptococcus pneumoniae (strain ATCC BAA-255 / R6) OX=171101 GN=ilvN PE=4 SV=1	19.2771	2	5	2	1	166	18.6	10.08		73267031	4.72002e+07			84823970			1.14281e+08	#VALUE!	7.24435e+07	6.41769e+07	#VALUE!	#VALUE!	7.77809e+07	#VALUE!	#VALUE!	9.79096e+07	0.389		0			4.05	7.22892	1	1	3.43	7.22892	1	1		0				0			6.86
Q8DPR6	ATP-dependent helicase/nuclease subunit A OS=Streptococcus pneumoniae (strain ATCC BAA-255 / R6) OX=171101 GN=addA PE=3 SV=1	5.59211	5	10	5	1	1216	140.1	5.69		594963858			3.55808e+07			724812657	217572938	#VALUE!	5.88277e+08	#VALUE!	#VALUE!	2.78535e+07	#VALUE!	#VALUE!	724812657	1.86405e+08	0.138		0			3.85	1.97368	2	2		0			3.97	1.23355	1	1	2.7	1.80921	2	2
Q8CWR6	Alpha-monoglucosyldiacylglycerol synthase OS=Streptococcus pneumoniae (strain ATCC BAA-255 / R6) OX=171101 GN=spr0982 PE=1 SV=1	12.6984	4	12	4	1	441	50.3	6.49		77347652		2.58338e+08	7.19691e+09	1.31885e+08	349811679		136559033	#VALUE!	7.64783e+07	#VALUE!	2.47367e+08	5.63391e+09	1.20935e+08	3.75011e+08	#VALUE!	1.16996e+08	0.616		0			3.66	4.53515	1	1		0			4.11	10.2041	3	3	1.63	4.7619	2	2	4.05
Q8DPU3	Uncharacterized protein OS=Streptococcus pneumoniae (strain ATCC BAA-255 / R6) OX=171101 GN=spr1003 PE=4 SV=1	20.1058	3	4	3	1	189	22.3	6.37		197444788	119716133			317345796			309773460	#VALUE!	1.95226e+08	1.62775e+08	#VALUE!	#VALUE!	2.90996e+08	#VALUE!	#VALUE!	2.65397e+08	0.874		0			3.6	11.6402	1	1	2.62	13.7566	1	1		0				0			3.61
Q8DNH3	Oxidoreductase OS=Streptococcus pneumoniae (strain ATCC BAA-255 / R6) OX=171101 GN=ydfG PE=3 SV=1	22.5296	3	4	3	1	253	27.6	5.17			104335038				236172720		446422824	#VALUE!	#VALUE!	1.41862e+08	#VALUE!	#VALUE!	#VALUE!	2.53186e+08	#VALUE!	3.82471e+08	0.778		0			3.51	6.71937	1	1	0	11.0672	1	1		0				0
P64167	DNA translocase FtsK OS=Streptococcus pneumoniae (strain ATCC BAA-255 / R6) OX=171101 GN=ftsK PE=1 SV=1	3.25945	2	6	2	1	767	84.9	5.26		96568180	13664051	85472788	34456654			59578155		#VALUE!	9.54828e+07	1.85787e+07	8.18427e+07	2.69735e+07	#VALUE!	#VALUE!	59578155	#VALUE!	0.105		0			3.22	1.69492	1	1	2.39	1.56454	1	1	3.29	1.69492	1	1	2.66	1.69492	1	1	2.59
Q8CYE6	Uncharacterized protein OS=Streptococcus pneumoniae (strain ATCC BAA-255 / R6) OX=171101 GN=spr1597 PE=4 SV=1	10.9453	2	5	2	1	201	22.8	9.47		98268231			148914484			692252100	1.14614e+08	#VALUE!	9.71637e+07	#VALUE!	#VALUE!	1.16574e+08	#VALUE!	#VALUE!	692252100	9.81948e+07	0.52		0			3.22	5.97015	1	1	2.41	4.97512	1	1		0			3.96	5.97015	1	1
Q8DPD0	Uncharacterized protein OS=Streptococcus pneumoniae (strain ATCC BAA-255 / R6) OX=171101 GN=spr1236 PE=3 SV=1	9.23077	3	15	3	1	390	44.1	8.43		8.07167e+07	38616640	188051732	1.92037e+08	1.30199e+08	7.73484e+07	104012112		#VALUE!	7.98094e+07	5.2506e+07	1.80065e+08	1.50331e+08	1.19389e+08	8.29205e+07	104012112	#VALUE!	0.413		0			2.85	5.89744	2	2	3.07	3.33333	1	1	4.89	5.38462	2	2	3.4	5.38462	2	2	8.2
Q8DQB1	Uncharacterized protein OS=Streptococcus pneumoniae (strain ATCC BAA-255 / R6) OX=171101 GN=spr0760 PE=4 SV=1	9.32203	4	13	4	1	236	25.8	8.81		5.73257e+07	506948356	283203078	246783811	177161139	217820294	147901787	236711164	#VALUE!	5.66813e+07	6.89284e+08	2.71175e+08	1.93188e+08	1.62451e+08	2.33512e+08	147901787	2.02801e+08	1.512		0			2.74	5.50847	1	1	3	5.50847	1	1	2.92	5.50847	2	2	8.56	4.66102	2	3	5.38
Q8DRK6	Uncharacterized protein OS=Streptococcus pneumoniae (strain ATCC BAA-255 / R6) OX=171101 GN=spr0068 PE=4 SV=1	8.66142	2	9	2	1	254	28.2	4.49		103754047	127495835	1.55531e+08	3.11454e+08	210515686	119538977			#VALUE!	1.02588e+08	1.73353e+08	1.48925e+08	2.43813e+08	1.93036e+08	1.2815e+08	#VALUE!	#VALUE!	0.52		0			2.73	4.72441	1	1	2.74	4.72441	1	1	4.59	8.66142	2	2	4.96	8.66142	2	2	5.2
Q8CYM5	Uncharacterized protein OS=Streptococcus pneumoniae (strain ATCC BAA-255 / R6) OX=171101 GN=spr1265 PE=4 SV=1	9.79592	2	13	2	1	245	28.4	5.52				400563456	3.82715e+08		46162676		233743527	#VALUE!	#VALUE!	#VALUE!	3.83551e+08	2.99598e+08	#VALUE!	4.94881e+07	#VALUE!	2.00259e+08	0.701		0			2.67	5.71429	1	1		0			10.4	5.71429	1	3	7.94	9.79592	2	3
Q8DN72	Uncharacterized protein OS=Streptococcus pneumoniae (strain ATCC BAA-255 / R6) OX=171101 GN=ABC-NP PE=4 SV=1	3.31675	2	4	2	1	603	67.3	5.88		123974486			204593399		102151574		183439174	#VALUE!	1.22581e+08	#VALUE!	#VALUE!	1.6016e+08	#VALUE!	1.0951e+08	#VALUE!	1.57161e+08	0.16		0			2.4	1.99005	1	1		0				0			1.88	1.3267	1	1
Q8DNE0	Pyruvate formate-lyase-activating enzyme OS=Streptococcus pneumoniae (strain ATCC BAA-255 / R6) OX=171101 GN=pflC PE=3 SV=1	18.1818	3	15	3	1	264	30.1	6.73		336777824	208025548	689744084	9.72263e+08	8.03339e+08	6.6547e+08	5.52629e+08	1194111312	#VALUE!	3.32993e+08	2.82847e+08	6.6045e+08	7.6111e+08	7.36636e+08	7.13409e+08	5.52629e+08	1.02305e+09	0.54		0			2.4	7.19697	1	1	5.62	14.0152	2	2	3.05	7.19697	1	1	5.81	10.9848	2	2	8.78
Q8DPQ4	Uracil-DNA glycosylase OS=Streptococcus pneumoniae (strain ATCC BAA-255 / R6) OX=171101 GN=ung PE=3 SV=2	12.4424	3	12	3	1	217	24.1	7.02		133337996	111676396	516874015	483042466	1244693168	468146375	3.4121e+08	254028173	#VALUE!	1.31839e+08	1.51843e+08	4.94922e+08	3.78137e+08	1.14134e+09	5.01871e+08	3.4121e+08	2.17638e+08	0.995		0			2.38	5.06912	1	1	4.06	7.8341	1	1	4.48	9.67742	2	2	2.22	4.60829	1	1	2.69
Q8DNB9	Uncharacterized protein OS=Streptococcus pneumoniae (strain ATCC BAA-255 / R6) OX=171101 GN=ABC-NBD PE=4 SV=1	15.6463	3	7	3	1	294	33.5	5.62		177327294				1.86571e+08	149248131	1.46374e+08	264791142	#VALUE!	1.75334e+08	#VALUE!	#VALUE!	#VALUE!	1.7108e+08	1.6e+08	1.46374e+08	2.26859e+08	0.389		0			2.36	4.08163	1	1		0				0				0			2.37
Q8DPK0	Uncharacterized protein OS=Streptococcus pneumoniae (strain ATCC BAA-255 / R6) OX=171101 GN=spr1125 PE=4 SV=1	28.0303	6	20	6	1	264	29.5	4.86		391215284	316648492	500253156	1.24801e+09	1110126306	465996960	505183568	798617521	#VALUE!	3.86818e+08	4.30539e+08	4.79007e+08	9.7697e+08	1.01795e+09	4.99566e+08	505183568	6.84213e+08	1.154		0			2.35	3.78788	1	1	5.78	9.09091	2	2	6.23	13.2576	2	2	11.62	23.4848	4	4	12.99
Q8DQI4	dCMP deaminase OS=Streptococcus pneumoniae (strain ATCC BAA-255 / R6) OX=171101 GN=comEB PE=4 SV=1	16.129	2	9	2	1	155	17.4	7.37		570157644	460248840	372129325	6.92223e+08	388937028	424581352	521500692	527301032	#VALUE!	5.63749e+08	6.25788e+08	3.56325e+08	5.41888e+08	3.56643e+08	4.55167e+08	521500692	4.51763e+08	0.668		0			2.31	5.16129	1	1	2.38	5.16129	1	1	3.99	16.129	2	2	0	5.16129	1	1	2.11
Q8DPD4	Shikimate kinase OS=Streptococcus pneumoniae (strain ATCC BAA-255 / R6) OX=171101 GN=aroK PE=3 SV=1	12.0253	2	5	2	1	158	17.8	4.84		174218960	118533816	1.0911e+08	160562543	295913376				#VALUE!	1.72261e+08	1.61167e+08	1.04476e+08	1.25692e+08	2.71343e+08	#VALUE!	#VALUE!	#VALUE!	0.468		0			2.19	5.6962	1	1	1.77	5.6962	1	1	2.81	6.32911	1	1	2.14	6.32911	1	1	2.24
Q8DNQ9	Ribosomal silencing factor RsfS OS=Streptococcus pneumoniae (strain ATCC BAA-255 / R6) OX=171101 GN=rsfS PE=3 SV=1	33.3333	5	15	5	1	117	12.8	4.7		1454083422	7.35658e+08	2701806076	1783268452	938670684	1.06976e+09	1.5169e+09	3.79691e+09	#VALUE!	1.43774e+09	1.00025e+09	2.58706e+09	1.39598e+09	8.60732e+08	1.14683e+09	1.5169e+09	3.25299e+09	4.179		0			2.02	8.54701	1	1	4.57	10.2564	2	2	2.6	8.54701	1	1	6.08	21.3675	2	2	5.43
Q8DNH8	ABC transporter substrate-binding protein-multiple sugars OS=Streptococcus pneumoniae (strain ATCC BAA-255 / R6) OX=171101 GN=msmE PE=4 SV=1	7.1599	2	6	2	1	419	46.6	5.24			45242662	2.38545e+08	296785040	1.4619e+08				#VALUE!	#VALUE!	6.15153e+07	2.28414e+08	2.3233e+08	1.34051e+08	#VALUE!	#VALUE!	#VALUE!	0.202		0			1.96	3.57995	1	1	1.62	3.57995	1	1	2.46	3.57995	1	1	3.4	3.57995	1	1	3.09
P0A496	50S ribosomal protein L36 OS=Streptococcus pneumoniae (strain ATCC BAA-255 / R6) OX=171101 GN=rpmJ PE=3 SV=1	60.5263	2	9	2	1	38	4.4	10.61		91383208	3.29623e+08	191422101			82863296		8.00606e+08	#VALUE!	9.03561e+07	4.4818e+08	1.83292e+08	#VALUE!	#VALUE!	8.88326e+07	#VALUE!	6.85917e+08	30.623		0			1.87	26.3158	1	1	1.88	60.5263	2	2	3.52	26.3158	1	2		0
Q8DNX6	Response regulator OS=Streptococcus pneumoniae (strain ATCC BAA-255 / R6) OX=171101 GN=rr01 PE=4 SV=1	8	2	5	2	1	225	25.9	5.47		2.38858e+08					102669848	210244356	3.20012e+08	#VALUE!	2.36174e+08	#VALUE!	#VALUE!	#VALUE!	#VALUE!	1.10066e+08	210244356	2.74169e+08	0.468		0			1.84	3.11111	1	1		0				0				0
P66156	50S ribosomal protein L28 OS=Streptococcus pneumoniae (strain ATCC BAA-255 / R6) OX=171101 GN=rpmB PE=3 SV=1	27.4194	2	9	2	1	62	6.9	11.19		2990930592	1.66102e+09	3140292416	4592637838	4031334392	3492899304	2844188816	4761413274	#VALUE!	2.95731e+09	2.25844e+09	3.00692e+09	3.59522e+09	3.69661e+09	3.74452e+09	2844188816	4.07932e+09	1.154		0			1.79	16.129	1	1	0	27.4194	2	2	0	16.129	1	1	0	16.129	1	1	0
Q8DPD2	Prephenate dehydrogenase OS=Streptococcus pneumoniae (strain ATCC BAA-255 / R6) OX=171101 GN=tyrA PE=4 SV=1	7.90191	3	12	3	1	367	41	5.11		67718644		3.29596e+08	1.3183e+08	144994371	63456613	2.66374e+08	3.15781e+08	#VALUE!	6.69575e+07	#VALUE!	3.15598e+08	1.03199e+08	1.32955e+08	6.80279e+07	2.66374e+08	2.70544e+08	0.334		0			1.73	2.17984	1	1		0			4.73	5.99455	2	2	1.81	4.08719	2	2	1.84
Q8DNS6	Sucrose regulon regulatory protein OS=Streptococcus pneumoniae (strain ATCC BAA-255 / R6) OX=171101 GN=scrR PE=4 SV=1	11.838	3	6	3	1	321	35.2	6.27		3.09761e+08			290155352	362977002	82233776	323226648	256100328	#VALUE!	3.06279e+08	#VALUE!	#VALUE!	2.2714e+08	3.32839e+08	8.81577e+07	323226648	2.19413e+08	0.438		0			1.7	3.42679	1	1		0				0			1.93	3.42679	1	1	1.82
P0A4T0	Tyrosine recombinase XerD-like OS=Streptococcus pneumoniae (strain ATCC BAA-255 / R6) OX=171101 GN=xerD PE=3 SV=1	9.42623	2	2	2	1	244	28.5	8.69		230235724								#VALUE!	2.27648e+08	#VALUE!	#VALUE!	#VALUE!	#VALUE!	#VALUE!	#VALUE!	#VALUE!	0.311		0			1.67	4.09836	1	1	2.31	5.32787	1	1		0				0
P66525	30S ribosomal protein S21 OS=Streptococcus pneumoniae (strain ATCC BAA-255 / R6) OX=171101 GN=rpsU PE=3 SV=1	46.5517	4	14	4	1	58	7	11.3					1355905488	3.10015e+08	2.18895e+08			#VALUE!	#VALUE!	#VALUE!	#VALUE!	1.06143e+09	2.84274e+08	2.34663e+08	#VALUE!	#VALUE!	20.544		0			0	17.2414	1	1	3.01	17.2414	1	1		0			2.31	32.7586	2	2	6.58
Q8DQW8	Uncharacterized protein OS=Streptococcus pneumoniae (strain ATCC BAA-255 / R6) OX=171101 GN=spr0458 PE=4 SV=1	40.4412	3	15	3	1	136	15	5.47		1507188448	1112920830	2059224244	1.15652e+09	910329694	84347982	1.0484e+09	1047566154	#VALUE!	1.49025e+09	1.51321e+09	1.97177e+09	9.05352e+08	8.34744e+08	9.04242e+07	1.0484e+09	8.97499e+08	2.162		0			0	7.35294	1	1	1.65	7.35294	1	1	0	7.35294	1	1	7.3	40.4412	3	3	8.01
Q8DNH7	Bifunctional ligase/repressor BirA OS=Streptococcus pneumoniae (strain ATCC BAA-255 / R6) OX=171101 GN=birA PE=3 SV=1	8.68167	2	2	2	1	311	35.2	7.39		110991296	96248327							#VALUE!	1.09744e+08	1.30866e+08	#VALUE!	#VALUE!	#VALUE!	#VALUE!	#VALUE!	#VALUE!	0.233		0			0	3.53698	1	1	0	5.14469	1	1		0				0
Q8DRB5	Uncharacterized protein OS=Streptococcus pneumoniae (strain ATCC BAA-255 / R6) OX=171101 GN=spr0236 PE=4 SV=1	17.7489	4	16	4	1	231	27	5.29		186386538		3.08968e+08	4.17043e+08	435512458	121548200	1.84728e+08	3.41821e+08	#VALUE!	1.84292e+08	#VALUE!	2.95846e+08	3.26471e+08	3.99351e+08	1.30304e+08	1.84728e+08	2.92854e+08	0.778		0			0	4.7619	1	1		0			10.02	14.2857	3	4	2.04	11.6883	3	3	0
Q8DPK7	UvrABC system protein B OS=Streptococcus pneumoniae (strain ATCC BAA-255 / R6) OX=171101 GN=uvrB PE=3 SV=1	9.51662	5	14	5	1	662	75.7	4.96		121704861		169233482	2.29671e+08	2.62425e+08	1.82385e+08	157332436		#VALUE!	1.20337e+08	#VALUE!	1.62046e+08	1.79792e+08	2.40635e+08	1.95524e+08	157332436	#VALUE!	0.354		0			0	1.20846	1	1		0			6.46	3.62538	2	2	2.25	2.71903	2	2	5.38
Q8DPE5	Uncharacterized protein OS=Streptococcus pneumoniae (strain ATCC BAA-255 / R6) OX=171101 GN=spr1205 PE=4 SV=1	2.3918	2	6	2	1	878	101.5	6.14		112417168		137127728	141015252		110625621		216411320	#VALUE!	1.11154e+08	#VALUE!	1.31304e+08	1.1039e+08	#VALUE!	1.18595e+08	#VALUE!	1.8541e+08	0.086		0			0	1.13895	1	1		0			4.75	2.3918	2	2	1.72	1.13895	1	1
Q8DQ86	DNA-directed DNA polymerase OS=Streptococcus pneumoniae (strain ATCC BAA-255 / R6) OX=171101 GN=dnaE PE=4 SV=1	3.35893	4	7	4	1	1042	119.1	5.58		136730516		221580243	126874975	212127804	6.04758e+07			#VALUE!	1.35194e+08	#VALUE!	2.1217e+08	9.93207e+07	1.94515e+08	6.48324e+07	#VALUE!	#VALUE!	0.147		0			0	0.863724	1	1		0			3.19	1.15163	1	1	4.88	1.91939	2	2	3.05
P65521	Putative N-acetylmannosamine-6-phosphate 2-epimerase 2 OS=Streptococcus pneumoniae (strain ATCC BAA-255 / R6) OX=171101 GN=nanE2 PE=3 SV=1	18.5345	4	10	4	1	232	25.4	4.91		60793900			1.21173e+08	102978336	146917178	135874144	1.93425e+08	#VALUE!	6.01106e+07	#VALUE!	#VALUE!	9.48568e+07	9.44279e+07	1.57501e+08	135874144	1.65716e+08	0.848		0			0	5.17241	1	1		0				0			3.58	7.75862	2	2	3.57
[truncated: 43 more rows]
[truncated: 15 more columns]
