# Supplementary material for: The pneumococcal two-component system SirRH is linked to enhanced intracellular survival of Streptococcus pneumoniae in influenza-infected pulmonary cells
Source: PLoS Pathog. 2020 Aug 13;16(8):e1008761. doi: 10.1371/journal.ppat.1008761 (PMC7447016; doi:10.1371/journal.ppat.1008761)
Supplement: S4 Table — (XLSX) [file ppat.1008761.s023.xlsx]

## Sheet: Proteins
Accession	Description	Coverage [%]	# Peptides	# PSMs	# Unique Peptides	# Protein Groups	# AAs	MW [kDa]	calc. pI	Abundances (Normalized): JE01	Abundances (Normalized): JE02	Abundances (Normalized): JE03	Abundances (Normalized): JE04	Abundances (Normalized): JE05	Abundances (Normalized): JE06	Score Sequest HT: JE01	Score Sequest HT: JE02	Score Sequest HT: JE03	Score Sequest HT: JE04	Score Sequest HT: JE05	Score Sequest HT: JE06	Coverage [%] (by Search Engine): JE01	Coverage [%] (by Search Engine): JE02	Coverage [%] (by Search Engine): JE03	Coverage [%] (by Search Engine): JE04	Coverage [%] (by Search Engine): JE05	Coverage [%] (by Search Engine): JE06	# PSMs (by Search Engine): JE01	# PSMs (by Search Engine): JE02	# PSMs (by Search Engine): JE03	# PSMs (by Search Engine): JE04	# PSMs (by Search Engine): JE05	# PSMs (by Search Engine): JE06	# Peptides (by Search Engine): JE01	# Peptides (by Search Engine): JE02	# Peptides (by Search Engine): JE03	# Peptides (by Search Engine): JE04	# Peptides (by Search Engine): JE05	# Peptides (by Search Engine): JE06
P64031	Elongation factor Tu OS=Streptococcus pneumoniae (strain ATCC BAA-255 / R6) OX=171101 GN=tuf PE=3 SV=1	70	31	1856	31	1	398	43.9	4.97	5.86987e+10	4.51164e+10	5.37602e+10	4.49965e+10	5.05219e+10	3.97661e+10	1517.25	895.96	837.73	950.23	1086.71	829.63	70	70	68	70	70	68	437	282	266	294	325	252	31	30	29	28	31	28
Q8DPS0	Enolase OS=Streptococcus pneumoniae (strain ATCC BAA-255 / R6) OX=171101 GN=eno PE=1 SV=1	90	36	2819	36	1	434	47.1	4.81	3.90333e+10	3.82381e+10	3.91208e+10	3.68755e+10	3.64055e+10	3.37416e+10	2034	1464.49	1208.62	1665.3	1776.72	1526.63	88	89	76	88	88	88	536	459	386	471	521	446	33	34	27	33	31	31
Q8CWN6	Glyceraldehyde-3-phosphate dehydrogenase OS=Streptococcus pneumoniae (strain ATCC BAA-255 / R6) OX=171101 GN=gapA PE=3 SV=1	74	22	1199	22	1	359	38.7	6.13	3.87528e+10	3.81617e+10	3.75276e+10	3.54122e+10	4.40302e+10	3.36834e+10	944.16	629.67	466.87	690.36	792.82	528.31	69	74	69	71	74	67	245	186	158	190	269	151	19	21	18	20	22	18
Q8DQX8	Phosphoglycerate kinase OS=Streptococcus pneumoniae (strain ATCC BAA-255 / R6) OX=171101 GN=pgk PE=1 SV=1	87	32	1726	32	1	398	41.9	5.03	2.1815e+10	2.4298e+10	2.45159e+10	2.36548e+10	2.26483e+10	2.279e+10	1347.02	999.32	683.62	1125.46	1256.51	994.18	87	87	83	87	87	85	316	283	232	295	319	281	31	31	27	29	30	29
Q8DQJ4	Pyruvate oxidase OS=Streptococcus pneumoniae (strain ATCC BAA-255 / R6) OX=171101 GN=spxB PE=3 SV=1	63	34	821	34	1	591	65.2	5.14	1.57399e+10	1.79345e+10	1.66645e+10	1.53665e+10	1.58742e+10	1.76133e+10	664.95	583.9	499.43	609.86	577.81	573.35	61	62	61	62	62	60	141	139	124	148	134	135	32	31	31	33	33	31
Q8DQ84	Pyruvate kinase OS=Streptococcus pneumoniae (strain ATCC BAA-255 / R6) OX=171101 GN=pykF PE=3 SV=1	77	35	766	35	1	501	54.7	5.15	1.53919e+10	1.56092e+10	1.59627e+10	8.33758e+09	7.16399e+09	8.93079e+09	702.76	522.27	372.94	331.52	258.54	315.47	73	70	68	66	64	69	189	156	136	102	87	96	31	32	28	27	25	28
P0A472	50S ribosomal protein L7/L12 OS=Streptococcus pneumoniae (strain ATCC BAA-255 / R6) OX=171101 GN=rplL PE=3 SV=2	93	14	637	14	1	122	12.4	4.49	1.37486e+10	1.6844e+10	1.99647e+10	2.15302e+10	1.47737e+10	1.98609e+10	386.99	367.4	282.1	414.74	314.65	381.08	91	93	83	83	83	83	108	107	91	123	99	109	13	14	12	12	12	12
Q8CWR9	30S Ribosomal protein S1 OS=Streptococcus pneumoniae (strain ATCC BAA-255 / R6) OX=171101 GN=rpsA PE=1 SV=1	63	30	619	30	1	400	43.9	5.14	1.22968e+10	1.26618e+10	1.44699e+10	1.62983e+10	1.823e+10	1.70959e+10	345.21	302.51	309.57	388.3	426.65	398.33	62	61	60	63	61	60	89	83	85	117	134	111	26	25	25	28	26	27
P64023	Elongation factor G OS=Streptococcus pneumoniae (strain ATCC BAA-255 / R6) OX=171101 GN=fusA PE=3 SV=1	85	43	847	43	1	693	76.8	4.96	1.20043e+10	1.38149e+10	1.35893e+10	1.48919e+10	1.31772e+10	1.51181e+10	648.61	490.59	379.59	540.58	417.51	490.19	84	73	66	71	73	75	175	146	110	154	128	134	42	37	34	36	38	37
Q8DP08	DNA binding protein starved cells-like peroxide resistance protein OS=Streptococcus pneumoniae (strain ATCC BAA-255 / R6) OX=171101 GN=dpr PE=3 SV=1	90	13	499	13	1	178	20	4.74	1.16395e+10	1.15548e+10	1.18854e+10	7.09387e+09	1.04299e+10	9.26518e+09	428.98	340.41	246.31	229.11	245.15	217.3	85	89	85	84	84	84	123	96	78	67	73	62	11	11	11	10	11	10
P0A3N0	L-lactate dehydrogenase OS=Streptococcus pneumoniae (strain ATCC BAA-255 / R6) OX=171101 GN=ldh PE=1 SV=2	66	20	349	20	1	328	35.3	5.22	1.15115e+10	1.06294e+10	1.03181e+10	8.55109e+09	8.07483e+09	7.94024e+09	300.09	228.7	192.95	233.32	215.07	246.01	53	62	60	62	53	62	70	55	56	57	51	60	14	16	17	18	14	17
P0A4S2	Fructose-bisphosphate aldolase OS=Streptococcus pneumoniae (strain ATCC BAA-255 / R6) OX=171101 GN=fba PE=1 SV=1	63	17	549	17	1	293	31.4	5.1	9.03547e+09	9.39882e+09	9.5271e+09	8.12944e+09	6.08944e+09	6.70502e+09	626.68	420.66	347.49	340.4	298.63	303.66	63	61	63	61	63	63	123	101	91	83	71	80	16	14	15	14	15	15
Q8CWV4	50S ribosomal protein L5 OS=Streptococcus pneumoniae (strain ATCC BAA-255 / R6) OX=171101 GN=rplE PE=3 SV=1	83	16	267	16	1	180	19.8	9.06	8.02649e+09	7.12899e+09	5.61714e+09	7.46431e+09	6.6067e+09	6.44608e+09	172.7	151.52	114.73	171.66	107.09	169.35	77	76	82	83	82	76	52	44	37	50	36	48	14	14	14	15	14	13
Q8CWV5	50S ribosomal protein L2 OS=Streptococcus pneumoniae (strain ATCC BAA-255 / R6) OX=171101 GN=rplB PE=3 SV=1	64	17	235	17	1	277	29.9	10.68	7.92579e+09	8.977e+09	1.09654e+10	9.77195e+09	8.23037e+09	8.31523e+09	180.37	140.95	123.38	130.17	114.46	103.14	59	56	46	61	56	54	47	39	35	40	41	33	15	13	11	15	14	14
P66566	30S ribosomal protein S4 OS=Streptococcus pneumoniae (strain ATCC BAA-255 / R6) OX=171101 GN=rpsD PE=3 SV=1	78	22	345	22	1	203	23	10.15	7.78117e+09	9.62598e+09	1.06831e+10	1.08147e+10	1.13131e+10	1.18125e+10	279.58	210.67	189.93	276.41	270.34	224.34	76	72	72	78	73	78	58	49	50	70	64	54	20	19	18	21	19	22
Q8DPG0	Glutamate dehydrogenase OS=Streptococcus pneumoniae (strain ATCC BAA-255 / R6) OX=171101 GN=gdhA PE=3 SV=1	65	25	258	25	1	448	48.8	5.55	7.60821e+09	7.34906e+09	7.03218e+09	5.1146e+09	5.40567e+09	5.57265e+09	180.32	140.79	129.83	150.8	122.58	122.22	61	50	53	56	46	51	51	40	43	44	40	40	20	17	19	17	17	17
Q8CWM8	30S ribosomal protein S2 OS=Streptococcus pneumoniae (strain ATCC BAA-255 / R6) OX=171101 GN=rpsB PE=3 SV=1	74	21	328	21	1	259	28.9	5.35	7.28666e+09	7.77932e+09	7.67801e+09	7.80575e+09	6.30014e+09	7.57591e+09	213.85	179.21	151.36	194.35	153.28	186.6	71	73	71	71	67	73	60	56	50	57	49	56	20	20	19	18	17	20
Q8DR97	Phosphotransferase system, mannose-specific EIIAB OS=Streptococcus pneumoniae (strain ATCC BAA-255 / R6) OX=171101 GN=manL PE=4 SV=1	72	21	353	21	1	332	35.8	5.29	7.07501e+09	7.09744e+09	7.23742e+09	6.56227e+09	6.12489e+09	5.8161e+09	254.87	211.08	145.98	253.79	196.68	204.24	72	62	62	69	56	56	64	56	43	75	57	58	19	15	17	18	14	15
Q8CWT3	Chaperone protein DnaK OS=Streptococcus pneumoniae (strain ATCC BAA-255 / R6) OX=171101 GN=dnaK PE=3 SV=1	77	40	501	40	1	607	64.8	4.77	6.97944e+09	6.74421e+09	6.60328e+09	6.75476e+09	8.06203e+09	6.83889e+09	448.1	283.7	183.42	246.7	273.86	281.63	69	70	63	65	65	64	111	82	65	77	79	87	36	35	33	33	34	34
Q8DPT3	Histone-like DNA-binding protein OS=Streptococcus pneumoniae (strain ATCC BAA-255 / R6) OX=171101 GN=hlpA PE=3 SV=1	64	8	406	8	1	91	9.6	9.48	6.93071e+09	4.09775e+09	4.29232e+09	5.70815e+09	7.03487e+09	4.83799e+09	367.15	242.72	164.97	219.06	205.77	199.91	64	57	57	64	64	57	98	76	49	63	58	62	7	5	6	8	7	6
P0A3B8	Elongation factor Ts OS=Streptococcus pneumoniae (strain ATCC BAA-255 / R6) OX=171101 GN=tsf PE=3 SV=2	77	19	584	19	1	346	37.3	4.93	6.87549e+09	5.75414e+09	6.08155e+09	6.65716e+09	6.99524e+09	5.76455e+09	484.85	347.22	182.82	380.99	463.96	343.04	75	64	61	64	72	61	121	89	56	98	126	94	17	16	15	17	18	15
Q8DQF1	Aminopeptidase OS=Streptococcus pneumoniae (strain ATCC BAA-255 / R6) OX=171101 GN=pepN PE=3 SV=1	73	49	663	49	1	848	95.3	4.92	6.76571e+09	5.50982e+09	5.58116e+09	5.94317e+09	7.80822e+09	6.91521e+09	533.59	396.63	285.87	436.81	474.2	463.71	71	66	62	67	68	68	127	102	81	108	121	124	46	42	40	42	44	43
P66582	30S ribosomal protein S5 OS=Streptococcus pneumoniae (strain ATCC BAA-255 / R6) OX=171101 GN=rpsE PE=3 SV=1	68	11	276	11	1	164	17	9.52	6.08767e+09	7.59769e+09	9.10918e+09	8.41506e+09	7.4199e+09	8.23199e+09	174.85	182.69	152.26	209.46	139.58	159.7	68	67	68	68	67	67	47	47	45	57	39	41	11	10	11	11	10	10
Q8DNW9	Endopeptidase O OS=Streptococcus pneumoniae (strain ATCC BAA-255 / R6) OX=171101 GN=pepO PE=4 SV=1	71	40	430	40	1	630	71.9	4.83	6.0833e+09	4.28715e+09	3.43664e+09	5.20632e+09	6.0574e+09	4.88332e+09	281.91	232.85	180.8	270.29	273.54	315.82	59	57	49	57	61	66	73	62	49	77	78	91	32	29	27	31	34	33
Q8CWU6	30S ribosomal protein S7 OS=Streptococcus pneumoniae (strain ATCC BAA-255 / R6) OX=171101 GN=rpsG PE=3 SV=1	70	12	235	12	1	156	17.7	10.29	5.92524e+09	5.57556e+09	7.35296e+09	5.75236e+09	3.85988e+09	5.71871e+09	157.77	145.77	106.08	139.78	126.21	130.7	70	69	65	69	65	65	42	45	31	47	34	36	12	11	10	11	10	10
Q8DR29	Trigger factor OS=Streptococcus pneumoniae (strain ATCC BAA-255 / R6) OX=171101 GN=tig PE=3 SV=1	65	29	413	29	1	427	47.3	4.51	5.82999e+09	6.24879e+09	5.98568e+09	5.26988e+09	6.77448e+09	5490906135	285.78	333.29	285.57	308.16	322.46	299.95	51	61	57	56	56	56	62	74	69	67	72	69	23	26	25	24	25	24
Q8CWU5	50S ribosomal protein L13 OS=Streptococcus pneumoniae (strain ATCC BAA-255 / R6) OX=171101 GN=rplM PE=3 SV=1	78	10	165	10	1	148	16.1	9.95	5.50309e+09	5.32301e+09	5.79476e+09	5.47288e+09	4.51304e+09	4967513400	118.53	113.48	106.36	115.3	106.01	113.84	78	73	70	72	58	58	30	29	26	29	26	25	10	9	9	9	6	7
P66051	50S ribosomal protein L10 OS=Streptococcus pneumoniae (strain ATCC BAA-255 / R6) OX=171101 GN=rplJ PE=3 SV=2	70	12	628	12	1	166	17.5	5.12	5.45822e+09	6.15544e+09	6.43925e+09	6.83226e+09	6.89874e+09	7.98009e+09	423.72	298.2	229.08	371.83	433.24	312	65	69	70	70	70	70	102	100	101	105	120	100	10	10	12	12	12	12
Q8DP44	ATP synthase subunit beta OS=Streptococcus pneumoniae (strain ATCC BAA-255 / R6) OX=171101 GN=atpD PE=1 SV=1	79	31	448	31	1	468	50.9	4.94	5.32223e+09	4.77041e+09	4.17994e+09	4.31756e+09	3.92931e+09	3.72972e+09	363.36	331.38	296.78	289.57	291.49	315.68	70	68	65	69	68	68	86	80	71	65	67	79	26	24	23	25	25	26
P0A3Y4	2,3-bisphosphoglycerate-dependent phosphoglycerate mutase OS=Streptococcus pneumoniae (strain ATCC BAA-255 / R6) OX=171101 GN=gpmA PE=3 SV=1	76	17	371	17	1	230	26	5.31	5.27803e+09	5.41778e+09	4.6535e+09	5.13311e+09	5.13478e+09	5.0255e+09	290.41	189.48	137.48	255.99	189.47	164.86	73	71	57	71	71	67	79	65	41	76	60	50	16	15	13	16	16	13
P66096	50S ribosomal protein L1 OS=Streptococcus pneumoniae (strain ATCC BAA-255 / R6) OX=171101 GN=rplA PE=3 SV=1	55	14	362	14	1	229	24.5	9.23	5.19062e+09	5.89748e+09	5.00392e+09	4.37512e+09	6.45114e+09	6.16313e+09	132.17	131.23	93.57	147.69	150.68	118.29	53	52	49	52	52	50	69	59	45	66	77	46	12	11	11	11	11	10
Q8DRA8	Glutamine--fructose-6-phosphate aminotransferase [isomerizing] OS=Streptococcus pneumoniae (strain ATCC BAA-255 / R6) OX=171101 GN=glmS PE=3 SV=3	75	34	412	34	1	602	65.4	5.15	5.16791e+09	3.86578e+09	4.58546e+09	5.80704e+09	5.66495e+09	4479345289	342.53	308.79	224.49	334.55	306.55	317.37	68	70	64	68	67	67	70	73	56	74	63	76	30	28	26	28	26	28
Q8CWV7	50S ribosomal protein L4 OS=Streptococcus pneumoniae (strain ATCC BAA-255 / R6) OX=171101 GN=rplD PE=3 SV=1	38	7	222	7	1	207	22.1	9.99	4.91314e+09	6.62185e+09	7.51955e+09	5.75324e+09	5.66488e+09	6.894e+09	123.9	92.32	80.85	84.29	121.11	106.03	38	38	38	38	38	38	42	33	32	29	48	38	7	6	7	7	7	7
P0A336	60 kDa chaperonin OS=Streptococcus pneumoniae (strain ATCC BAA-255 / R6) OX=171101 GN=groL PE=3 SV=1	59	30	317	30	1	540	57.1	4.84	4.87304e+09	5.3332e+09	5.8695e+09	3.49335e+09	3.44739e+09	3.72455e+09	284.5	231.07	194.95	148.31	126.39	181.64	59	58	54	52	52	55	67	63	56	43	38	50	30	28	27	24	23	26
P66340	30S ribosomal protein S10 OS=Streptococcus pneumoniae (strain ATCC BAA-255 / R6) OX=171101 GN=rpsJ PE=3 SV=1	66	8	101	8	1	102	11.6	10.05	4.83609e+09	6.3029e+09	6.02985e+09	4.98701e+09	4.4928e+09	6091773323	51.64	50.3	43.14	41.21	39.5	41.99	51	66	60	51	44	45	19	18	16	18	14	16	7	8	7	7	5	6
Q8CWS9	50S ribosomal protein L11 OS=Streptococcus pneumoniae (strain ATCC BAA-255 / R6) OX=171101 GN=rplK PE=3 SV=1	43	7	151	7	1	141	14.8	9.7	4.82333e+09	3.93956e+09	4.13356e+09	4.81895e+09	4.79167e+09	4636214149	70.46	63.48	48.14	74.08	58.94	54.69	43	43	43	43	43	43	25	21	25	36	24	20	7	6	6	7	7	6
Q8DN74	Glucose-6-phosphate isomerase OS=Streptococcus pneumoniae (strain ATCC BAA-255 / R6) OX=171101 GN=pgi PE=3 SV=1	61	27	268	27	1	449	49.8	5.14	4.64723e+09	3.49203e+09	3.42772e+09	2.14612e+09	1.91497e+09	1.88474e+09	248.8	271.55	199.3	124.9	155.23	204.51	57	59	58	40	42	55	51	57	45	34	35	46	23	24	20	16	15	20
P0A4C4	30S ribosomal protein S3 OS=Streptococcus pneumoniae (strain ATCC BAA-255 / R6) OX=171101 GN=rpsC PE=3 SV=1	65	16	320	16	1	217	24	9.7	4.6192e+09	5.15192e+09	5.91144e+09	5.80684e+09	4.99202e+09	5.30095e+09	237.39	183.5	132.27	207.02	199.6	178.12	58	52	59	63	56	56	63	52	41	63	53	48	13	12	14	15	13	12
Q8DR99	Phosphotransferase system, mannose-specific EIID OS=Streptococcus pneumoniae (strain ATCC BAA-255 / R6) OX=171101 GN=manN PE=4 SV=1	47	14	167	14	1	303	33.8	8.76	4.50476e+09	4.73605e+09	3.7972e+09	4.49061e+09	3.57948e+09	3.27156e+09	146.95	131.96	106.05	105.21	78.43	102.13	43	47	43	43	43	47	33	32	27	29	22	24	11	12	11	11	9	10
Q8DR14	3-oxoacyl-[acyl-carrier-protein] synthase 2 OS=Streptococcus pneumoniae (strain ATCC BAA-255 / R6) OX=171101 GN=fabF PE=3 SV=1	71	23	343	23	1	414	44.3	5.94	4.47741e+09	3.72774e+09	3.16942e+09	4.21202e+09	3.13756e+09	2.7778e+09	416.98	324.48	268.45	315.6	259.16	267.02	66	71	69	71	58	69	73	61	51	59	50	49	22	23	20	23	18	20
Q8DNV9	Cell division protein FtsZ OS=Streptococcus pneumoniae (strain ATCC BAA-255 / R6) OX=171101 GN=ftsZ PE=1 SV=1	60	23	285	23	1	419	44.4	4.81	4.42325e+09	4.03373e+09	3.51647e+09	4.07579e+09	4.79502e+09	4.45077e+09	246.72	215.62	172.83	196.69	170.55	181.35	54	57	51	60	54	51	58	50	43	48	43	43	22	22	20	22	21	20
Q8CWR1	LicD Protein OS=Streptococcus pneumoniae (strain ATCC BAA-255 / R6) OX=171101 GN=licD2 PE=4 SV=1	22	5	18	5	1	269	32.1	7.56	4.31041e+09	4.53918e+09	5.66158e+09	5.10796e+09	4.55118e+09	4642520390	7.56	8.1	2.79	9.1	5.84	9.24	17	13	4	13	13	19	4	3	1	3	3	4	4	3	1	3	3	4
Q8DQX6	Glutamine synthetase type 1 OS=Streptococcus pneumoniae (strain ATCC BAA-255 / R6) OX=171101 GN=glnA PE=3 SV=1	53	22	285	22	1	448	50.3	5.05	4.25936e+09	4.56853e+09	4.18489e+09	6.46333e+09	4.43224e+09	5020967850	180.35	185.57	147.46	197.85	171.52	193.23	53	51	42	46	48	51	50	47	38	54	47	49	20	19	17	19	19	19
Q8DN84	Putative alcohol dehydrogenase OS=Streptococcus pneumoniae (strain ATCC BAA-255 / R6) OX=171101 GN=adh PE=3 SV=1	70	19	219	19	1	352	38.1	5.45	4.18953e+09	3.63283e+09	3.56281e+09	2.52917e+09	1.50032e+09	1.73539e+09	257.98	148.56	98.44	150.98	84.6	112.11	68	64	56	61	60	66	55	39	28	42	27	28	16	15	14	16	13	16
Q8DNF1	DNA-directed RNA polymerase subunit beta' OS=Streptococcus pneumoniae (strain ATCC BAA-255 / R6) OX=171101 GN=rpoC PE=3 SV=1	58	66	444	66	1	1225	136.9	7.21	4.04121e+09	3.79472e+09	3.38007e+09	3.35831e+09	4.20281e+09	4.09093e+09	280.64	307.1	180.1	233.3	233.76	247.81	43	50	38	43	39	45	87	89	58	69	70	71	51	51	42	50	43	47
Q8DP70	NADH oxidase OS=Streptococcus pneumoniae (strain ATCC BAA-255 / R6) OX=171101 GN=nox PE=4 SV=1	55	19	232	19	1	459	50.2	5.12	3.98151e+09	4.01796e+09	5.07434e+09	3.45504e+09	2.75041e+09	3.13483e+09	220.86	105.18	93.2	84.29	99.49	112.54	53	47	43	42	45	49	67	32	36	32	34	31	17	13	15	16	15	15
Q8CWQ9	50S ribosomal protein L19 OS=Streptococcus pneumoniae (strain ATCC BAA-255 / R6) OX=171101 GN=rplS PE=3 SV=1	66	10	153	10	1	115	13.1	10.93	3.93609e+09	4.21436e+09	3.7905e+09	4.28394e+09	4.10113e+09	4.05654e+09	86	81.94	83.27	86.33	81.5	83.54	66	59	59	59	59	59	27	25	25	27	24	25	10	8	7	8	8	8
Q8CWV3	50S ribosomal protein L6 OS=Streptococcus pneumoniae (strain ATCC BAA-255 / R6) OX=171101 GN=rplF PE=3 SV=1	68	10	158	10	1	178	19.4	9.52	3.92655e+09	4.06247e+09	3.12486e+09	4.42333e+09	4.03422e+09	4.17052e+09	103.73	102.97	95.64	112.69	97.68	94.11	60	68	60	68	68	55	27	25	25	29	26	26	8	9	9	9	9	7
Q8DR15	3-ketoacyl-acyl carrier protein reductase OS=Streptococcus pneumoniae (strain ATCC BAA-255 / R6) OX=171101 GN=fabG PE=4 SV=1	77	14	204	14	1	243	25.8	5.68	3.83635e+09	3.54823e+09	3.28761e+09	4.45743e+09	4.44101e+09	3.48687e+09	150.15	109.76	80.35	115.9	97.34	101.09	73	58	42	46	46	45	40	33	28	37	32	34	13	12	9	11	11	10
Q8DNN3	Uncharacterized protein OS=Streptococcus pneumoniae (strain ATCC BAA-255 / R6) OX=171101 GN=spr1625 PE=4 SV=1	83	21	687	21	1	202	21.8	4.69	3.82945e+09	3.65361e+09	4.54354e+09	1.16487e+10	1.80196e+10	1.66328e+10	198.89	153.17	135.64	461.13	684.78	503.12	82	59	74	83	83	83	57	44	45	139	242	160	16	12	14	20	20	19
P66633	30S ribosomal protein S8 OS=Streptococcus pneumoniae (strain ATCC BAA-255 / R6) OX=171101 GN=rpsH PE=3 SV=1	53	11	218	11	1	132	14.7	9.58	3.77475e+09	4.39432e+09	4.24982e+09	4.824e+09	5.58555e+09	4.56634e+09	152.25	125.52	104.64	161.79	151.81	152.82	53	48	44	49	53	48	36	32	32	41	40	37	10	10	7	7	10	8
P66603	30S ribosomal protein S6 OS=Streptococcus pneumoniae (strain ATCC BAA-255 / R6) OX=171101 GN=rpsF PE=3 SV=1	74	9	155	9	1	96	11.1	5.27	3.76722e+09	4.80602e+09	3.16203e+09	4.08042e+09	3.56699e+09	4.89088e+09	116.06	110.42	93.13	134.23	126.16	123.46	74	74	74	74	74	74	25	25	21	29	28	27	9	7	7	9	8	7
Q8DNA5	Aldehyde-alcohol dehydrogenase OS=Streptococcus pneumoniae (strain ATCC BAA-255 / R6) OX=171101 GN=adhE PE=3 SV=1	50	36	179	36	1	890	98.1	6.48	3.67889e+09	3.46661e+09	3.10035e+09	9.8075e+08	7.15973e+08	7.04105e+08	214.37	175.41	123.65	41.77	42.72	45.69	46	39	32	19	16	15	60	47	31	13	15	13	32	27	22	12	13	11
Q8DQ85	ATP-dependent 6-phosphofructokinase OS=Streptococcus pneumoniae (strain ATCC BAA-255 / R6) OX=171101 GN=pfkA PE=3 SV=1	71	17	221	17	1	335	35.2	5.54	3.67712e+09	3.69836e+09	3.85505e+09	2.72532e+09	1.62481e+09	1.86664e+09	300.27	174.06	94.14	113.33	55.61	90.47	71	63	59	62	47	47	69	46	32	31	18	25	17	14	13	14	11	11
Q8DR54	6-phosphogluconate dehydrogenase, decarboxylating OS=Streptococcus pneumoniae (strain ATCC BAA-255 / R6) OX=171101 GN=gnd PE=3 SV=1	72	25	363	25	1	474	52.5	5.06	3.46923e+09	3.1436e+09	2.87789e+09	3.59744e+09	2.83545e+09	3.48916e+09	271.8	205.69	157.74	247.61	262.84	223.69	63	55	50	64	55	59	61	59	44	66	74	59	20	19	17	21	19	19
Q8DQC2	Bmp domain-containing protein OS=Streptococcus pneumoniae (strain ATCC BAA-255 / R6) OX=171101 GN=spr0747 PE=4 SV=1	60	21	316	21	1	374	39.5	5.66	3.45742e+09	4.56222e+09	5.02314e+09	4.52265e+09	3.10015e+09	3.90936e+09	253.37	232.77	202.34	159.11	145.96	162.04	60	60	54	60	60	54	62	63	55	51	41	44	21	20	18	21	20	19
Q8CWS6	GTP-binding protein TypA/BipA (Tyrosine phosphorylated protein A) OS=Streptococcus pneumoniae (strain ATCC BAA-255 / R6) OX=171101 GN=typA PE=4 SV=1	40	21	212	21	1	620	69	4.87	3.32884e+09	2.95095e+09	2.74008e+09	3.03567e+09	3.82956e+09	3.8702e+09	134.09	116.24	97.11	110.92	101.25	144.94	35	34	31	34	40	36	39	33	29	33	36	42	18	17	16	18	21	18
Q8CWV2	50S ribosomal protein L18 OS=Streptococcus pneumoniae (strain ATCC BAA-255 / R6) OX=171101 GN=rplR PE=3 SV=1	52	6	100	6	1	118	12.9	10.4	3.25875e+09	2.04884e+09	2.36832e+09	3.06045e+09	2.7958e+09	2.6037e+09	101.46	70.01	82.15	91.29	93.09	90.31	47	52	47	52	47	52	17	13	16	18	20	16	5	6	5	6	5	5
Q7CRB1	ATP synthase subunit alpha OS=Streptococcus pneumoniae (strain ATCC BAA-255 / R6) OX=171101 GN=atpA PE=1 SV=1	51	20	231	20	1	501	54.6	5.1	3.24754e+09	3.53225e+09	3.30835e+09	2.11617e+09	3.3589e+09	3.22413e+09	141.65	143.1	113.46	114.71	118.24	131.88	47	49	44	39	47	46	43	41	38	35	36	38	19	19	17	16	18	17
P66393	30S ribosomal protein S13 OS=Streptococcus pneumoniae (strain ATCC BAA-255 / R6) OX=171101 GN=rpsM PE=3 SV=1	69	14	324	14	1	121	13.4	10.64	3.23386e+09	4.18347e+09	3.85489e+09	4.50036e+09	3.88589e+09	4.25586e+09	126.58	126.22	125.35	171.26	132.35	165.4	69	69	69	69	69	69	48	47	48	62	53	66	14	13	13	14	13	13
Q8CWV6	50S ribosomal protein L23 OS=Streptococcus pneumoniae (strain ATCC BAA-255 / R6) OX=171101 GN=rplW PE=3 SV=1	89	10	165	10	1	98	10.8	9.52	3.1856e+09	3.62421e+09	4.04259e+09	4.49129e+09	3.62916e+09	4.06528e+09	71.18	73.7	68.8	68.01	56.19	67.68	79	85	74	85	74	85	28	30	25	30	24	28	9	9	8	9	8	9
Q8CWU4	30S ribosomal protein S9 OS=Streptococcus pneumoniae (strain ATCC BAA-255 / R6) OX=171101 GN=rpsI PE=3 SV=1	48	6	87	6	1	130	14.2	10.86	3.07889e+09	3.63949e+09	2.90938e+09	2.86218e+09	2.66982e+09	3.15385e+09	71.73	46.55	35.8	31.63	38.65	34.15	48	48	21	22	48	21	22	17	12	12	13	11	6	6	4	4	6	4
P60630	50S ribosomal protein L24 OS=Streptococcus pneumoniae (strain ATCC BAA-255 / R6) OX=171101 GN=rplX PE=3 SV=1	63	8	139	8	1	101	11	9.91	3.04001e+09	3.57517e+09	4.81113e+09	3.96531e+09	2.92514e+09	4129174847	93	79.88	55.28	81.21	86.31	85.53	63	60	54	57	54	54	28	21	18	23	25	24	8	7	6	7	6	6
Q8CWV0	50S ribosomal protein L15 OS=Streptococcus pneumoniae (strain ATCC BAA-255 / R6) OX=171101 GN=rplO PE=3 SV=1	36	7	63	7	1	146	15.4	10.29	3.02116e+09	2.7449e+09	2.1056e+09	2.83713e+09	2.57457e+09	2.76479e+09	20.02	28.71	14.32	29.81	28.31	8.38	36	34	21	30	36	15	10	14	6	15	14	4	7	6	4	6	7	3
Q8DPA1	Glucosamine-6-phosphate deaminase OS=Streptococcus pneumoniae (strain ATCC BAA-255 / R6) OX=171101 GN=nagB PE=3 SV=2	79	11	168	11	1	235	25.7	4.72	3.01321e+09	2.73783e+09	1.96591e+09	2.53925e+09	1.4836e+09	2.02212e+09	113.35	130.43	107.64	117.32	117.39	111.78	79	68	73	78	68	73	28	31	27	28	28	26	11	8	9	10	8	9
Q8DP52	Phosphoglucomutase OS=Streptococcus pneumoniae (strain ATCC BAA-255 / R6) OX=171101 GN=pgm PE=3 SV=1	75	32	309	32	1	572	62.6	4.82	2.97229e+09	2.49439e+09	2.36736e+09	3.22931e+09	2.63055e+09	2.99931e+09	224.13	223.28	171.94	204.81	180.62	219.75	58	66	61	63	55	72	51	56	45	54	45	58	23	27	24	25	23	29
Q8DNF0	DNA-directed RNA polymerase subunit beta OS=Streptococcus pneumoniae (strain ATCC BAA-255 / R6) OX=171101 GN=rpoB PE=3 SV=2	53	53	341	53	1	1203	134.2	5.14	2.96031e+09	3.26179e+09	3.32323e+09	3.10915e+09	3.47425e+09	3.6827e+09	231.18	206.56	145.24	189.85	174.86	202.15	41	42	35	37	37	44	62	62	48	57	53	59	41	40	35	36	38	40
P65888	Adenylosuccinate synthetase OS=Streptococcus pneumoniae (strain ATCC BAA-255 / R6) OX=171101 GN=purA PE=3 SV=1	56	26	258	26	1	428	47.5	5.69	2.91922e+09	2.43549e+09	2.21645e+09	3.28284e+09	4.15735e+09	3.00427e+09	155.52	152.27	122.43	186.59	180.33	189.83	50	52	44	55	54	50	41	39	33	50	46	49	21	21	18	23	23	22
P0A2W1	Acyl carrier protein OS=Streptococcus pneumoniae (strain ATCC BAA-255 / R6) OX=171101 GN=acpP PE=3 SV=1	34	2	58	2	1	74	8.3	3.8	2.7839e+09	2.57783e+09	1.7514e+09	1.63896e+09	1.70763e+09	1834024633	44.29	30.8	22.31	31.72	21.93	30.27	34	34	34	34	34	34	14	10	7	10	7	10	2	2	2	2	2	2
Q8DNI1	ABC transporter substrate-binding protein-oligopeptide transport OS=Streptococcus pneumoniae (strain ATCC BAA-255 / R6) OX=171101 GN=amiA PE=4 SV=1	58	27	208	27	1	659	72.5	5.1	2.76838e+09	2.47096e+09	2.14129e+09	1.68037e+09	1.8552e+09	1.83321e+09	150.04	162.5	152.85	138.06	94.8	150.31	43	49	53	42	41	43	34	42	38	34	23	37	18	23	23	19	16	21
Q8CWU8	50S ribosomal protein L17 OS=Streptococcus pneumoniae (strain ATCC BAA-255 / R6) OX=171101 GN=rplQ PE=3 SV=1	45	6	221	6	1	128	14.5	9.86	2.43044e+09	2.72229e+09	2.95658e+09	3.64421e+09	2.45072e+09	3.22467e+09	214.17	111.7	87.19	126.37	115.14	153.98	45	38	38	45	45	38	52	29	22	42	36	40	5	5	5	6	6	4
Q7ZAK5	Pneumolysin OS=Streptococcus pneumoniae (strain ATCC BAA-255 / R6) OX=171101 GN=ply PE=3 SV=1	77	27	205	27	1	471	52.9	5.3	2.4211e+09	2.44814e+09	2.14729e+09	2.39012e+09	1.84762e+09	1839723526	151.09	124.88	107.14	119.01	108.36	122.02	65	64	59	54	58	60	43	34	30	34	30	34	24	20	20	19	19	21
Q8CWQ0	30S ribosomal protein S15 OS=Streptococcus pneumoniae (strain ATCC BAA-255 / R6) OX=171101 GN=rpsO PE=3 SV=1	65	8	98	8	1	89	10.5	10.18	2.41976e+09	2.89318e+09	2.62617e+09	1.99645e+09	1.85493e+09	2.91795e+09	64.31	72.23	55.11	65.51	30.67	61.64	64	64	65	64	34	65	18	17	15	17	12	19	7	7	8	7	6	8
Q8DQI3	Uracil phosphoribosyltransferase OS=Streptococcus pneumoniae (strain ATCC BAA-255 / R6) OX=171101 GN=upp PE=3 SV=2	84	15	187	15	1	209	22.9	5.64	2.40599e+09	2.48023e+09	2.00998e+09	1.69941e+09	1.56268e+09	1555599006	173.97	170.05	91.08	103.92	82.66	93.77	84	84	73	70	70	81	43	44	25	28	22	25	15	15	11	11	11	12
Q8DR17	Enoyl-acyl carrier protein(ACP) reductase OS=Streptococcus pneumoniae (strain ATCC BAA-255 / R6) OX=171101 GN=fabK PE=4 SV=1	53	17	173	17	1	324	34.2	5.47	2.35997e+09	2.653e+09	3.19033e+09	2.58946e+09	2.5876e+09	2.77488e+09	157.93	112.96	89.43	148.07	87.79	105.49	46	53	40	46	45	46	35	29	25	33	25	26	14	13	12	12	11	13
P66943	Triosephosphate isomerase OS=Streptococcus pneumoniae (strain ATCC BAA-255 / R6) OX=171101 GN=tpiA PE=3 SV=1	62	14	238	14	1	252	26.5	4.84	2.33247e+09	3.08015e+09	3.21651e+09	3.6897e+09	4.00774e+09	4.05044e+09	201.9	133.66	98.65	174.45	197.58	201.18	60	41	44	44	52	46	41	34	26	45	45	47	11	10	10	11	13	12
Q8DN26	PHB domain-containing protein OS=Streptococcus pneumoniae (strain ATCC BAA-255 / R6) OX=171101 GN=spr1962 PE=4 SV=1	71	23	183	23	1	299	33.6	5.8	2.31831e+09	2.36998e+09	2.2781e+09	3.86063e+09	3.67744e+09	3.63428e+09	88.96	93.61	65.72	114.81	95.95	108.93	59	52	49	65	62	65	27	31	22	36	30	37	17	17	15	20	18	21
P59214	Maltose/maltodextrin-binding protein OS=Streptococcus pneumoniae (strain ATCC BAA-255 / R6) OX=171101 GN=malX PE=2 SV=1	60	21	245	21	1	423	45.3	5.22	2.31213e+09	3.64697e+09	3.74042e+09	4.19414e+09	2.58208e+09	3.54843e+09	116.84	134.7	110.24	115.27	100.64	113.54	50	58	47	55	53	48	33	49	37	49	43	34	17	20	17	20	19	17
Q8DQZ6	Pyruvate formate-lyase OS=Streptococcus pneumoniae (strain ATCC BAA-255 / R6) OX=171101 GN=pfl PE=4 SV=1	50	33	249	33	1	774	87.8	5.25	2.27328e+09	2.51641e+09	2.36291e+09	2.59054e+09	1.64113e+09	1.95736e+09	149.44	168.2	126.08	171.64	135.89	162.55	40	42	42	43	39	44	39	48	36	48	34	44	21	24	25	27	23	27
Q8DNP9	Thioredoxin OS=Streptococcus pneumoniae (strain ATCC BAA-255 / R6) OX=171101 GN=trxA PE=3 SV=1	65	8	116	8	1	104	11.5	4.88	2.22729e+09	2.41415e+09	2.21396e+09	1.96699e+09	1.70749e+09	1.98037e+09	65.33	64.38	62.59	75.01	65.4	61.91	65	65	64	65	64	64	19	22	18	21	18	18	8	7	6	7	7	7
Q8DPC7	Alanine--tRNA ligase OS=Streptococcus pneumoniae (strain ATCC BAA-255 / R6) OX=171101 GN=alaS PE=3 SV=1	54	40	243	40	1	872	96.5	5.15	2.22602e+09	2.31225e+09	2.6164e+09	2.07278e+09	2.24495e+09	2.43668e+09	153.13	129.57	133.1	121.93	133.76	162.51	46	47	41	42	41	47	45	38	38	37	36	49	32	30	29	30	28	33
P66709	DNA-directed RNA polymerase subunit alpha OS=Streptococcus pneumoniae (strain ATCC BAA-255 / R6) OX=171101 GN=rpoA PE=1 SV=1	65	18	187	18	1	311	34.2	4.75	2.18549e+09	2.0394e+09	1.89476e+09	2.17929e+09	2.42483e+09	2.61047e+09	117.78	115.54	94.65	132.07	108.91	130.19	58	59	49	59	61	62	31	32	28	35	28	33	14	15	13	15	16	17
P61183	50S ribosomal protein L22 OS=Streptococcus pneumoniae (strain ATCC BAA-255 / R6) OX=171101 GN=rplV PE=3 SV=1	66	8	157	8	1	114	12.2	10.76	2.17883e+09	2.90571e+09	2.36067e+09	3.29827e+09	2.11771e+09	2.95982e+09	104.68	65.21	54.4	92.47	74.06	97.07	60	59	60	66	60	66	31	22	18	33	23	30	6	5	6	8	6	8
Q8DPQ1	Phosphoenolpyruvate-protein phosphotransferase OS=Streptococcus pneumoniae (strain ATCC BAA-255 / R6) OX=171101 GN=ptsI PE=3 SV=1	56	26	277	26	1	577	63.3	4.72	2.16185e+09	2.63807e+09	2.56271e+09	1.98314e+09	2.41461e+09	2.70869e+09	172.26	164.36	107.58	193.35	139.73	152.6	48	49	40	45	41	44	48	50	37	54	45	43	21	21	19	21	22	21
P66113	50S ribosomal protein L20 OS=Streptococcus pneumoniae (strain ATCC BAA-255 / R6) OX=171101 GN=rplT PE=3 SV=1	52	7	166	7	1	119	13.7	10.83	2.11327e+09	1.7189e+09	1.26331e+09	1.89225e+09	2.59606e+09	2.15686e+09	296.67	87.51	50.97	68.85	45.98	96.18	52	52	40	52	42	52	71	28	11	18	12	26	7	7	5	7	6	6
Q8DNV8	Cell division protein FtsA OS=Streptococcus pneumoniae (strain ATCC BAA-255 / R6) OX=171101 GN=ftsA PE=3 SV=1	63	22	170	22	1	457	49.4	5.19	2.05347e+09	1.54108e+09	1.55527e+09	1.55745e+09	1.68715e+09	1.59799e+09	119.96	91.09	80.78	90.26	111.17	115.91	56	49	50	48	46	58	27	24	24	32	32	31	18	14	17	16	16	19
Q8DN52	Tyrosine--tRNA ligase OS=Streptococcus pneumoniae (strain ATCC BAA-255 / R6) OX=171101 GN=tyrS PE=3 SV=1	58	22	236	22	1	418	47.5	5.67	1.99593e+09	1.75735e+09	1.93796e+09	1.52707e+09	1.51097e+09	1.32317e+09	220.5	184.97	166.08	170.19	154.33	173.17	53	56	48	54	51	55	47	41	38	38	35	37	18	18	15	19	17	17
Q8DQV2	Translation initiation factor IF-2 OS=Streptococcus pneumoniae (strain ATCC BAA-255 / R6) OX=171101 GN=infB PE=3 SV=1	49	35	179	35	1	930	102.9	8.72	1.98777e+09	2.09941e+09	1.78502e+09	1.6392e+09	2.28151e+09	2.52198e+09	109.09	129.49	63.76	66.64	80.78	104.25	32	40	21	23	28	31	34	46	21	22	27	29	24	29	16	18	18	20
Q8DQ95	Fructose specific-phosphotransferase system IIBC component OS=Streptococcus pneumoniae (strain ATCC BAA-255 / R6) OX=171101 GN=fruA PE=4 SV=1	36	20	255	20	1	650	66.9	5.48	1.944e+09	2.09852e+09	2.1601e+09	3.57937e+09	3.47899e+09	3.95358e+09	178.48	120.03	87.63	181.91	193.59	166.89	28	32	26	35	33	32	43	36	26	49	51	50	14	15	13	19	17	16
Q8CWR3	Ribonucleoside-diphosphate reductase OS=Streptococcus pneumoniae (strain ATCC BAA-255 / R6) OX=171101 GN=nrdE PE=3 SV=1	53	37	258	37	1	719	81.5	5.48	1.94004e+09	1.99491e+09	1.97958e+09	1.4265e+09	1.55882e+09	2.09844e+09	184.61	164.35	141.8	144.76	155.08	165.03	49	42	48	47	43	49	46	43	43	39	41	46	29	25	27	27	25	30
Q8DNW4	Isoleucine--tRNA ligase OS=Streptococcus pneumoniae (strain ATCC BAA-255 / R6) OX=171101 GN=ileS PE=3 SV=1	39	31	175	31	1	930	105.4	5.03	1.9314e+09	1.78479e+09	1.67259e+09	1.56343e+09	1.66141e+09	1.8027e+09	124.1	118.84	89.01	99.48	93.49	126.59	28	29	28	29	25	34	33	33	25	25	25	34	20	22	18	18	18	24
P59652	ATP-dependent zinc metalloprotease FtsH OS=Streptococcus pneumoniae (strain ATCC BAA-255 / R6) OX=171101 GN=ftsH PE=3 SV=1	47	25	210	25	1	652	71.2	5.55	1.89829e+09	1.66293e+09	1.54551e+09	1.76075e+09	2.94936e+09	2.32687e+09	122.02	145.15	96.62	105.05	122.47	151.8	45	46	41	42	40	44	34	39	30	31	34	42	21	22	18	19	18	21
Q8DNY6	UDP-glucose 4-epimerase OS=Streptococcus pneumoniae (strain ATCC BAA-255 / R6) OX=171101 GN=galE PE=3 SV=1	76	20	157	20	1	339	37.4	4.93	1.89132e+09	1.60914e+09	1.53299e+09	1.83791e+09	1.4745e+09	1364328317	127.28	123.48	99.35	103.5	88.91	79.18	65	63	66	55	55	65	32	31	25	24	24	21	17	16	18	15	16	16
Q8DQ24	Foldase protein PrsA OS=Streptococcus pneumoniae (strain ATCC BAA-255 / R6) OX=171101 GN=prsA PE=3 SV=1	56	22	208	22	1	313	34.4	5.12	1.88614e+09	2.38187e+09	2.59051e+09	1.96881e+09	2.54139e+09	2.48222e+09	119.02	130.42	122.79	102.81	125.14	132.01	54	48	51	51	56	54	35	34	33	32	39	35	19	18	18	15	20	18
Q8DNT8	Protein translocase subunit SecA OS=Streptococcus pneumoniae (strain ATCC BAA-255 / R6) OX=171101 GN=secA PE=3 SV=1	59	42	273	42	1	837	95	5.59	1.85346e+09	1.86319e+09	1.76637e+09	1.70897e+09	2.14201e+09	2.1453e+09	189.55	172.15	128.71	128.35	163.53	147.93	48	46	35	37	41	36	48	50	39	41	45	50	31	30	24	28	28	27
Q8DNA2	Transketolase OS=Streptococcus pneumoniae (strain ATCC BAA-255 / R6) OX=171101 GN=tktA PE=3 SV=1	72	30	187	30	1	658	71.1	5.22	1.83892e+09	1.90457e+09	1.91136e+09	1.52017e+09	1.12538e+09	1.38558e+09	198.23	142.56	138.57	143.23	107.02	117.58	62	56	57	59	50	52	40	30	31	33	23	30	24	20	23	22	18	21
P0A474	50S ribosomal protein L14 OS=Streptococcus pneumoniae (strain ATCC BAA-255 / R6) OX=171101 GN=rplN PE=3 SV=1	28	5	104	5	1	122	13	10.27	1.80536e+09	1.6874e+09	1.97229e+09	2.44737e+09	1.81687e+09	2.1489e+09	47.45	47.98	49.69	54.98	47.9	56.66	25	25	22	28	25	22	15	17	15	24	16	17	4	4	4	5	4	4
Q8DQE5	Septation ring formation regulator EzrA OS=Streptococcus pneumoniae (strain ATCC BAA-255 / R6) OX=171101 GN=ezrA PE=3 SV=2	59	29	236	29	1	575	66.5	4.64	1.78271e+09	1.66406e+09	1.56351e+09	1.40449e+09	1.74093e+09	1.70457e+09	152.11	187.86	139.98	146.78	155.94	169.66	50	55	43	51	47	46	36	47	37	36	38	42	23	26	19	21	22	19
Q8CWV8	50S ribosomal protein L3 OS=Streptococcus pneumoniae (strain ATCC BAA-255 / R6) OX=171101 GN=rplC PE=3 SV=1	62	9	278	9	1	208	22.2	10.14	1.70859e+09	1.39983e+09	1.32808e+09	1.11001e+09	1.2653e+09	1426114289	219.81	154.38	126.47	161.56	171.35	176.19	62	53	42	62	62	52	54	41	40	47	48	48	9	7	7	9	9	7
P0A4A8	30S ribosomal protein S12 OS=Streptococcus pneumoniae (strain ATCC BAA-255 / R6) OX=171101 GN=rpsL PE=3 SV=1	53	11	115	11	1	137	15.1	11.53	1.67672e+09	1.41395e+09	1.74731e+09	1.46733e+09	1.68625e+09	1.65093e+09	85.18	71.97	31.52	78.73	76.14	59.04	53	51	38	53	53	53	24	18	7	26	23	17	9	6	4	9	9	8
Q8DMZ0	Ribosome hibernation promoting factor OS=Streptococcus pneumoniae (strain ATCC BAA-255 / R6) OX=171101 GN=hpf PE=3 SV=1	52	8	100	8	1	182	21.1	5.17	1.60944e+09	1.99316e+09	1.7996e+09	1.73114e+09	1.16618e+09	1.3847e+09	66.32	85.67	65.6	79.85	39.12	47.15	52	52	52	52	41	41	17	22	16	21	11	13	7	8	8	7	6	6
Q8DN59	Glycerol-3-phosphate dehydrogenase [NAD(P)+] OS=Streptococcus pneumoniae (strain ATCC BAA-255 / R6) OX=171101 GN=gpsA PE=3 SV=1	71	13	138	13	1	338	36.8	5.38	1.59522e+09	1.29911e+09	1.25368e+09	1.12492e+09	1.20638e+09	9.78027e+08	130.31	84.9	99.88	107.22	91.73	92.22	63	58	63	63	54	68	28	19	25	26	19	21	12	11	12	12	10	12
Q8DRB0	Proline--tRNA ligase OS=Streptococcus pneumoniae (strain ATCC BAA-255 / R6) OX=171101 GN=proS PE=3 SV=1	56	29	219	29	1	617	68.6	5.1	1.58001e+09	1.39494e+09	1.19533e+09	1.67964e+09	1.34844e+09	1.35865e+09	151.3	132.11	115.91	149.88	145.7	145.37	53	52	51	49	50	49	38	36	34	37	37	37	24	26	23	21	23	23
P0A4J0	RNA polymerase sigma factor SigA OS=Streptococcus pneumoniae (strain ATCC BAA-255 / R6) OX=171101 GN=sigA PE=3 SV=1	52	10	94	10	1	369	42	4.84	1.55497e+09	1.06676e+09	8.91603e+08	7.51453e+08	9.3356e+08	688433054	95.01	85.74	68.97	60.73	67.4	74.39	52	52	31	34	44	41	19	20	14	13	14	14	10	9	6	7	8	7
Q8CYJ8	Endolytic murein transglycosylase OS=Streptococcus pneumoniae (strain ATCC BAA-255 / R6) OX=171101 GN=mltG PE=3 SV=1	72	31	210	31	1	551	60.8	5.16	1.52778e+09	1.47816e+09	1.61943e+09	1.32496e+09	1.54489e+09	1.69517e+09	163.46	142.57	109.3	145.73	109.5	117.88	55	59	56	50	43	46	38	41	30	37	31	33	21	26	23	22	19	20
Q8DQU7	Valine--tRNA ligase OS=Streptococcus pneumoniae (strain ATCC BAA-255 / R6) OX=171101 GN=valS PE=3 SV=1	45	31	192	31	1	883	100.8	5.2	1.47709e+09	1.65639e+09	1.79543e+09	1.09602e+09	8.19808e+08	1.19918e+09	111.53	124.08	106.61	97.39	62.59	100.72	33	39	28	34	28	39	37	37	31	30	25	32	24	25	19	23	20	27
Q8DQ49	Ribosome-recycling factor OS=Streptococcus pneumoniae (strain ATCC BAA-255 / R6) OX=171101 GN=frr PE=3 SV=1	58	11	91	11	1	185	20.6	6.04	1.46488e+09	1.7731e+09	1.36655e+09	1.51989e+09	1.37906e+09	1.09098e+09	57.24	56.53	52.97	60.78	50.74	55.46	43	53	44	53	43	43	15	18	14	16	14	14	7	8	7	9	6	7
P0A4D8	DEAD-box ATP-dependent RNA helicase CshA OS=Streptococcus pneumoniae (strain ATCC BAA-255 / R6) OX=171101 GN=cshA PE=3 SV=1	61	28	241	28	1	524	58.8	9.57	1.45371e+09	1.30411e+09	1.1429e+09	1.90881e+09	3.16931e+09	3.88847e+09	106.98	114.17	64.54	174.33	176.51	213.96	47	39	30	46	57	52	30	30	16	55	49	61	16	17	11	21	25	24
Q8DR16	Malonyl CoA-acyl carrier protein transacylase OS=Streptococcus pneumoniae (strain ATCC BAA-255 / R6) OX=171101 GN=fabD PE=1 SV=1	61	14	117	14	1	306	33.1	4.82	1.41378e+09	1.79414e+09	1.90993e+09	2.60619e+09	1.62211e+09	1.66674e+09	83.89	71.3	62.03	97.1	83.17	70.46	52	41	45	47	50	48	22	16	16	23	22	18	12	10	11	11	11	11
Q8CWN5	Glutamate--tRNA ligase OS=Streptococcus pneumoniae (strain ATCC BAA-255 / R6) OX=171101 GN=gltX PE=3 SV=1	57	25	171	25	1	486	55.9	5.05	1.3815e+09	1.34937e+09	1.34456e+09	1.48156e+09	1.41912e+09	1.71393e+09	137.31	105.56	76.46	97.95	82.72	104.34	40	39	31	40	39	45	30	34	22	30	24	31	15	16	14	17	16	18
Q8DP03	ABC transporter ATP-binding protein-multiple sugar transport OS=Streptococcus pneumoniae (strain ATCC BAA-255 / R6) OX=171101 GN=msmK PE=3 SV=1	68	19	113	19	1	376	41.8	6.16	1.37947e+09	1.29979e+09	7.16358e+08	9.5206e+08	1.62567e+09	1.55849e+09	65.52	75.79	55.4	73.83	55.68	71.17	44	55	46	55	41	52	18	21	17	21	17	19	12	15	13	15	12	12
P65756	Probable manganese-dependent inorganic pyrophosphatase OS=Streptococcus pneumoniae (strain ATCC BAA-255 / R6) OX=171101 GN=ppaC PE=1 SV=1	74	14	116	14	1	311	33.5	4.64	1.34981e+09	1.13544e+09	1.39613e+09	1.68134e+09	1.14458e+09	1.16545e+09	125.17	48.49	57.66	92.74	70.34	71.61	68	40	48	73	55	61	29	14	15	23	18	17	12	8	8	13	11	10
P61361	50S ribosomal protein L33 type 3 OS=Streptococcus pneumoniae (strain ATCC BAA-255 / R6) OX=171101 GN=rpmG3 PE=3 SV=1	45	4	17	4	1	49	5.9	10.35	1.31807e+09	8.92827e+08	5.70043e+08	9.21401e+08	1.06972e+09	898629797	6.59	3.79	3.83	4.13	5.33	8.89	35	33	33	35	27	35	4	2	3	2	2	4	3	2	2	2	2	3
Q8DMX2	Inosine-5'-monophosphate dehydrogenase OS=Streptococcus pneumoniae (strain ATCC BAA-255 / R6) OX=171101 GN=imdH PE=3 SV=1	71	27	285	27	1	492	52.4	5.34	1.31653e+09	1.48766e+09	1.45344e+09	2.90436e+09	2.07139e+09	2.64365e+09	162.58	151.35	123.4	272.45	196.32	251.22	55	67	61	71	54	69	38	37	32	66	48	64	19	24	21	27	23	26
P0A4G3	Manganese ABC transporter substrate-binding lipoprotein OS=Streptococcus pneumoniae (strain ATCC BAA-255 / R6) OX=171101 GN=psaA PE=3 SV=1	55	14	102	14	1	309	34.6	5.43	1.28303e+09	1.55258e+09	1.41066e+09	9.97267e+08	9.70834e+08	1033039106	88.85	84.15	68.02	75.22	76.6	75.59	54	47	51	47	47	48	20	18	16	16	16	16	12	10	10	10	11	10
Q8DN49	Alpha-1,4 glucan phosphorylase OS=Streptococcus pneumoniae (strain ATCC BAA-255 / R6) OX=171101 GN=malP PE=3 SV=1	44	26	196	26	1	752	85.1	5.17	1.27401e+09	9.44288e+08	7.70442e+08	8.71517e+08	9.19709e+08	9.23873e+08	143.49	156.54	128.71	121.84	111.08	130.09	39	38	28	33	33	34	30	44	32	30	29	31	20	24	16	19	21	19
Q8DR06	DhaL domain-containing protein OS=Streptococcus pneumoniae (strain ATCC BAA-255 / R6) OX=171101 GN=spr0400 PE=4 SV=1	45	19	132	19	1	555	60.2	4.55	1.26954e+09	1.26806e+09	1.10883e+09	8.60817e+08	8.0929e+08	9.92245e+08	114.63	96.46	66.78	71.82	68.51	82.6	36	38	35	35	34	34	28	24	19	19	21	21	13	14	13	13	13	13
Q8DR98	Phosphotransferase system, mannose-specific EIIC OS=Streptococcus pneumoniae (strain ATCC BAA-255 / R6) OX=171101 GN=manM PE=4 SV=1	42	7	85	7	1	267	27.2	5.05	1.2535e+09	1.63175e+09	2.57342e+09	1.73268e+09	1.28611e+09	1.54849e+09	47.47	54.35	44.29	49.54	31.32	38.33	42	31	33	24	23	22	15	18	14	15	11	12	6	6	6	4	4	5
Q8DRP8	Hypoxanthine-guanine phosphoribosyltransferase OS=Streptococcus pneumoniae (strain ATCC BAA-255 / R6) OX=171101 GN=hpt PE=3 SV=1	51	11	95	11	1	180	20.2	5.43	1.24684e+09	1.29754e+09	1.1234e+09	1.74829e+09	2.61436e+09	2485463029	42.17	42.06	23.87	53.53	61.48	50.43	48	43	27	51	51	44	15	15	8	19	21	17	10	9	4	11	11	9
Q8CWN8	Aspartate--ammonia ligase OS=Streptococcus pneumoniae (strain ATCC BAA-255 / R6) OX=171101 GN=asnA PE=3 SV=2	64	16	138	16	1	330	37.6	5.16	1.24467e+09	1.02847e+09	1.13845e+09	1.66718e+09	1.77359e+09	1.83322e+09	74.86	62.79	65.14	87.86	84.2	99.4	47	52	53	64	57	64	21	18	18	29	26	26	11	13	13	15	14	15
P66473	30S ribosomal protein S18 OS=Streptococcus pneumoniae (strain ATCC BAA-255 / R6) OX=171101 GN=rpsR PE=3 SV=1	30	9	54	9	1	79	9.2	10.8	1.2374e+09	1.29905e+09	1.06102e+09	1.16834e+09	1.13667e+09	1.40373e+09	24.51	36.25	30.09	26.85	27.48	29.97	29	30	29	30	30	28	6	12	10	10	7	9	4	7	6	5	4	5
P67581	Methionine--tRNA ligase OS=Streptococcus pneumoniae (strain ATCC BAA-255 / R6) OX=171101 GN=metG PE=3 SV=1	43	24	148	24	1	665	75.6	4.98	1.226e+09	1.39279e+09	9.55262e+08	1.37491e+09	1.28349e+09	1.52711e+09	98.99	91.27	50.62	101.98	74.37	106.47	41	41	21	34	34	38	27	29	15	26	21	30	19	23	12	16	16	20
Q8DP00	Oxidoreductase (Mercury (II) reductase) OS=Streptococcus pneumoniae (strain ATCC BAA-255 / R6) OX=171101 GN=merA PE=3 SV=1	51	16	139	16	1	438	47.1	4.94	1.20776e+09	1.13031e+09	9.99835e+08	1.03448e+09	8.60394e+08	7.92985e+08	105.14	121.63	74.61	87.66	59.84	76.67	43	48	42	37	26	37	26	30	22	25	16	20	13	14	13	12	8	10
Q8DQT0	Polyribonucleotide nucleotidyltransferase OS=Streptococcus pneumoniae (strain ATCC BAA-255 / R6) OX=171101 GN=pnp PE=3 SV=2	47	31	223	31	1	737	81	5.11	1.20171e+09	8.97839e+08	8.48493e+08	1.18833e+09	1.20802e+09	1.35236e+09	162.5	156.18	95.77	185.18	151.21	173.85	37	34	25	34	28	33	38	37	24	44	37	43	22	20	16	22	17	22
Q8CZE9	Biotin carboxylase OS=Streptococcus pneumoniae (strain ATCC BAA-255 / R6) OX=171101 GN=accC PE=4 SV=1	53	16	120	16	1	455	49.6	5.25	1.17225e+09	1.12282e+09	8.66105e+08	1.44375e+09	9.83296e+08	9.5851e+08	99.23	74.1	63.48	98.18	55.92	68.27	47	38	31	45	31	43	23	20	18	24	16	19	14	11	9	12	9	12
Q8DN83	N-acetylglucosamine-6-phosphate deacetylase OS=Streptococcus pneumoniae (strain ATCC BAA-255 / R6) OX=171101 GN=nagA PE=3 SV=1	39	16	128	16	1	383	41.7	5.29	1.16858e+09	1.69053e+09	1.90234e+09	1.23541e+09	1.03296e+09	1.27852e+09	95.39	78.05	83.86	64.48	48.85	67.81	36	36	32	32	34	32	27	24	24	18	15	20	13	14	11	12	10	12
P64298	GMP synthase [glutamine-hydrolyzing] OS=Streptococcus pneumoniae (strain ATCC BAA-255 / R6) OX=171101 GN=guaA PE=3 SV=1	72	29	179	29	1	520	57.4	5.08	1.1685e+09	1.12329e+09	1.08644e+09	1.27508e+09	1.48068e+09	1.8386e+09	116.86	96.96	67.87	127.69	114.08	119.71	62	61	49	60	53	61	29	27	21	35	31	36	20	22	19	24	21	24
Q8DP51	Bacterocin transport accessory protein OS=Streptococcus pneumoniae (strain ATCC BAA-255 / R6) OX=171101 GN=bta PE=1 SV=1	71	8	84	8	1	115	12.9	5.92	1.14819e+09	1.08891e+09	1.12221e+09	1.24954e+09	6.43877e+08	963800675	78.14	62.59	51.27	70.24	37.75	68.74	71	71	71	71	53	71	18	15	12	14	10	15	6	8	6	6	5	6
Q8DR61	ABC transporter substrate-binding protein-oligopeptide transport OS=Streptococcus pneumoniae (strain ATCC BAA-255 / R6) OX=171101 GN=aliA PE=4 SV=1	60	31	173	31	1	660	73	5.16	1.13306e+09	1.2325e+09	9.78921e+08	1.38602e+09	1.68855e+09	1.85911e+09	95.8	78.12	68.42	127.67	105.18	125.39	45	38	33	47	52	48	28	22	22	34	30	37	22	18	16	22	24	24
Q8DP55	Glycerol uptake facilitator protein paralog OS=Streptococcus pneumoniae (strain ATCC BAA-255 / R6) OX=171101 GN=glpF PE=3 SV=1	37	6	63	6	1	289	30.7	9.04	1.11141e+09	1.1246e+09	8.49356e+08	1.16217e+09	1.08473e+09	8.25988e+08	57.73	30.75	34.99	46.11	30.59	28.1	37	23	37	37	30	33	12	10	11	13	7	10	6	5	6	6	4	5
Q8DN69	Arginine--tRNA ligase OS=Streptococcus pneumoniae (strain ATCC BAA-255 / R6) OX=171101 GN=argS PE=3 SV=1	64	27	141	27	1	563	63.4	5.15	1.10507e+09	1.15627e+09	1.05175e+09	1.09778e+09	9.50546e+08	1.06376e+09	110.51	88.04	55.74	107.67	70.63	87.72	51	44	30	46	30	45	28	23	19	27	18	26	21	16	13	17	11	17
Q8DN58	UTP--glucose-1-phosphate uridylyltransferase OS=Streptococcus pneumoniae (strain ATCC BAA-255 / R6) OX=171101 GN=galU PE=3 SV=1	66	13	130	13	1	299	33.2	5.39	1.09311e+09	1.28982e+09	1.37178e+09	1.20482e+09	9.68364e+08	1.05088e+09	124.51	109.84	49.5	76.56	68.35	57.75	62	66	58	62	45	53	27	31	18	20	18	16	12	13	12	12	10	10
Q8DRA0	Aminopeptidase C OS=Streptococcus pneumoniae (strain ATCC BAA-255 / R6) OX=171101 GN=pepC PE=4 SV=1	48	19	187	19	1	444	50.2	5.21	1.08404e+09	1.22597e+09	1.05287e+09	1.45218e+09	2.10158e+09	2.1224e+09	118.6	109.18	116.47	123.32	130.96	160.48	39	39	37	44	40	46	28	27	27	32	33	40	15	14	13	17	16	18
Q8CWQ4	Asparagine--tRNA ligase OS=Streptococcus pneumoniae (strain ATCC BAA-255 / R6) OX=171101 GN=asnS PE=3 SV=1	38	19	108	19	1	447	51.1	5.06	1.03249e+09	1.16159e+09	1.31641e+09	1.65974e+09	1.4805e+09	1483913636	42.96	45.9	47.53	49.05	36.91	45.02	28	32	28	25	22	28	17	19	19	18	15	20	13	14	13	13	11	13
P65242	Putative ribose-phosphate pyrophosphokinase 2 OS=Streptococcus pneumoniae (strain ATCC BAA-255 / R6) OX=171101 GN=prs2 PE=3 SV=1	46	15	99	15	1	319	35.1	6.33	1.03106e+09	1.04142e+09	1.02247e+09	1.11963e+09	7.57853e+08	8.02947e+08	55.12	62.28	62.45	68.46	70.66	60.55	34	36	34	36	44	34	14	17	18	17	18	15	10	12	11	12	13	11
P65240	Ribose-phosphate pyrophosphokinase 1 OS=Streptococcus pneumoniae (strain ATCC BAA-255 / R6) OX=171101 GN=prs1 PE=3 SV=1	44	15	101	15	1	322	35.4	6.02	1.01273e+09	9.01645e+08	8.97522e+08	6.5118e+08	5.45841e+08	5.26406e+08	67.86	63.71	77.07	46.86	43.86	48.31	40	42	35	34	27	31	19	18	22	15	14	13	12	13	13	11	9	10
Q8DQG9	Probable dihydroorotate dehydrogenase A (fumarate) OS=Streptococcus pneumoniae (strain ATCC BAA-255 / R6) OX=171101 GN=pyrDA PE=3 SV=1	54	14	99	14	1	311	34.5	5.12	1.00373e+09	8.12336e+08	6.44951e+08	7.43736e+08	7.22854e+08	5.23041e+08	72.99	72.74	59.02	46.63	44.13	51.48	35	51	41	37	38	34	21	19	17	14	13	15	10	12	11	10	10	9
Q8DQK7	Lactate oxidase OS=Streptococcus pneumoniae (strain ATCC BAA-255 / R6) OX=171101 GN=lctO PE=3 SV=1	58	15	56	15	1	378	41.5	6.04	1.00295e+09	9.39362e+08	1.10222e+09	9.70218e+07	4.94935e+07	73648890	83.23	65.33	48.51	14.58	4.99	5.24	47	42	34	13	4	4	20	18	12	4	1	1	13	11	8	3	1	1
Q8DQV5	Transcription termination/antitermination protein NusA OS=Streptococcus pneumoniae (strain ATCC BAA-255 / R6) OX=171101 GN=nusA PE=3 SV=1	42	17	120	17	1	378	42.8	5.01	9.97831e+08	1.13009e+09	1.16492e+09	1.04176e+09	1.12933e+09	1.15173e+09	44.13	63.31	62.14	62.99	52.62	63.3	35	34	36	38	31	38	13	23	20	24	20	20	11	14	13	15	12	14
Q8DNZ7	Dipeptidase OS=Streptococcus pneumoniae (strain ATCC BAA-255 / R6) OX=171101 GN=pepQ PE=3 SV=1	48	13	107	13	1	360	40.2	4.87	9.93725e+08	9.29449e+08	8.73304e+08	6.94124e+08	6.24997e+08	6.81743e+08	78.49	79.15	77.57	78.44	45.07	73.12	38	42	36	39	27	35	20	22	19	18	10	18	10	10	10	9	7	9
Q8CWS5	Lysine--tRNA ligase OS=Streptococcus pneumoniae (strain ATCC BAA-255 / R6) OX=171101 GN=lysS PE=3 SV=1	35	23	129	23	1	496	56.6	5.49	9.92613e+08	1.04896e+09	9.94881e+08	7.76969e+08	8.30823e+08	1.02784e+09	74.12	64.34	61.35	57.48	48.89	55.31	35	32	29	30	25	28	26	21	23	20	18	21	20	16	15	16	15	14
Q8DQQ6	Dipeptidase OS=Streptococcus pneumoniae (strain ATCC BAA-255 / R6) OX=171101 GN=pepV PE=4 SV=1	71	23	182	23	1	466	50.7	4.91	9.89213e+08	1.26824e+09	1.15266e+09	1.47788e+09	1.70513e+09	1.65834e+09	101.75	93.99	78.61	89.84	91.44	105.33	60	49	43	58	39	45	25	38	26	31	32	30	19	19	15	20	17	18
Q8DPK5	ABC transporter membrane spanning permease-glutamine transport OS=Streptococcus pneumoniae (strain ATCC BAA-255 / R6) OX=171101 GN=glnP PE=3 SV=1	30	20	113	20	1	721	78.3	8.44	9.72052e+08	1.15743e+09	9.19518e+08	1.2507e+09	1.2597e+09	1.53784e+09	76.81	60.55	42.92	69.18	51.49	71.4	25	26	17	23	18	27	22	19	14	20	14	24	16	16	12	15	11	17
P66136	50S ribosomal protein L27 OS=Streptococcus pneumoniae (strain ATCC BAA-255 / R6) OX=171101 GN=rpmA PE=3 SV=1	48	4	41	4	1	94	10.1	10.43	9.55204e+08	1.79975e+09	1.59674e+09	1.86846e+09	1.34155e+09	1.95232e+09	14.09	16.8	21.92	22.19	14.14	16.98	48	48	48	48	38	48	5	7	9	9	5	6	4	4	4	4	3	4
P66201	50S ribosomal protein L31 type B OS=Streptococcus pneumoniae (strain ATCC BAA-255 / R6) OX=171101 GN=rpmE2 PE=3 SV=1	75	5	73	5	1	80	9.4	9	9.46586e+08	2.1212e+09	1.38831e+09	1.78352e+09	7.07019e+08	1.43997e+09	64.33	47.38	65.07	56.58	37.67	55.48	71	74	71	71	74	71	13	11	15	14	9	11	4	4	4	4	4	4
Q8CWP9	Cell division protein DivIVA OS=Streptococcus pneumoniae (strain ATCC BAA-255 / R6) OX=171101 GN=divIVA PE=1 SV=2	49	12	120	12	1	262	30.2	4.69	9.38762e+08	7.69135e+08	7.75361e+08	7.22006e+08	1.11448e+09	8.67884e+08	87.89	89.09	65.48	76.88	79.4	68.8	47	48	32	40	40	44	21	23	18	22	19	17	9	9	6	11	10	9
P66360	30S ribosomal protein S11 OS=Streptococcus pneumoniae (strain ATCC BAA-255 / R6) OX=171101 GN=rpsK PE=3 SV=1	33	4	98	4	1	127	13.4	11.43	9.21751e+08	7.9702e+08	7.46784e+08	6.00086e+08	8.32859e+08	7.54892e+08	61.64	50.3	37.39	54.65	58.78	59.86	23	23	23	33	23	33	18	15	12	18	18	17	3	3	3	4	3	4
Q8DP66	Glycine--tRNA ligase beta subunit OS=Streptococcus pneumoniae (strain ATCC BAA-255 / R6) OX=171101 GN=glyS PE=3 SV=1	46	22	150	22	1	678	75.4	5.02	9.13919e+08	9.15501e+08	7.93402e+08	8.75509e+08	7.95155e+08	7.75897e+08	99.93	90.55	77.55	91.01	81.15	95.43	40	38	36	40	31	38	27	27	24	24	21	27	18	17	16	17	13	17
Q8DPY6	ABC transporter substrate-binding protein-iron transport OS=Streptococcus pneumoniae (strain ATCC BAA-255 / R6) OX=171101 GN=ABC-SBP PE=1 SV=1	60	20	93	20	1	341	37.5	5.54	9.11955e+08	6.31325e+08	7.58065e+08	4.85124e+08	4.99158e+08	3.81742e+08	119.04	75.53	70.08	56.22	38.02	37.73	51	52	48	42	30	21	24	18	19	15	8	9	13	13	13	10	5	4
Q8DQD0	Phosphopentomutase OS=Streptococcus pneumoniae (strain ATCC BAA-255 / R6) OX=171101 GN=deoB PE=1 SV=2	60	18	116	18	1	403	44.1	5.2	9.09028e+08	8.17383e+08	7.97241e+08	1.04603e+09	1.07031e+09	1.12428e+09	72.36	67.5	64.94	76.82	72.87	90.61	40	40	38	43	34	56	19	19	17	20	17	24	13	13	12	13	10	16
P66321	50S ribosomal protein L9 OS=Streptococcus pneumoniae (strain ATCC BAA-255 / R6) OX=171101 GN=rplI PE=3 SV=1	69	11	83	11	1	150	16.5	9.42	9.04659e+08	9.83478e+08	8.36344e+08	9.07643e+08	1.28574e+09	1.16706e+09	26.1	23.94	25.82	30.69	31.53	44.51	61	42	57	53	63	63	13	9	11	15	15	20	10	7	8	9	10	10
Q8DPP8	Ribonucleoside-diphosphate reductase subunit beta OS=Streptococcus pneumoniae (strain ATCC BAA-255 / R6) OX=171101 GN=nrdF PE=3 SV=1	55	17	101	17	1	320	36.9	4.5	8.91349e+08	5.95113e+08	7.20048e+08	7.34238e+08	9.53207e+08	9.60615e+08	54.24	61.17	32.13	57.51	65.45	77.62	39	53	26	48	40	55	14	18	10	19	18	22	11	14	8	13	13	16
Q8DMX1	Uncharacterized protein OS=Streptococcus pneumoniae (strain ATCC BAA-255 / R6) OX=171101 GN=ABC-NBD PE=4 SV=1	57	23	132	23	1	540	60.8	4.84	8.57367e+08	7.84723e+08	5.91969e+08	9.2579e+08	8.54167e+08	1.14402e+09	71.25	86.74	63.14	100.21	81	116.73	39	42	41	41	39	50	16	21	19	25	21	30	12	14	15	16	14	19
Q8DPH3	Ribosomal RNA small subunit methyltransferase G OS=Streptococcus pneumoniae (strain ATCC BAA-255 / R6) OX=171101 GN=rsmG PE=3 SV=2	56	10	52	10	1	237	27.2	6.83	8.37743e+08	8.40922e+08	1.23984e+09	9.66798e+08	1.28199e+09	9.35311e+08	22.12	34.38	24.18	30.33	40.7	43.07	30	40	33	29	33	47	5	9	9	7	10	12	4	6	5	4	5	7
Q8DR22	Serine--tRNA ligase OS=Streptococcus pneumoniae (strain ATCC BAA-255 / R6) OX=171101 GN=serS PE=3 SV=2	59	19	119	19	1	424	47.7	5.08	8.3282e+08	1.04271e+09	8.91771e+08	8.34785e+08	9.08679e+08	1.05185e+09	94.9	73.13	56.07	74.95	46.33	63.96	56	45	42	41	34	36	26	22	16	19	16	20	17	16	12	12	11	13
Q8DRA3	Aminopeptidase OS=Streptococcus pneumoniae (strain ATCC BAA-255 / R6) OX=171101 GN=pepS PE=4 SV=1	44	16	93	16	1	413	45.1	4.94	8.19941e+08	7.59333e+08	6.84143e+08	7.7931e+08	6.69884e+08	7.23892e+08	82.35	80.77	46.62	59.32	52.47	66.74	39	40	32	30	30	40	19	19	10	13	14	18	12	12	8	8	9	13
Q8DQ26	Group B oligopeptidase OS=Streptococcus pneumoniae (strain ATCC BAA-255 / R6) OX=171101 GN=pepB PE=3 SV=1	36	17	98	17	1	600	69.8	4.92	8.19308e+08	7.22381e+08	7.04597e+08	7.77083e+08	7.0131e+08	7.11926e+08	63.12	49.64	54.06	61.31	64.36	71.04	27	17	21	25	28	27	16	13	16	16	17	20	11	8	11	10	12	13
Q8DNJ7	Glutamyl aminopeptidase OS=Streptococcus pneumoniae (strain ATCC BAA-255 / R6) OX=171101 GN=pepA PE=1 SV=1	52	14	157	14	1	354	38	5.77	8.18297e+08	7.11699e+08	6.09424e+08	1.05412e+09	9.82722e+08	1.16747e+09	125.91	116.92	77.72	123.52	143	161.88	42	46	38	46	47	47	26	25	16	25	31	34	11	11	8	12	12	13
Q8DPZ0	Serine hydroxymethyltransferase OS=Streptococcus pneumoniae (strain ATCC BAA-255 / R6) OX=171101 GN=glyA PE=3 SV=1	63	24	94	24	1	418	45.2	5.16	8.16251e+08	9.48584e+08	9.4957e+08	8.99521e+08	8.37385e+08	7.47916e+08	66.44	77.48	48.35	65.76	43.76	36.26	40	51	39	44	26	29	21	21	14	16	12	10	17	19	13	14	10	9
Q8DRQ3	Ribosome-binding ATPase YchF OS=Streptococcus pneumoniae (strain ATCC BAA-255 / R6) OX=171101 GN=ychF PE=3 SV=1	68	18	110	18	1	371	41.1	4.88	8.0803e+08	8.30596e+08	1.0772e+09	1.01015e+09	9.02327e+08	8.60642e+08	75.73	79.98	44.38	49.83	50.13	67.59	56	63	43	40	43	47	21	23	16	15	14	21	14	16	13	10	11	14
Q8DNC3	Catabolite control protein A OS=Streptococcus pneumoniae (strain ATCC BAA-255 / R6) OX=171101 GN=ccpA PE=4 SV=1	70	17	100	17	1	346	38.2	5.68	8.07287e+08	6.22592e+08	6.01381e+08	4.26101e+08	4.77102e+08	4.48811e+08	104.1	68.46	62.61	58.07	62	58.91	66	57	45	51	49	57	25	16	16	13	14	16	16	12	10	10	10	12
P63414	Acetate kinase OS=Streptococcus pneumoniae (strain ATCC BAA-255 / R6) OX=171101 GN=ackA PE=3 SV=1	50	16	98	16	1	396	43.3	5.24	7.97026e+08	8.53615e+08	7.33817e+08	1.01725e+09	1.19661e+09	948402545	48.12	56.6	62.26	55.73	60.04	60.41	34	38	23	43	26	32	15	16	17	18	15	17	11	12	8	14	9	10
Q8DNL6	Uncharacterized protein OS=Streptococcus pneumoniae (strain ATCC BAA-255 / R6) OX=171101 GN=spr1654 PE=3 SV=1	56	18	111	18	1	417	46.6	5.74	7.9345e+08	8.12489e+08	8.17708e+08	6.52286e+08	8.4258e+08	7.15155e+08	72.43	61.87	48.67	53.88	53.99	46.51	47	42	36	40	39	34	22	21	18	17	18	15	14	13	12	11	12	11
Q8CWR0	Carbamoyl-phosphate synthase large chain OS=Streptococcus pneumoniae (strain ATCC BAA-255 / R6) OX=171101 GN=carB PE=3 SV=1	48	37	150	37	1	1058	116	4.89	7.85769e+08	8.07677e+08	8.30557e+08	8.88852e+08	5.60671e+08	6.92956e+08	117.44	118.43	81.51	132.06	76.22	100.81	31	31	24	35	22	30	26	29	22	32	17	24	20	22	17	27	13	20
Q8DNW8	ABC transporter ATP-binding protein-manganese transport OS=Streptococcus pneumoniae (strain ATCC BAA-255 / R6) OX=171101 GN=psaB PE=4 SV=1	62	12	48	12	1	240	26.8	7.56	7.67314e+08	8.33155e+08	6.65942e+08	3.54597e+08	3.40041e+08	4.29095e+08	39.28	32.4	25.07	10.28	8.18	18.45	49	56	34	21	13	31	11	11	9	5	4	8	9	10	7	5	3	7
Q8DNX8	Threonine--tRNA ligase OS=Streptococcus pneumoniae (strain ATCC BAA-255 / R6) OX=171101 GN=thrS PE=3 SV=2	48	23	132	23	1	647	74.7	5.44	7.66907e+08	6.83371e+08	5.97901e+08	5.66226e+08	6.03219e+08	5.36556e+08	107.59	93.48	78.47	91.89	75.18	83.43	38	36	34	39	36	38	23	25	23	21	19	21	15	16	13	15	14	17
P64043	Elongation factor P OS=Streptococcus pneumoniae (strain ATCC BAA-255 / R6) OX=171101 GN=efp PE=3 SV=1	61	7	86	7	1	186	20.6	4.92	7.5701e+08	1.02871e+09	8.38969e+08	9.72312e+08	7.7205e+08	9.32432e+08	54.09	58.83	41.56	66.14	32.42	55.29	45	45	45	61	29	61	14	15	14	17	10	16	6	6	5	7	5	7
P0A4J7	Superoxide dismutase [Mn] OS=Streptococcus pneumoniae (strain ATCC BAA-255 / R6) OX=171101 GN=sodA PE=3 SV=2	52	10	131	10	1	201	22.4	5.06	7.53051e+08	7.91904e+08	8.40321e+08	9.26501e+08	7.83073e+08	8.79912e+08	96.16	138.08	85.2	103.44	100.44	106.1	52	52	52	52	52	52	20	26	19	22	19	25	10	8	9	9	9	10
Q8DN76	Threonine synthase OS=Streptococcus pneumoniae (strain ATCC BAA-255 / R6) OX=171101 GN=thrC PE=4 SV=1	51	16	115	16	1	494	53.7	5.03	7.47861e+08	6.11303e+08	5.8863e+08	5.94543e+08	5.18401e+08	5.44932e+08	80.9	67.79	63.5	84.73	73.91	74.46	36	37	43	41	39	45	18	18	19	21	18	21	10	10	13	12	12	13
Q8CYN1	Uncharacterized protein OS=Streptococcus pneumoniae (strain ATCC BAA-255 / R6) OX=171101 GN=spr1221 PE=4 SV=1	47	17	124	17	1	344	38.7	7.96	7.44628e+08	9.08269e+08	9.20111e+08	8.29245e+08	8.3117e+08	813296173	90.67	70.84	55.98	59.46	52.62	70.33	42	37	32	40	37	45	25	23	17	21	17	21	14	13	11	15	13	15
Q8DRH7	Ribonuclease J OS=Streptococcus pneumoniae (strain ATCC BAA-255 / R6) OX=171101 GN=rnj PE=3 SV=1	39	16	96	16	1	610	66.4	6.81	7.39437e+08	8.23506e+08	8.58407e+08	8.4109e+08	9.4358e+08	1.20047e+09	55.67	50.4	43.48	51.58	56.24	66.5	30	26	25	23	30	29	17	16	14	14	16	19	12	11	11	9	12	13
Q8DPH4	Cytoplasmic membrane protein OS=Streptococcus pneumoniae (strain ATCC BAA-255 / R6) OX=171101 GN=lemA PE=4 SV=1	60	11	107	11	1	186	20.6	5.71	7.18168e+08	6.5329e+08	7.12384e+08	7.30786e+08	8.31979e+08	6.40803e+08	72.73	52.34	52.21	59.79	49.14	69.33	54	40	53	53	51	60	21	15	17	18	15	21	9	7	9	9	8	11
Q8DRL7	Adenylosuccinate lyase OS=Streptococcus pneumoniae (strain ATCC BAA-255 / R6) OX=171101 GN=purB PE=3 SV=1	59	23	100	23	1	432	49.6	5.43	7.18058e+08	6.30135e+08	7.00637e+08	6.75537e+08	7.12581e+08	7.95105e+08	68.16	71.38	38.09	35.6	36.48	68.75	42	44	29	28	34	48	19	21	13	12	12	23	16	17	11	10	12	17
P0A2U9	Oligopeptide transport ATP-binding protein AmiE OS=Streptococcus pneumoniae (strain ATCC BAA-255 / R6) OX=171101 GN=amiE PE=3 SV=1	52	13	86	13	1	355	39.5	5.25	7.17684e+08	6.5437e+08	5.79096e+08	5.13603e+08	8.13707e+08	5.87921e+08	58.08	71.8	63.46	35.76	34.62	61.16	38	38	43	33	31	42	13	19	18	11	9	16	9	10	10	10	7	10
Q8DP40	UDP-N-acetylmuramate--L-alanine ligase OS=Streptococcus pneumoniae (strain ATCC BAA-255 / R6) OX=171101 GN=murC PE=3 SV=1	46	13	146	13	1	444	49.8	5.77	7.12714e+08	5.99939e+08	5.82673e+08	6.06537e+08	7.89979e+08	6.04245e+08	132.62	90.2	81.83	83.98	138.55	106.92	37	41	38	35	36	38	26	24	24	19	29	24	10	11	10	9	9	10
Q8DQ18	Bifunctional protein GlmU OS=Streptococcus pneumoniae (strain ATCC BAA-255 / R6) OX=171101 GN=glmU PE=1 SV=2	29	11	67	11	1	459	49.4	5.49	7.10296e+08	6.88546e+08	7.71569e+08	5.32916e+08	5.46252e+08	5.28259e+08	63.95	44.53	35.4	22.19	25.01	46.82	26	21	21	18	16	23	18	13	10	7	6	13	9	7	7	6	5	8
Q7CRB7	Acetyl-coenzyme A carboxylase carboxyl transferase subunit beta OS=Streptococcus pneumoniae (strain ATCC BAA-255 / R6) OX=171101 GN=accD PE=3 SV=1	39	13	73	13	1	288	31.8	8.62	7.08671e+08	7.76253e+08	8.21361e+08	7.84796e+08	4.50045e+08	5.52015e+08	26.27	43.95	53.21	43.42	40.36	34.27	25	26	29	33	32	29	10	12	15	14	12	10	7	8	8	9	9	7
Q8DNB8	Transcription termination/antitermination protein NusG OS=Streptococcus pneumoniae (strain ATCC BAA-255 / R6) OX=171101 GN=nusG PE=3 SV=1	48	8	60	8	1	183	20.9	4.86	7.06315e+08	7.84154e+08	8.48312e+08	7.69351e+08	8.24427e+08	968793756	29.14	28.31	28.83	28.78	26.93	31.05	34	46	42	40	41	42	11	10	9	11	10	9	5	7	6	7	7	6
Q8DPW5	Phosphoenolpyruvate carboxylase OS=Streptococcus pneumoniae (strain ATCC BAA-255 / R6) OX=171101 GN=ppc PE=3 SV=1	36	29	107	29	1	898	103.1	5.69	7.00887e+08	7.88969e+08	7.77628e+08	7.17385e+08	9.26382e+08	9.10309e+08	81.76	55.23	59.26	34.03	49.39	65.8	26	23	19	12	19	23	24	19	19	10	15	20	20	17	15	8	14	18
Q8DR59	Penicillin-binding protein 1A OS=Streptococcus pneumoniae (strain ATCC BAA-255 / R6) OX=171101 GN=pbpA PE=1 SV=1	38	20	95	20	1	719	79.7	5.6	6.89568e+08	8.14208e+08	7.64979e+08	4.86498e+08	6.04808e+08	6.4813e+08	57.65	77.16	57.36	64.63	51.83	57.42	29	30	22	23	20	24	15	19	18	14	14	15	13	15	13	11	10	13
Q8DRI0	Surface protein pspA OS=Streptococcus pneumoniae (strain ATCC BAA-255 / R6) OX=171101 GN=pspA PE=4 SV=1	29	14	87	13	1	619	68.6	5.17	6.89555e+08	5.97888e+08	4.78663e+08	4.50847e+08	7.52429e+08	6.14972e+08	78.54	40.85	42.04	57.84	59.89	64.66	29	14	20	20	18	25	20	11	10	14	15	17	13	8	8	10	9	12
P0A476	50S ribosomal protein L16 OS=Streptococcus pneumoniae (strain ATCC BAA-255 / R6) OX=171101 GN=rplP PE=3 SV=1	37	6	84	6	1	137	15.4	10.65	6.70733e+08	8.18132e+08	7.31419e+08	7.03936e+08	7.20814e+08	8.78847e+08	64.81	49.29	60.52	46.83	55.03	60.32	37	35	35	34	34	35	16	13	17	11	13	14	6	5	5	4	4	5
P0A4B6	30S ribosomal protein S19 OS=Streptococcus pneumoniae (strain ATCC BAA-255 / R6) OX=171101 GN=rpsS PE=3 SV=1	55	5	64	5	1	93	10.7	9.99	6.63043e+08	8.22462e+08	4.09978e+08	6.39745e+08	6.46849e+08	8.17352e+08	40.45	34.21	16.72	24.13	23.26	29.73	55	55	43	55	54	54	15	11	8	11	9	10	5	5	3	4	4	4
Q8DP65	Glycine--tRNA ligase alpha subunit OS=Streptococcus pneumoniae (strain ATCC BAA-255 / R6) OX=171101 GN=glyQ PE=3 SV=1	29	8	55	8	1	305	34.9	4.83	6.62225e+08	6.04381e+08	5.92488e+08	5.94733e+08	6.35012e+08	398673471	33.24	23.46	25.19	34.68	30.06	27.28	29	22	23	29	25	19	11	7	8	12	9	8	8	5	5	8	6	4
Q8DPE1	Homoserine dehydrogenase OS=Streptococcus pneumoniae (strain ATCC BAA-255 / R6) OX=171101 GN=hom PE=3 SV=1	51	18	104	18	1	439	47.4	5.08	6.4761e+08	5.54106e+08	5.72837e+08	7.38056e+08	7.20739e+08	6.58043e+08	66.53	55.71	52.23	48.13	46.18	45.77	47	42	32	31	37	40	21	18	14	18	15	18	16	13	10	12	11	14
Q8DPB6	Phosphate-specific transport system accessory protein PhoU OS=Streptococcus pneumoniae (strain ATCC BAA-255 / R6) OX=171101 GN=phoU PE=3 SV=1	64	16	66	16	1	217	25	4.81	6.3482e+08	6.06251e+08	4.51232e+08	4.52326e+08	4.25633e+08	3.34966e+08	53.04	50.77	18.56	37.2	12.49	33.19	50	45	37	51	18	38	16	14	8	12	5	11	11	12	7	10	5	8
Q8DR20	Aspartokinase OS=Streptococcus pneumoniae (strain ATCC BAA-255 / R6) OX=171101 GN=lysC PE=3 SV=1	51	15	93	15	1	454	50.2	6.15	6.33983e+08	6.31997e+08	5.72202e+08	7.75339e+08	6.42824e+08	7.41817e+08	57.43	60.05	55.14	64.81	57.05	75.56	32	43	42	48	44	48	13	15	14	17	15	19	8	12	10	13	12	14
Q8CYI9	FMN_red domain-containing protein OS=Streptococcus pneumoniae (strain ATCC BAA-255 / R6) OX=171101 GN=spr1402 PE=4 SV=1	55	9	72	9	1	209	23.3	6.2	6.24234e+08	4.99083e+08	4.04541e+08	4.25191e+08	4.51445e+08	4.96731e+08	42.43	42.65	34.82	39.06	52.4	43.8	50	55	47	47	50	47	11	13	12	11	13	12	8	9	7	7	8	7
Q8DR09	Peptide chain release factor 3 OS=Streptococcus pneumoniae (strain ATCC BAA-255 / R6) OX=171101 GN=prfC PE=3 SV=1	50	21	107	21	1	514	58.4	5.2	6.20665e+08	5.67813e+08	4.4415e+08	5.7959e+08	6.39698e+08	6.03374e+08	80.95	68.73	35.09	62.58	56.1	72.29	39	34	14	31	23	45	22	20	9	18	15	23	16	15	6	13	10	16
Q8DQH0	S-adenosylmethionine synthase OS=Streptococcus pneumoniae (strain ATCC BAA-255 / R6) OX=171101 GN=metK PE=3 SV=1	43	15	92	15	1	396	43.1	5.19	6.17569e+08	6.41028e+08	6.51271e+08	4.97991e+08	6.41242e+08	7.31e+08	54.31	68.97	51.2	44.65	50.24	62.08	37	43	37	34	35	37	14	20	15	12	14	17	11	15	11	10	10	12
Q8DPV8	GTPase Obg OS=Streptococcus pneumoniae (strain ATCC BAA-255 / R6) OX=171101 GN=obg PE=3 SV=1	53	15	108	15	1	436	48.4	5.06	6.13635e+08	4.70941e+08	4.4469e+08	5.07404e+08	5.80704e+08	5.76061e+08	67.22	79.96	58.09	75.52	67.83	89.71	37	38	45	46	39	45	15	20	16	20	17	20	9	11	11	12	11	12
Q8DQT6	Phenylalanine--tRNA ligase beta subunit OS=Streptococcus pneumoniae (strain ATCC BAA-255 / R6) OX=171101 GN=pheT PE=3 SV=1	42	21	93	21	1	800	87	4.74	6.13018e+08	5.93333e+08	4.28559e+08	6.06243e+08	6.48295e+08	6.8494e+08	58	45	33.17	60.02	69.94	50.38	24	27	17	29	30	24	15	16	10	17	20	15	13	13	9	15	15	11
Q8DR19	Trans-2-decenoyl-[acyl-carrier-protein] isomerase OS=Streptococcus pneumoniae (strain ATCC BAA-255 / R6) OX=171101 GN=fabM PE=1 SV=1	47	12	75	12	1	261	28.7	6.16	6.107e+08	7.62478e+08	7.75085e+08	7.83355e+08	7.99202e+08	873793096	47.49	33.95	31.15	30.43	39.32	31.33	47	28	23	31	38	31	16	12	10	11	14	12	11	7	5	8	9	8
Q8DPK3	Glucose-6-phosphate 1-dehydrogenase OS=Streptococcus pneumoniae (strain ATCC BAA-255 / R6) OX=171101 GN=zwf PE=3 SV=1	55	21	123	21	1	495	56.8	5.76	6.08438e+08	6.21018e+08	6.44291e+08	6.91724e+08	6.24448e+08	6.89191e+08	70.11	66.03	50.8	52.03	63	60.69	38	43	37	31	34	39	22	22	19	19	21	20	15	17	16	14	15	16
Q8DPQ5	Dihydroorotase OS=Streptococcus pneumoniae (strain ATCC BAA-255 / R6) OX=171101 GN=pyrC PE=3 SV=1	30	7	41	7	1	422	45.3	5.48	5.86177e+08	1.80794e+09	1.82806e+09	2.03686e+09	1.17934e+09	1.9963e+09	22.33	33.83	20.55	18.13	29.69	21.47	18	24	23	18	23	20	5	9	8	6	8	5	4	6	5	4	5	4
Q8DN46	Histidine--tRNA ligase OS=Streptococcus pneumoniae (strain ATCC BAA-255 / R6) OX=171101 GN=hisS PE=3 SV=1	44	16	97	16	1	429	48.6	5.29	5.80691e+08	5.54713e+08	4.97959e+08	6.08969e+08	1.05499e+09	9.39687e+08	36.69	36.67	48.15	45.1	57.67	72.35	28	35	28	28	38	42	12	13	18	14	18	22	10	12	10	10	13	15
P59651	Beta sliding clamp OS=Streptococcus pneumoniae (strain ATCC BAA-255 / R6) OX=171101 GN=dnaN PE=3 SV=1	39	12	70	12	1	378	42	5.16	5.72995e+08	5.85584e+08	6.33124e+08	6.27007e+08	5.83868e+08	5.86785e+08	35.51	32.85	42.39	45.47	44.37	30.88	33	34	35	37	31	23	11	10	12	14	13	10	9	9	10	11	8	7
Q8DR10	Glutamyl-tRNA(Gln) amidotransferase subunit A OS=Streptococcus pneumoniae (strain ATCC BAA-255 / R6) OX=171101 GN=gatA PE=3 SV=1	53	17	108	17	1	488	52	5.07	5.7112e+08	6.79147e+08	6.54508e+08	5.7299e+08	5.79554e+08	663946695	65.97	86.84	60.02	70.11	61.14	68.98	38	48	40	44	37	36	18	22	16	18	14	20	12	15	12	14	11	11
P66855	Single-stranded DNA-binding protein OS=Streptococcus pneumoniae (strain ATCC BAA-255 / R6) OX=171101 GN=ssb PE=3 SV=1	79	9	38	9	1	156	17.3	5.57	5.65553e+08	4.93341e+08	5.55602e+08	4.43596e+08	4.93197e+08	642217464	38.29	28.32	10	14.53	28.13	34.74	61	65	30	44	50	55	9	7	2	5	7	8	6	6	2	5	6	6
Q8CWV1	50S ribosomal protein L30 OS=Streptococcus pneumoniae (strain ATCC BAA-255 / R6) OX=171101 GN=rpmD PE=3 SV=1	67	4	60	4	1	60	6.4	10.17	5.64691e+08	1.03453e+09	6.30684e+08	1.29119e+09	1.20348e+09	1117187652	32.85	34.39	20.9	32.65	28.94	30.15	67	67	67	67	67	67	10	11	8	11	10	10	4	4	4	4	4	4
Q8DQH1	DEAD-box ATP-dependent RNA helicase CshB OS=Streptococcus pneumoniae (strain ATCC BAA-255 / R6) OX=171101 GN=rheB PE=3 SV=1	47	14	96	14	1	447	50.8	9.63	5.62058e+08	4.20035e+08	4.72818e+08	4.14476e+08	5.31429e+08	4.86991e+08	54.75	50.72	53.96	59.96	49.06	46.95	37	34	29	28	27	31	12	18	13	20	20	13	10	11	9	9	9	9
Q8DRN5	Aminotransferase OS=Streptococcus pneumoniae (strain ATCC BAA-255 / R6) OX=171101 GN=aspC PE=3 SV=1	39	12	57	12	1	389	43.2	5.25	5.58282e+08	4.75324e+08	4.3008e+08	3.33518e+08	2.99039e+08	2.17651e+08	49.45	37.36	31.79	25.54	15.99	20.87	37	25	24	19	19	20	14	11	10	9	6	7	11	8	7	6	6	6
Q8DPQ0	Histidine-containing phosphocarrier protein of the PTS OS=Streptococcus pneumoniae (strain ATCC BAA-255 / R6) OX=171101 GN=ptsH PE=4 SV=1	14	2	49	2	1	87	8.9	4.88	5.58005e+08	7.81041e+08	5.30944e+08	2.46961e+08	4.51651e+08	614653191	18.86	17.09	12.13	11.91	8.91	12.81	11	14	11	11	11	11	9	10	7	9	6	8	1	2	1	1	1	1
P65608	Ornithine carbamoyltransferase, catabolic OS=Streptococcus pneumoniae (strain ATCC BAA-255 / R6) OX=171101 GN=arcB PE=3 SV=1	47	13	95	13	1	338	37.9	5.39	5.56177e+08	4.62913e+08	3.67588e+08	9.81765e+08	7.863e+08	5.85846e+08	58.11	48.38	47.48	74.43	68.5	54.58	36	33	33	43	37	41	15	13	13	22	18	14	11	8	8	11	11	10
Q8DP01	GTP-sensing transcriptional pleiotropic repressor CodY OS=Streptococcus pneumoniae (strain ATCC BAA-255 / R6) OX=171101 GN=codY PE=3 SV=1	39	11	66	11	1	262	29.7	5.76	5.4429e+08	4.79849e+08	4.98804e+08	4.9016e+08	4.19002e+08	4.98669e+08	45.3	39.34	31.12	30.31	29.5	32.45	31	39	30	27	33	24	14	13	10	10	10	9	9	9	8	7	7	5
P63545	Adenine phosphoribosyltransferase OS=Streptococcus pneumoniae (strain ATCC BAA-255 / R6) OX=171101 GN=apt PE=3 SV=1	72	11	91	11	1	170	18.7	5.02	5.43805e+08	5.29784e+08	4.57637e+08	6.94501e+08	9.68248e+08	888877882	56.81	73.88	31.47	55.95	47.46	66.83	49	72	49	61	67	72	13	19	9	15	15	20	7	11	6	10	9	10
Q8CWS2	Purine nucleoside phosphorylase OS=Streptococcus pneumoniae (strain ATCC BAA-255 / R6) OX=171101 GN=pnp PE=3 SV=1	33	7	34	7	1	269	28.9	5.24	5.39114e+08	4.55064e+08	4.21458e+08	4.7884e+08	2.94678e+08	3.87065e+08	15.8	22.11	20.42	34.08	9.9	18.02	13	29	21	29	13	29	5	6	6	8	4	5	4	5	4	5	4	5
Q8DQC1	ABC transporter ATP-binding protein-ribose/galactose transport OS=Streptococcus pneumoniae (strain ATCC BAA-255 / R6) OX=171101 GN=ABC-NBD PE=4 SV=1	46	20	87	20	1	511	55	5.68	5.37496e+08	5.4976e+08	6.22892e+08	4.90319e+08	4.23302e+08	5.64896e+08	47.63	58.6	42	32.34	23.4	51.72	35	40	28	29	23	32	15	18	14	13	10	17	14	16	13	13	10	13
Q8CZ15	Uncharacterized protein OS=Streptococcus pneumoniae (strain ATCC BAA-255 / R6) OX=171101 GN=spr0586 PE=4 SV=1	71	7	108	7	1	56	6	10.51	5.36517e+08	4.8458e+08	3.60485e+08	2.37523e+08	2.71302e+08	2.13252e+08	117.64	64.23	39.41	44.79	47.87	44.81	71	71	54	70	71	70	29	29	13	13	13	11	6	5	3	5	5	5
Q8CWN4	Aspartate--tRNA ligase OS=Streptococcus pneumoniae (strain ATCC BAA-255 / R6) OX=171101 GN=aspS PE=3 SV=1	37	19	84	19	1	587	66.2	4.94	5.36189e+08	5.04757e+08	4.9846e+08	5.54584e+08	5.67678e+08	5.38907e+08	43.39	38.52	30.26	47.52	41.27	40.85	21	22	20	24	23	19	13	15	12	15	15	14	10	12	10	11	11	10
Q8DPG8	Uncharacterized protein OS=Streptococcus pneumoniae (strain ATCC BAA-255 / R6) OX=171101 GN=spr1170 PE=4 SV=1	37	9	63	9	1	268	29.7	5.03	5.35508e+08	5.73723e+08	4.11692e+08	5.93827e+08	7.22047e+08	684592973	28.11	26.47	24.79	32.27	27.41	24.15	26	32	30	37	31	26	12	10	9	11	10	11	7	8	7	9	8	7
Q8DN64	Phosphate-binding protein PstS 2 OS=Streptococcus pneumoniae (strain ATCC BAA-255 / R6) OX=171101 GN=pstS2 PE=3 SV=2	58	12	47	12	1	291	30.7	6.81	5.33849e+08	4.49453e+08	3.80236e+08	7.94799e+07	4.72374e+07	4.40568e+07	48.1	49.77	37.64	2.25	5.62	7.53	39	48	34	4	13	13	15	14	11	1	3	3	10	9	7	1	3	3
Q8DRJ2	CapD protein, required for the biosynthesis of type 1 capsular polysaccharide OS=Streptococcus pneumoniae (strain ATCC BAA-255 / R6) OX=171101 GN=capD PE=4 SV=1	42	19	99	19	1	616	69.3	8.7	5.28728e+08	4.53968e+08	4.20716e+08	5.25292e+08	4.26836e+08	5.5432e+08	60.75	76.67	42.34	67.29	45.54	55.99	28	35	24	35	22	31	16	22	13	18	14	16	12	16	10	15	11	13
Q8DRG2	ABC transporter substrate-binding protein-amino acid transport OS=Streptococcus pneumoniae (strain ATCC BAA-255 / R6) OX=171101 GN=ABC-SBP PE=1 SV=1	57	12	58	12	1	276	30.6	5.26	5.26311e+08	4.67197e+08	5.78164e+08	6.63066e+08	6.12869e+08	5.22474e+08	41.35	27.25	26.63	31.94	19.43	28.31	50	41	43	50	35	44	12	10	9	11	6	10	9	8	8	9	6	9
P0A484	50S ribosomal protein L29 OS=Streptococcus pneumoniae (strain ATCC BAA-255 / R6) OX=171101 GN=rpmC PE=3 SV=1	41	3	29	3	1	68	8	9.57	5.22935e+08	7.52825e+08	5.25577e+08	7.34294e+08	8.07711e+08	750203792	9.52	6.26	7.52	13.05	17.26	11.61	41	28	28	28	41	28	5	4	4	6	6	4	3	2	2	2	3	2
Q8DPJ7	GMP reductase OS=Streptococcus pneumoniae (strain ATCC BAA-255 / R6) OX=171101 GN=guaC PE=3 SV=1	62	12	90	12	1	328	35.9	6.61	5.19923e+08	3.8544e+08	4.25762e+08	5.6517e+08	5.53723e+08	5.97649e+08	75.23	76.19	37.55	64.42	50.36	73.91	50	59	43	53	56	58	17	18	9	15	13	18	10	11	7	10	11	11
Q8DQN3	Glucose kinase OS=Streptococcus pneumoniae (strain ATCC BAA-255 / R6) OX=171101 GN=glcK PE=4 SV=1	39	10	64	10	1	325	34.2	5.11	5.12916e+08	5.10318e+08	4.35983e+08	5.68761e+08	5.22734e+08	4.46545e+08	54.9	44.3	38.25	45.85	43.53	40.13	31	31	27	35	31	31	11	11	10	11	10	11	6	7	6	8	7	9
Q8DR13	Acetyl-coenzyme A carboxylase carboxyl transferase subunit alpha OS=Streptococcus pneumoniae (strain ATCC BAA-255 / R6) OX=171101 GN=accA PE=3 SV=1	53	9	57	9	1	255	28.2	6.4	5.12465e+08	5.61633e+08	5.14296e+08	5.47533e+08	5.47478e+08	4.78207e+08	47.8	51.41	36.25	36.88	42.81	50.13	31	38	45	29	29	36	10	10	10	8	9	10	5	5	7	5	5	5
Q8CZ70	UPF0371 protein spr0309 OS=Streptococcus pneumoniae (strain ATCC BAA-255 / R6) OX=171101 GN=spr0309 PE=3 SV=1	27	12	62	12	1	494	55	5.76	5.12256e+08	4.88428e+08	4.65251e+08	2.40279e+08	2.20029e+08	2.6669e+08	47.54	50.66	34.93	30.49	18.3	18.76	27	21	21	17	14	13	14	15	10	10	7	6	12	9	9	7	6	6
Q8DRD7	Ribonucleotide reductase, class III, anaerobic OS=Streptococcus pneumoniae (strain ATCC BAA-255 / R6) OX=171101 GN=nrdD PE=4 SV=1	30	18	60	18	1	737	84	5.95	5.11946e+08	5.39879e+08	4.53542e+08	1.34671e+08	1.91651e+08	2.59081e+08	63.6	54.05	34.52	24.78	18.3	16.17	23	20	19	15	9	9	18	14	12	7	4	5	14	10	10	7	4	5
P66445	30S ribosomal protein S16 OS=Streptococcus pneumoniae (strain ATCC BAA-255 / R6) OX=171101 GN=rpsP PE=3 SV=1	43	3	44	3	1	90	10.2	10.27	5.06035e+08	9.84642e+08	4.81448e+08	1.22158e+09	5.70695e+08	847007703	37.66	47.51	20.81	62.86	31.84	32.53	43	43	43	43	43	43	7	9	4	12	6	6	3	3	3	3	3	3
Q8DQL5	Orotate phosphoribosyltransferase OS=Streptococcus pneumoniae (strain ATCC BAA-255 / R6) OX=171101 GN=pyrE PE=3 SV=1	77	11	84	11	1	210	22.9	5.17	5.04082e+08	4.2351e+08	3.85434e+08	3.34346e+08	2.15279e+08	2.19179e+08	53.48	53.51	35.82	33.05	29.99	25.61	57	61	46	57	53	66	14	19	12	15	13	11	8	7	6	8	7	9
Q8DR11	Aspartyl/glutamyl-tRNA(Asn/Gln) amidotransferase subunit B OS=Streptococcus pneumoniae (strain ATCC BAA-255 / R6) OX=171101 GN=gatB PE=3 SV=1	54	19	79	19	1	480	53.6	5.19	4.98989e+08	5.96588e+08	5.07847e+08	5.65917e+08	6.3471e+08	6.51823e+08	53.43	48.75	30.37	40.28	35.89	39.91	31	42	28	33	31	39	14	14	12	13	11	15	10	12	10	10	9	13
Q8DPQ3	Uncharacterized protein OS=Streptococcus pneumoniae (strain ATCC BAA-255 / R6) OX=171101 GN=spr1057 PE=4 SV=1	50	8	49	8	1	237	27.2	4.96	4.94671e+08	4.13031e+08	4.43419e+08	4.35146e+08	5.82693e+08	5.75203e+08	33.61	36.9	33.21	32.94	30.01	26.4	31	33	38	34	47	26	6	10	9	9	8	7	4	6	6	6	7	5
Q8DR57	Cell cycle protein GpsB OS=Streptococcus pneumoniae (strain ATCC BAA-255 / R6) OX=171101 GN=gpsB PE=1 SV=2	71	6	77	6	1	109	12.6	4.83	4.92683e+08	4.03816e+08	2.8798e+08	2.10801e+08	2.20164e+08	1.86891e+08	84.95	78.74	53.27	47.5	38.73	29.85	46	71	71	71	46	71	17	18	13	12	9	8	5	6	6	6	4	6
P59202	3-hydroxyacyl-[acyl-carrier-protein] dehydratase FabZ OS=Streptococcus pneumoniae (strain ATCC BAA-255 / R6) OX=171101 GN=fabZ PE=3 SV=1	34	6	27	6	1	140	15.3	8.35	4.74431e+08	2.79978e+08	3.89343e+08	3.76494e+08	5.05552e+08	3.36065e+08	17.79	4.48	5.09	6.88	5.83	6.89	29	12	7	19	21	19	9	2	2	6	4	4	5	2	2	4	3	4
Q8DP79	Peptide deformylase OS=Streptococcus pneumoniae (strain ATCC BAA-255 / R6) OX=171101 GN=def PE=1 SV=1	74	11	60	11	1	203	22.7	5.22	4.72264e+08	4.70676e+08	4.05074e+08	3.54549e+08	3.7406e+08	4.34612e+08	40.98	38.26	23.98	36.34	28.75	33.77	60	53	39	56	49	39	11	13	7	10	9	10	8	8	6	8	7	7
Q8CYJ1	PPIase cyclophilin-type domain-containing protein OS=Streptococcus pneumoniae (strain ATCC BAA-255 / R6) OX=171101 GN=spr1393 PE=4 SV=1	33	12	61	12	1	466	52.2	4.96	4.67434e+08	4.2815e+08	4.18872e+08	4.81369e+08	4.49836e+08	5.44058e+08	32.71	14.77	20.54	37.58	28.12	36.92	22	12	14	26	28	20	13	6	7	12	11	12	8	5	6	8	10	7
Q8DRB1	Putative zinc metalloprotease spr0242 OS=Streptococcus pneumoniae (strain ATCC BAA-255 / R6) OX=171101 GN=spr0242 PE=3 SV=1	46	16	81	16	1	419	45.8	6.13	4.66205e+08	5.05097e+08	5.26505e+08	4.25638e+08	4.03888e+08	3.83562e+08	53.72	39.35	41.34	48.01	30.22	52.82	40	35	31	36	24	38	15	14	13	14	9	16	13	12	12	12	9	13
Q7CRB2	ATP synthase gamma chain OS=Streptococcus pneumoniae (strain ATCC BAA-255 / R6) OX=171101 GN=atpG PE=1 SV=1	30	9	53	9	1	292	32.3	5.2	4.64777e+08	5.56234e+08	6.05739e+08	4.74507e+08	4.78112e+08	4.88526e+08	28.3	29.31	26.02	19.9	20.28	23.72	25	30	25	25	25	25	9	11	10	7	8	8	7	9	7	7	7	7
Q8DQD7	ATP dependent protease OS=Streptococcus pneumoniae (strain ATCC BAA-255 / R6) OX=171101 GN=clpE PE=3 SV=1	42	24	98	24	1	752	83.8	5.69	4.55864e+08	4.93862e+08	4.4894e+08	9.23575e+08	1.10847e+09	1.12847e+09	58.87	55.89	49.73	41.69	32.37	57.93	26	27	31	22	18	27	18	19	19	14	10	18	14	15	17	12	9	15
P64311	dITP/XTP pyrophosphatase OS=Streptococcus pneumoniae (strain ATCC BAA-255 / R6) OX=171101 GN=spr1695 PE=3 SV=1	34	5	16	5	1	200	22	4.88	4.54933e+08	4.5402e+08	4.99586e+08	4.66393e+08	8.18483e+08	4.95784e+08	9.45	11.66		11.27	8.55	7.3	20	26		26	20	15	3	4		4	3	2	3	4		4	3	2
Q8DQR3	Ribonuclease J OS=Streptococcus pneumoniae (strain ATCC BAA-255 / R6) OX=171101 GN=rnj PE=3 SV=1	39	16	83	16	1	553	61.1	5.57	4.51796e+08	4.28992e+08	3.97747e+08	5.84828e+08	6.74081e+08	6.71265e+08	39.65	53.74	34.66	47.44	58.52	79.98	25	27	19	26	28	33	10	15	9	14	15	20	8	10	7	10	10	13
Q8DRD4	Adenylate kinase OS=Streptococcus pneumoniae (strain ATCC BAA-255 / R6) OX=171101 GN=adk PE=3 SV=1	70	12	76	12	1	212	23.7	5.1	4.51372e+08	4.82867e+08	3.25849e+08	3.40509e+08	3.91728e+08	4.57852e+08	78.54	69.35	48.1	49.74	66.95	67.93	57	66	38	53	61	52	15	14	9	10	15	13	9	10	6	8	9	8
Q8DPI2	Ribitol-5-phosphate cytidylyltransferase OS=Streptococcus pneumoniae (strain ATCC BAA-255 / R6) OX=171101 GN=tarI PE=1 SV=1	46	7	53	7	1	235	26.2	5.36	4.4953e+08	2.21529e+08	1.3146e+08	3.25845e+08	2.98215e+08	2.07486e+08	32.64	33.35	14.89	51.17	35.71	42.36	26	43	23	46	46	43	7	8	5	13	10	10	3	6	4	7	6	6
Q8DQG1	Biotin transporter OS=Streptococcus pneumoniae (strain ATCC BAA-255 / R6) OX=171101 GN=bioY PE=3 SV=1	17	2	34	2	1	178	18.6	9.94	4.47586e+08	1.03914e+08	1.18101e+08	3.46048e+08	3.40273e+08	2.31391e+08	21.41	15.27	17.09	16.32	17.21	22.65	17	17	17	17	17	17	6	5	6	5	5	7	2	2	2	2	2	2
Q8DQQ7	Nitroreductase OS=Streptococcus pneumoniae (strain ATCC BAA-255 / R6) OX=171101 GN=nrd PE=4 SV=1	62	10	89	10	1	201	22.6	6.81	4.45544e+08	5.90075e+08	5.53242e+08	6.36868e+08	5.3523e+08	674980179	57.22	60.29	47.97	63.06	65.93	69.81	47	47	42	40	52	56	13	14	12	15	16	19	7	7	7	8	8	8
Q8DQI6	DegV domain-containing protein spr0652 OS=Streptococcus pneumoniae (strain ATCC BAA-255 / R6) OX=171101 GN=spr0652 PE=1 SV=1	43	9	77	9	1	281	30.6	4.97	4.37996e+08	4.01347e+08	5.2492e+08	3.35929e+08	3.71278e+08	3.22329e+08	54.87	44.08	38.04	35.25	30	36.15	35	35	39	31	31	43	16	15	14	10	9	13	7	7	8	6	6	9
Q8DQQ2	Uncharacterized protein OS=Streptococcus pneumoniae (strain ATCC BAA-255 / R6) OX=171101 GN=spr0552 PE=3 SV=1	37	12	89	12	1	345	38	5.45	4.35895e+08	4.25532e+08	5.20988e+08	5.2491e+08	7.27846e+08	7.05416e+08	54.14	39.18	44.72	54.32	55.07	64.16	29	26	29	32	29	34	14	11	14	16	16	18	9	8	9	10	9	11
P63792	ATP-dependent Clp protease ATP-binding subunit ClpX OS=Streptococcus pneumoniae (strain ATCC BAA-255 / R6) OX=171101 GN=clpX PE=3 SV=1	36	11	72	11	1	410	45.8	4.82	4.34001e+08	3.72335e+08	4.23959e+08	3.31205e+08	2.86044e+08	2.95034e+08	42.44	34.33	31.76	32.37	35.26	35.56	22	33	33	28	29	30	12	12	13	10	12	13	7	9	9	7	8	8
Q8DQP4	Beta-galactosidase OS=Streptococcus pneumoniae (strain ATCC BAA-255 / R6) OX=171101 GN=bgaA PE=1 SV=1	19	32	114	32	1	2228	246.6	6.15	4.31589e+08	4.79649e+08	4.01421e+08	5.06375e+08	4.46221e+08	4.62796e+08	58.21	50.34	42.17	61	40.02	69.96	11	10	8	11	6	12	19	19	15	23	12	26	18	17	13	20	10	20
Q8DQQ0	ABC transporter ATP-binding protein-role in polysaccharide efflux OS=Streptococcus pneumoniae (strain ATCC BAA-255 / R6) OX=171101 GN=ABC-NBD PE=4 SV=1	46	14	84	14	1	330	37.8	5.76	4.30002e+08	4.14143e+08	2.89921e+08	5.61205e+08	6.63204e+08	6.76839e+08	39.39	36.12	30.21	51.28	58.66	51.7	27	33	22	37	42	39	12	11	10	18	17	16	8	9	7	12	11	12
P0A3C4	GTPase Era OS=Streptococcus pneumoniae (strain ATCC BAA-255 / R6) OX=171101 GN=era PE=1 SV=1	53	14	63	14	1	299	34	6.92	4.27076e+08	3.80264e+08	3.6931e+08	4.87169e+08	5.82462e+08	513495798	40.2	30.55	23.13	33.81	37.84	54.05	49	35	22	40	44	42	11	9	7	9	13	14	11	7	6	8	10	10
Q8DQF9	HlyD_D23 domain-containing protein OS=Streptococcus pneumoniae (strain ATCC BAA-255 / R6) OX=171101 GN=spr0693 PE=3 SV=1	51	16	81	16	1	399	41.8	5.24	4.2576e+08	4.04393e+08	3.81954e+08	3.81543e+08	4.47155e+08	5.24204e+08	44.62	50.85	29.49	45.11	46.05	49.51	28	37	24	36	28	34	11	14	13	15	14	14	7	11	9	13	11	11
Q8DQM2	UDP-N-acetylmuramoylalanine--D-glutamate ligase OS=Streptococcus pneumoniae (strain ATCC BAA-255 / R6) OX=171101 GN=murD PE=3 SV=1	54	17	79	17	1	450	48.5	5.03	4.17751e+08	3.96706e+08	4.07644e+08	4.28404e+08	4.59884e+08	4.32122e+08	52.69	42.99	36.43	48.52	47.13	44.24	39	36	30	43	37	36	15	13	12	14	13	12	13	12	10	14	10	12
Q8DP16	Phosphoglucosamine mutase OS=Streptococcus pneumoniae (strain ATCC BAA-255 / R6) OX=171101 GN=glmM PE=1 SV=1	44	15	78	15	1	450	48.1	4.73	4.13309e+08	5.41945e+08	6.1303e+08	5.79931e+08	4.94521e+08	6.24142e+08	73.02	45.05	34.06	28.22	35.25	49.44	37	36	26	19	26	33	17	14	13	10	9	15	12	11	8	7	7	10
P65679	Pyrrolidone-carboxylate peptidase 1 OS=Streptococcus pneumoniae (strain ATCC BAA-255 / R6) OX=171101 GN=pcp1 PE=3 SV=1	56	10	38	10	1	214	23.4	5.41	4.11426e+08	4.5347e+08	3.96775e+08	5.94903e+08	6.25539e+08	5.70963e+08	18.25	14.4	21.91	18.6	6.99	29.25	39	27	40	38	17	44	7	5	7	7	3	9	7	5	7	7	3	8
P63374	Phosphate import ATP-binding protein PstB 1 OS=Streptococcus pneumoniae (strain ATCC BAA-255 / R6) OX=171101 GN=pstB1 PE=3 SV=1	52	12	49	12	1	252	27.9	5.53	4.08327e+08	4.37853e+08	4.64164e+08	2.26062e+08	3.13388e+08	366927939	32.18	22.26	27.61	26.65	25.1	31.22	34	31	35	27	27	40	9	7	9	8	7	9	8	6	8	6	6	7
Q8DPY8	Uncharacterized protein OS=Streptococcus pneumoniae (strain ATCC BAA-255 / R6) OX=171101 GN=spr0931 PE=4 SV=1	58	16	47	16	1	324	35.4	5.64	3.9695e+08	4.06389e+08	4.08109e+08	2.04079e+08	2.91877e+08	2.70343e+08	24.44	32.45	28.23	17.87	10.55	21.06	36	35	33	25	12	21	8	9	12	6	5	7	8	9	10	6	4	5
P59200	DNA polymerase I OS=Streptococcus pneumoniae (strain ATCC BAA-255 / R6) OX=171101 GN=polA PE=3 SV=1	33	23	82	23	1	877	99.1	5.07	3.89871e+08	3.52332e+08	3.40557e+08	2.65713e+08	3.12959e+08	3.7327e+08	48.26	53.51	41.01	35.97	47.98	52.76	20	24	13	12	16	22	13	18	13	9	13	16	12	17	9	7	10	15
P65160	Dihydroxy-acid dehydratase OS=Streptococcus pneumoniae (strain ATCC BAA-255 / R6) OX=171101 GN=ilvD PE=3 SV=1	27	11	70	11	1	567	59.8	5.26	3.88516e+08	4.0176e+08	3.3679e+08	4.51906e+08	4.65534e+08	604465358	47.08	42.17	32.7	49.03	36.86	48.41	22	20	17	23	18	19	12	11	10	14	9	14	8	7	7	9	7	8
Q8DN54	2,3,4,5-tetrahydropyridine-2,6-dicarboxylate N-acetyltransferase OS=Streptococcus pneumoniae (strain ATCC BAA-255 / R6) OX=171101 GN=dapH PE=3 SV=1	51	10	66	10	1	232	23.9	4.78	3.86359e+08	4.98672e+08	4.45091e+08	3.21539e+08	2.85816e+08	2.5492e+08	54.35	57.7	28.86	28.79	45.59	55.5	38	45	45	45	43	41	11	14	10	9	10	12	7	8	8	7	6	7
Q8CYR3	Uncharacterized protein OS=Streptococcus pneumoniae (strain ATCC BAA-255 / R6) OX=171101 GN=spr1056 PE=4 SV=1	30	8	38	8	1	215	25.7	6.8	3.85664e+08	3.99871e+08	4.69821e+08	3.50834e+08	2.67566e+08	308031620	15.46	14.33	18.22	18.61	9.13	12.97	17	23	21	24	11	21	7	7	7	7	3	7	4	5	5	5	2	5
Q8DPS8	Thermostable pullulanase OS=Streptococcus pneumoniae (strain ATCC BAA-255 / R6) OX=171101 GN=pulI PE=3 SV=1	25	16	49	16	1	759	86.5	5.35	3.84456e+08	3.57203e+08	3.34705e+08	3.94006e+08	3.68668e+08	336132212	34.01	24.98	15.83	30.27	28.21	39.07	20	13	8	15	17	18	10	7	4	8	8	12	10	6	4	8	8	11
Q8DQ96	Tagatose-6-phosphate kinase OS=Streptococcus pneumoniae (strain ATCC BAA-255 / R6) OX=171101 GN=fruB PE=3 SV=1	65	14	73	14	1	303	32.6	4.92	3.82676e+08	5.42949e+08	6.20977e+08	8.14996e+08	5.03032e+08	6.82298e+08	55.94	37.03	25.89	57.58	45.79	50.15	33	33	27	32	33	62	14	11	8	15	12	13	9	9	6	9	9	12
Q8CYB5	Uncharacterized protein OS=Streptococcus pneumoniae (strain ATCC BAA-255 / R6) OX=171101 GN=spr1740 PE=4 SV=1	67	8	47	8	1	136	15.9	9.01	3.79445e+08	2.63605e+08	2.39038e+08	2.58376e+08	2.85043e+08	2.264e+08	38.5	29.52	22.81	32.06	24.07	44.4	59	43	46	46	57	58	9	7	6	8	6	11	7	4	4	4	5	6
Q8DPB7	ABC transporter substrate-binding protein-glutamine-binding protein OS=Streptococcus pneumoniae (strain ATCC BAA-255 / R6) OX=171101 GN=glnH PE=4 SV=1	64	14	54	14	1	271	29.2	5.05	3.7813e+08	4.20605e+08	4.77936e+08	4.10486e+08	2.72992e+08	4.37652e+08	35.7	49.76	20.83	43.11	22.64	29.67	39	48	23	41	32	31	9	13	6	11	7	8	7	10	4	8	6	6
Q8DNC7	Potential aminotransferase OS=Streptococcus pneumoniae (strain ATCC BAA-255 / R6) OX=171101 GN=aspC PE=4 SV=1	34	11	58	11	1	404	45.7	5.85	3.7783e+08	3.28918e+08	2.86448e+08	2.78664e+08	2.78376e+08	2.33779e+08	47.15	32.84	22.99	30.97	28.12	32.94	28	23	23	24	24	26	13	9	7	9	10	10	8	6	6	7	7	7
P0A4B4	30S ribosomal protein S17 OS=Streptococcus pneumoniae (strain ATCC BAA-255 / R6) OX=171101 GN=rpsQ PE=3 SV=1	34	5	57	5	1	86	10	9.92	3.72757e+08	4.07048e+08	4.31682e+08	3.34553e+08	5.19586e+08	324882942	19.97	16.56	20.62	17.92	13.58	18.56	26	33	24	34	24	24	8	11	11	12	6	9	3	4	3	5	3	3
Q8DQA0	Uncharacterized protein OS=Streptococcus pneumoniae (strain ATCC BAA-255 / R6) OX=171101 GN=spr0775 PE=4 SV=1	44	17	82	17	1	470	52.6	5.03	3.65061e+08	4.44586e+08	3.95952e+08	4.09278e+08	3.73113e+08	461835907	52.58	47.43	37.81	35.18	38.32	33.43	32	28	29	27	24	22	15	15	14	13	13	12	12	13	12	12	11	10
Q8DPF2	ABC transporter substrate-binding protein-oligopeptide transport OS=Streptococcus pneumoniae (strain ATCC BAA-255 / R6) OX=171101 GN=appA PE=4 SV=1	44	16	67	16	1	542	61.2	6.06	3.61063e+08	2.71489e+08	2.17824e+08	2.57627e+08	2.46897e+08	2.10665e+08	45.48	34.17	30.29	41.8	26.31	35.97	31	25	20	30	18	25	14	10	10	13	10	10	11	9	8	11	8	9
Q8DPH1	Signal recognition particle protein OS=Streptococcus pneumoniae (strain ATCC BAA-255 / R6) OX=171101 GN=ffh PE=3 SV=1	33	11	72	11	1	523	57.7	8.07	3.59811e+08	3.88406e+08	3.05859e+08	3.98301e+08	3.17064e+08	4.14822e+08	55.18	46.22	47.99	47.69	42.94	54.3	28	22	21	28	24	30	13	11	12	11	11	14	9	7	7	9	8	10
P0A4M0	DNA gyrase subunit B OS=Streptococcus pneumoniae (strain ATCC BAA-255 / R6) OX=171101 GN=gyrB PE=1 SV=1	36	18	79	18	1	648	72.2	5.58	3.58929e+08	3.3756e+08	3.02372e+08	3.81148e+08	5.13515e+08	5.03336e+08	48.97	56.68	29.63	42.54	44.48	62.92	23	30	16	23	17	31	12	16	8	13	13	17	9	15	7	11	10	15
P0A2Z3	ATP synthase subunit b OS=Streptococcus pneumoniae (strain ATCC BAA-255 / R6) OX=171101 GN=atpF PE=1 SV=1	43	7	45	7	1	164	18	5.43	3.55042e+08	2.6964e+08	3.6109e+08	3.05694e+08	3.2457e+08	3.16098e+08	16.04	14.59	12.81	15.37	20.12	16.86	35	27	23	30	43	33	6	12	4	10	7	6	5	5	4	5	6	5
Q8DP09	Transcription regulator OS=Streptococcus pneumoniae (strain ATCC BAA-255 / R6) OX=171101 GN=aldR PE=4 SV=1	49	3	24	3	1	126	13.7	4.74	3.53232e+08	2.73995e+08	1.90882e+08	2.16668e+08	2.49075e+08	2.06796e+08	20.23	23.71	13	20.39	18.23	14.97	42	49	14	42	42	42	4	6	3	4	4	3	2	3	1	2	2	2
P67283	Ribonuclease Y OS=Streptococcus pneumoniae (strain ATCC BAA-255 / R6) OX=171101 GN=rny PE=3 SV=1	45	21	75	21	1	534	59.8	5.45	3.51254e+08	4.34232e+08	4.29097e+08	4.79065e+08	8.7898e+08	7.57505e+08	28.05	35.13	10.31	52.87	39.01	46.91	26	26	10	27	23	25	11	13	5	17	13	16	11	13	5	14	12	14
Q8DP97	Nicotinate phosphoribosyltransferase OS=Streptococcus pneumoniae (strain ATCC BAA-255 / R6) OX=171101 GN=spr1277 PE=3 SV=1	36	13	63	13	1	486	55.1	5.27	3.47367e+08	2.92325e+08	2.61832e+08	4.79788e+08	3.93028e+08	3.98712e+08	37.61	37.46	16.45	45.53	32.71	42.84	26	27	12	19	23	28	11	11	5	13	10	13	9	9	4	7	8	10
Q8DND3	Ribosomal RNA small subunit methyltransferase A OS=Streptococcus pneumoniae (strain ATCC BAA-255 / R6) OX=171101 GN=rsmA PE=3 SV=1	39	10	58	10	1	290	32.2	6.43	3.47093e+08	2.84009e+08	2.80267e+08	4.54624e+08	4.77886e+08	5.679e+08	26.38	22.42	31.76	39.5	44.87	45.58	19	21	34	36	36	39	7	6	9	12	12	12	4	5	8	9	8	9
P65833	Pur operon repressor OS=Streptococcus pneumoniae (strain ATCC BAA-255 / R6) OX=171101 GN=purR PE=3 SV=1	53	10	48	10	1	275	30.2	5.87	3.46552e+08	2.65785e+08	2.60282e+08	2.01291e+08	1.93202e+08	1.54972e+08	23.81	31.89	22.26	22.93	21.5	14.9	28	31	39	29	23	21	8	10	9	8	8	5	6	6	7	6	5	4
Q8DP42	Transcription elongation factor GreA OS=Streptococcus pneumoniae (strain ATCC BAA-255 / R6) OX=171101 GN=greA PE=3 SV=2	57	8	73	8	1	160	17.5	4.56	3.46387e+08	4.11198e+08	3.32523e+08	5.8874e+08	6.54438e+08	607069987	34.12	53.6	27.46	65.99	39.77	57.66	57	57	20	57	51	57	9	15	7	17	10	15	7	8	4	8	5	7
Q8DP68	FMN_red domain-containing protein OS=Streptococcus pneumoniae (strain ATCC BAA-255 / R6) OX=171101 GN=spr1325 PE=4 SV=1	51	11	66	11	1	201	22.6	5.3	3.44851e+08	3.06515e+08	2.68566e+08	6.37476e+08	1.07337e+09	8.42655e+08	25.88	27.89	12.31	41.14	32.47	43.45	41	43	45	47	48	51	9	9	7	13	13	15	6	7	7	7	9	11
Q8CYZ1	ATP-cone domain-containing protein OS=Streptococcus pneumoniae (strain ATCC BAA-255 / R6) OX=171101 GN=spr0688 PE=4 SV=1	81	10	51	10	1	112	12.9	7.64	3.40788e+08	3.98571e+08	3.24603e+08	4.91511e+08	4.68535e+08	5.13628e+08	24.83	23.62	23.92	29.34	36.37	25.51	60	51	57	54	67	66	7	7	8	10	11	8	5	5	6	7	7	6
Q8DR18	HTH marR-type domain-containing protein OS=Streptococcus pneumoniae (strain ATCC BAA-255 / R6) OX=171101 GN=spr0376 PE=4 SV=1	47	6	37	6	1	144	16.7	9.17	3.34889e+08	1.90041e+08	1.75593e+08	1.70154e+08	2.23075e+08	1.81969e+08	17.95	14.02	11.42	15.19	15.52	14.89	41	22	28	22	22	40	6	6	6	6	6	7	5	3	4	3	3	5
Q8CYY5	Uncharacterized protein OS=Streptococcus pneumoniae (strain ATCC BAA-255 / R6) OX=171101 GN=spr0720 PE=4 SV=1	52	7	45	7	1	99	11.3	6.79	3.32087e+08	2.63006e+08	1.54049e+08	3.00588e+08	3.38247e+08	2.49786e+08	21.56	19.01	12.33	27.84	22.96	27.79	48	39	47	48	51	51	7	6	5	9	8	10	5	5	4	6	4	6
Q8DNJ0	Pseudouridine synthase OS=Streptococcus pneumoniae (strain ATCC BAA-255 / R6) OX=171101 GN=rluB PE=3 SV=1	62	11	61	11	1	240	27.1	9.77	3.30177e+08	3.23929e+08	3.35641e+08	4.45078e+08	5.81469e+08	466520069	30.05	26.72	22.04	26.49	28.26	28.62	35	28	45	39	31	31	11	10	9	11	10	10	7	6	7	8	6	6
Q8DPS9	DNA ligase OS=Streptococcus pneumoniae (strain ATCC BAA-255 / R6) OX=171101 GN=ligA PE=3 SV=1	39	18	67	18	1	652	72.2	5.08	3.29882e+08	3.08679e+08	2.88128e+08	2.48542e+08	2.61794e+08	248657370	54.94	40.35	25.72	36.15	34.68	42.21	30	23	21	22	21	25	14	12	9	11	9	12	13	11	9	10	9	12
Q8DRK4	Trk transporter NAD+ binding protein-K+ transport OS=Streptococcus pneumoniae (strain ATCC BAA-255 / R6) OX=171101 GN=trkA PE=4 SV=1	45	9	83	9	1	228	24.7	5	3.24676e+08	3.13725e+08	3.41537e+08	3.82277e+08	2.93377e+08	3.27939e+08	40.55	26.9	27.3	52.79	48.93	31.18	36	40	40	45	36	36	13	11	15	17	14	13	7	7	7	9	6	7
Q8CWT4	Protein GrpE OS=Streptococcus pneumoniae (strain ATCC BAA-255 / R6) OX=171101 GN=grpE PE=3 SV=2	27	4	19	4	1	174	20	4.63	3.21498e+08	3.83062e+08	2.54353e+08	2.21784e+08	1.96426e+08	222609476	9.52	8.31	8.34	8.5	8.44	5.89	22	14	14	14	14	19	4	3	3	3	3	3	3	2	2	2	2	3
Q8DNR9	Protein phosphatase PhpP OS=Streptococcus pneumoniae (strain ATCC BAA-255 / R6) OX=171101 GN=phpP PE=3 SV=1	40	7	46	7	1	246	27.1	4.58	3.17881e+08	3.71855e+08	2.57866e+08	2.44694e+08	2.32651e+08	274995732	35.7	29.47	29.11	22.63	18.91	16.68	40	30	35	33	22	29	10	8	8	9	5	6	7	5	6	6	4	5
Q8DPK2	Signal recognition particle receptor FtsY OS=Streptococcus pneumoniae (strain ATCC BAA-255 / R6) OX=171101 GN=ftsY PE=3 SV=1	21	8	39	8	1	425	47.4	4.51	3.15552e+08	3.15199e+08	2.72693e+08	3.31424e+08	3.03442e+08	350176910	17.19	17.86	24.54	21.93	12.2	21.44	17	12	18	20	12	12	6	6	8	6	6	7	6	5	6	6	5	5
Q8DQY0	CTP synthase OS=Streptococcus pneumoniae (strain ATCC BAA-255 / R6) OX=171101 GN=pyrG PE=3 SV=1	39	14	65	14	1	535	59.2	5.67	3.13379e+08	3.50564e+08	3.55591e+08	2.24567e+08	4.26222e+08	4.40405e+08	42.17	27.22	29.51	36.47	48.93	30.48	24	30	22	23	28	22	11	12	10	9	12	11	7	9	8	6	9	7
P64063	GTPase Der OS=Streptococcus pneumoniae (strain ATCC BAA-255 / R6) OX=171101 GN=der PE=3 SV=1	34	13	55	13	1	436	49.1	5.43	3.12209e+08	3.20521e+08	2.76249e+08	4.64923e+08	4.30582e+08	428790660	40.51	32.78	12.39	38.92	32.37	18.63	26	26	11	29	25	15	13	11	4	11	10	6	9	10	4	10	8	5
Q8DPU0	Phosphate acetyltransferase OS=Streptococcus pneumoniae (strain ATCC BAA-255 / R6) OX=171101 GN=pta PE=4 SV=1	43	8	31	8	1	324	35.1	5.17	3.12127e+08	3.8321e+08	4.19377e+08	1.07792e+08	5.43504e+07	1.04535e+08	40.31	31.37	19.68	5.7	5.21	5.69	40	34	23	7	7	7	10	9	6	2	2	2	7	7	5	2	2	2
Q8DPA4	Uncharacterized protein OS=Streptococcus pneumoniae (strain ATCC BAA-255 / R6) OX=171101 GN=spr1268 PE=4 SV=1	51	4	39	4	1	127	13.7	8.94	3.10327e+08	2.05179e+08	2.45933e+08	1.99144e+08	1.955e+08	208217086	52.94	30.89	21.3	13.97	24.99	15.52	51	51	51	51	51	44	11	7	6	4	7	4	4	4	4	4	4	3
Q8DPW4	Uncharacterized protein OS=Streptococcus pneumoniae (strain ATCC BAA-255 / R6) OX=171101 GN=ABC-SBP PE=4 SV=1	47	10	70	10	1	344	36.4	8.12	3.0995e+08	2.48065e+08	3.19492e+08	2.91868e+08	2.20562e+08	2.74286e+08	35.82	68.43	44.59	45.6	42.65	38.27	36	45	35	39	45	33	10	15	11	13	11	10	8	9	7	9	9	7
Q8DRB6	Leucine--tRNA ligase OS=Streptococcus pneumoniae (strain ATCC BAA-255 / R6) OX=171101 GN=leuS PE=3 SV=1	35	19	77	19	1	833	94.3	5.02	3.04884e+08	2.76198e+08	2.30451e+08	2.75853e+08	2.58715e+08	2.72002e+08	52.84	61.58	31.81	55.27	57.08	53.4	19	26	22	28	20	22	10	14	9	15	13	16	10	13	9	14	11	14
Q8CY87	R3H domain-containing protein OS=Streptococcus pneumoniae (strain ATCC BAA-255 / R6) OX=171101 GN=spr1851 PE=4 SV=1	33	11	69	11	1	328	37.1	4.93	3.04112e+08	3.08964e+08	3.35227e+08	3.96317e+08	4.54308e+08	4.17097e+08	39.3	37.76	32.22	33.39	44.25	45.15	26	20	23	25	29	27	11	12	10	10	13	13	9	7	7	8	10	9
P0A452	Protein RecA OS=Streptococcus pneumoniae (strain ATCC BAA-255 / R6) OX=171101 GN=recA PE=1 SV=1	36	10	85	10	1	388	41.9	5.2	3.0107e+08	4.04926e+08	4.31912e+08	5.82217e+08	4.77241e+08	5.51293e+08	43.22	53.24	41.4	60.18	71.31	80.66	19	28	22	31	20	31	9	12	11	16	16	21	5	8	5	9	6	8
Q8DQ05	Peptidase T OS=Streptococcus pneumoniae (strain ATCC BAA-255 / R6) OX=171101 GN=pepT PE=3 SV=1	37	11	59	11	1	406	44.7	4.7	3.00995e+08	2.08349e+08	1.76996e+08	2.78852e+08	3.08481e+08	2.16688e+08	31.88	30.41	21.63	47.66	35.43	36.59	24	24	20	31	27	25	9	9	8	13	10	10	7	7	6	8	8	7
Q8DR67	Alpha, 1-6-glucosidase OS=Streptococcus pneumoniae (strain ATCC BAA-255 / R6) OX=171101 GN=dexB PE=4 SV=1	21	10	44	10	1	535	62.1	4.68	3.00652e+08	2.3166e+08	2.00714e+08	1.9863e+08	2.62628e+08	1.9109e+08	37.23	23.07	14.22	23.41	22.86	18.07	21	15	12	14	16	12	12	7	6	7	7	5	10	7	6	6	7	5
Q8DQH4	Cell division ATP-binding protein FtsE OS=Streptococcus pneumoniae (strain ATCC BAA-255 / R6) OX=171101 GN=ftsE PE=3 SV=1	61	10	48	10	1	230	25.8	9.58	2.98432e+08	2.58102e+08	1.82748e+08	3.03717e+08	2.81737e+08	2.47092e+08	28.37	24.93	14.76	38.09	26.16	27.32	38	46	28	57	42	39	8	8	5	10	8	9	7	7	5	9	7	7
Q8DPG4	Flavodoxin OS=Streptococcus pneumoniae (strain ATCC BAA-255 / R6) OX=171101 GN=flaV PE=1 SV=1	53	7	43	7	1	147	16	3.97	2.97812e+08	1.97438e+08	1.72552e+08	1.64871e+08	2.28901e+08	1.42112e+08	41.98	34.91	18.89	26.22	22.84	24.79	41	38	27	32	27	35	8	9	7	7	6	6	4	5	4	4	4	4
Q8DPB1	Phosphate-binding protein PstS 1 OS=Streptococcus pneumoniae (strain ATCC BAA-255 / R6) OX=171101 GN=pstS1 PE=1 SV=1	32	6	48	6	1	292	31.2	4.89	2.97684e+08	2.67637e+08	2.72454e+08	2.18483e+08	2.63752e+08	2.08991e+08	28.91	43.54	33.59	32.14	30.11	36.4	32	32	27	27	28	29	7	10	9	7	7	8	6	6	5	5	5	5
Q8DNH2	Phenylalanine--tRNA ligase beta subunit OS=Streptococcus pneumoniae (strain ATCC BAA-255 / R6) OX=171101 GN=spr1726 PE=3 SV=1	45	7	32	7	1	208	22.9	5.44	2.97004e+08	4.42902e+08	4.17827e+08	3.84221e+08	2.41247e+08	2.26903e+08	18.82	27.19	12.75	14.38	21.34	16.33	31	39	21	21	36	30	7	8	3	4	6	4	5	6	3	3	5	4
Q8DPI6	Homologous to LicC, which regulates expression of LPS epitopes in H. influenzae OS=Streptococcus pneumoniae (strain ATCC BAA-255 / R6) OX=171101 GN=licC PE=4 SV=1	42	8	35	8	1	229	26.9	4.72	2.95866e+08	3.07429e+08	2.93166e+08	3.87443e+08	2.42199e+08	292730524	19.65	19.39	13.52	23.13	19.65	18.87	29	34	24	33	33	31	5	6	5	7	6	6	5	6	4	5	5	5
Q8DPN5	Elongation factor 4 OS=Streptococcus pneumoniae (strain ATCC BAA-255 / R6) OX=171101 GN=lepA PE=3 SV=1	28	13	52	13	1	607	67.6	5.21	2.95e+08	3.57805e+08	3.72989e+08	4.48443e+08	3.39111e+08	4.89975e+08	20.76	21.99	20.44	24.92	46.62	42.13	13	17	13	19	22	22	6	8	6	9	12	11	6	8	6	9	10	9
Q8DQA3	Uncharacterized protein OS=Streptococcus pneumoniae (strain ATCC BAA-255 / R6) OX=171101 GN=spr0772 PE=4 SV=1	30	9	49	9	1	420	46.3	4.96	2.94543e+08	2.28939e+08	2.07636e+08	2.86374e+08	2.00513e+08	218348499	33.48	29.15	21.15	28.7	31.39	24.5	22	23	18	14	21	17	10	9	5	8	9	8	7	7	4	5	7	6
Q8DQP5	Phosphotransferase system sugar-specific EII component OS=Streptococcus pneumoniae (strain ATCC BAA-255 / R6) OX=171101 GN=PTS-EII PE=4 SV=1	18	6	47	6	1	491	52.9	9	2.94202e+08	2.20094e+08	1.39468e+08	2.4071e+08	1.45237e+08	1.43068e+08	47.5	32.28	22.83	46.96	34.53	27.16	18	16	16	18	16	11	10	8	6	10	7	6	6	5	5	6	5	4
Q8DRD5	Protein translocase subunit SecY OS=Streptococcus pneumoniae (strain ATCC BAA-255 / R6) OX=171101 GN=secY PE=3 SV=1	14	6	56	6	1	436	47.3	9.69	2.93508e+08	2.94463e+08	3.42527e+08	3.31627e+08	3.47688e+08	3.37433e+08	26.57	17.46	18.3	23.16	22	13.01	9	10	8	14	12	14	8	8	9	13	9	9	3	4	3	5	4	5
Q8DRD2	UPF0210 protein spr0218 OS=Streptococcus pneumoniae (strain ATCC BAA-255 / R6) OX=171101 GN=spr0218 PE=3 SV=1	35	11	80	11	1	445	46.4	4.98	2.92642e+08	1.84693e+08	2.18396e+08	2.74717e+08	2.93481e+08	2.36672e+08	52.21	35.54	45.95	56.34	57.51	58.99	32	18	24	27	35	30	11	10	13	16	16	14	8	6	7	8	10	8
Q8DNT9	Phospho-2-dehydro-3-deoxyheptonate aldolase OS=Streptococcus pneumoniae (strain ATCC BAA-255 / R6) OX=171101 GN=aroG PE=3 SV=1	26	8	45	8	1	343	38.8	5.39	2.83668e+08	2.39051e+08	3.47015e+08	3.04532e+08	2.74043e+08	2.71515e+08	13.73	29.2	18.41	22.11	20.32	18.62	17	23	24	23	21	17	6	10	7	8	7	7	6	7	7	7	6	6
Q8DNU0	Phospho-2-dehydro-3-deoxyheptonate aldolase OS=Streptococcus pneumoniae (strain ATCC BAA-255 / R6) OX=171101 GN=aroF PE=3 SV=1	40	9	43	9	1	343	38.7	5.16	2.82587e+08	2.7218e+08	3.2877e+08	3.19013e+08	3.15935e+08	406631864	40.53	18.85	24.95	33.77	17.59	35.93	27	14	14	32	17	24	11	4	5	8	6	9	7	3	3	6	5	6
P0A2Y7	Chorismate synthase OS=Streptococcus pneumoniae (strain ATCC BAA-255 / R6) OX=171101 GN=aroC PE=3 SV=1	38	11	35	11	1	388	42.8	6.24	2.81282e+08	1.906e+08	3.39483e+08	3.09522e+08	3.85119e+08	2.33501e+08	13.95	15.98	6.99	24.87	21.64	19.17	20	16	10	31	24	23	5	5	3	9	6	7	5	5	3	9	5	6
Q8DQ51	Methylenetetrahydrofolate--tRNA-(uracil-5-)-methyltransferase TrmFO OS=Streptococcus pneumoniae (strain ATCC BAA-255 / R6) OX=171101 GN=trmFO PE=3 SV=1	33	11	51	11	1	444	49.3	5.27	2.80768e+08	3.09576e+08	2.93964e+08	2.87392e+08	2.13683e+08	215016663	49.9	43.82	40.33	43.5	35.88	27.99	14	30	25	23	16	23	9	10	10	8	7	7	4	8	6	6	5	6
Q8DN70	Uncharacterized protein OS=Streptococcus pneumoniae (strain ATCC BAA-255 / R6) OX=171101 GN=ABC-NP PE=4 SV=1	16	9	29	9	1	564	62.2	8.12	2.79369e+08	2.99332e+08	4.98055e+08	3.22936e+08	2.72055e+08	329047158	5.75	7.79	6.83	12.24	2.17	23	5	7	7	12	4	15	3	4	4	6	3	9	3	4	4	6	3	8
Q8DNY9	Cytidylate kinase OS=Streptococcus pneumoniae (strain ATCC BAA-255 / R6) OX=171101 GN=cmk PE=3 SV=1	45	6	33	6	1	223	24.6	5.1	2.76653e+08	3.18517e+08	3.53224e+08	5.59974e+08	3.30468e+08	5.25502e+08	26.33	29.38	10.8	18.78	18.16	27.54	19	36	21	28	24	36	5	8	3	5	4	8	2	5	3	4	3	5
Q8DPK4	ABC transporter ATP-binding protein-glutamine transport OS=Streptococcus pneumoniae (strain ATCC BAA-255 / R6) OX=171101 GN=glnQ PE=4 SV=1	54	8	44	8	1	246	27.3	5.26	2.75683e+08	2.19251e+08	2.32113e+08	3.16223e+08	4.99677e+08	3.5503e+08	27.73	29.34	20.25	33.65	27.07	34.78	50	40	41	40	35	41	7	8	7	7	6	9	7	6	7	5	5	7
Q8DR68	ATP-dependent protease ATP-binding subunit OS=Streptococcus pneumoniae (strain ATCC BAA-255 / R6) OX=171101 GN=clpL PE=3 SV=1	35	15	48	15	1	701	77.6	5.03	2.75433e+08	2.4841e+08	2.33679e+08	2.06919e+07	7.48843e+07	5.6793e+07	73.29	58.38	35.86	0	5.56	17.92	28	25	23	1	4	11	15	15	11	1	1	5	11	10	9	1	1	4
Q8DPB4	Phosphate import ATP-binding protein PstB 2 OS=Streptococcus pneumoniae (strain ATCC BAA-255 / R6) OX=171101 GN=pstB2 PE=3 SV=1	55	12	35	12	1	267	30.3	6.89	2.74182e+08	3.70191e+08	3.77697e+08	2.15716e+08	3.00164e+08	2.81134e+08	33.43	20.5	17.75	15.53	5.15	10.33	52	20	23	17	11	18	10	7	6	5	3	4	10	6	6	5	3	4
Q8DMW2	Serine protease OS=Streptococcus pneumoniae (strain ATCC BAA-255 / R6) OX=171101 GN=sphtra PE=4 SV=1	55	13	43	13	1	397	42.3	6.58	2.73461e+08	3.20515e+08	2.507e+08	1.22741e+08	6.7083e+07	1.04376e+08	66.89	52.78	23.81	20.33	11.26	19.17	43	48	26	26	16	25	11	13	6	5	3	5	8	12	6	5	3	5
P67596	Tryptophan--tRNA ligase OS=Streptococcus pneumoniae (strain ATCC BAA-255 / R6) OX=171101 GN=trpS PE=3 SV=1	29	7	51	7	1	341	38.4	5.41	2.70791e+08	2.48403e+08	1.80761e+08	2.32059e+08	3.21283e+08	2.56313e+08	50.51	22.88	16.77	19.89	35.56	41.04	24	23	23	25	24	29	12	6	6	7	9	11	6	5	5	5	6	7
P0A2Z5	ATP synthase subunit delta OS=Streptococcus pneumoniae (strain ATCC BAA-255 / R6) OX=171101 GN=atpH PE=1 SV=1	49	8	62	8	1	178	20.5	8.06	2.70697e+08	2.88095e+08	3.39931e+08	2.30959e+08	2.5282e+08	3.02436e+08	33.82	22.69	25.34	28.55	36.08	36.68	44	43	47	45	39	47	10	10	12	7	10	13	6	6	7	6	6	7
Q8DP63	Peptidoglycan-N-acetylglucosamine deacetylase OS=Streptococcus pneumoniae (strain ATCC BAA-255 / R6) OX=171101 GN=pgdA PE=1 SV=1	29	12	49	12	1	463	52.6	5.67	2.69649e+08	3.26816e+08	2.40294e+08	3.92346e+08	2.21743e+08	3.74558e+08	21.09	22.8	12.32	33.06	31.41	36.5	19	21	15	24	23	24	7	7	6	9	10	10	6	7	6	8	8	8
Q8DPU8	ATP-dependent DNA helicase OS=Streptococcus pneumoniae (strain ATCC BAA-255 / R6) OX=171101 GN=pcrA PE=3 SV=1	38	23	71	23	1	763	85.9	5.6	2.67952e+08	3.74746e+08	4.18381e+08	3.53042e+08	3.60264e+08	4.65441e+08	28.2	35.67	21.78	28.84	40.04	42.26	16	24	14	18	25	21	10	14	8	11	15	13	10	14	8	11	15	12
Q8DPP7	Lactose phosphotransferase system repressor OS=Streptococcus pneumoniae (strain ATCC BAA-255 / R6) OX=171101 GN=lacR PE=4 SV=1	32	8	51	8	1	253	28.4	7.49	2.65794e+08	2.42942e+08	2.18522e+08	2.23658e+08	2.40563e+08	2.14405e+08	32.69	32.91	33.9	29.39	21.71	16.86	23	26	32	26	21	19	9	10	11	9	7	5	6	7	8	6	5	4
P66908	Queuine tRNA-ribosyltransferase OS=Streptococcus pneumoniae (strain ATCC BAA-255 / R6) OX=171101 GN=tgt PE=3 SV=1	21	7	35	7	1	380	43.1	6.74	2.64754e+08	1.92409e+08	1.42212e+08	1.91403e+08	2.3017e+08	1.22596e+08	47.05	26.63	24.78	35.55	23.4	22.4	19	16	12	17	10	15	9	6	5	6	4	5	6	4	4	5	2	4
Q8DPU5	Redox-sensing transcriptional repressor Rex OS=Streptococcus pneumoniae (strain ATCC BAA-255 / R6) OX=171101 GN=rex PE=3 SV=1	32	7	27	7	1	213	24.2	9.11	2.64086e+08	2.61836e+08	2.36197e+08	1.18694e+08	9.81503e+07	95501344	16.42	21.09	17.92	9.92	7.04	6.08	25	32	30	18	13	14	6	7	6	3	2	3	5	7	5	3	2	3
Q8DR96	Alcohol dehydrogenase, propanol-preferring OS=Streptococcus pneumoniae (strain ATCC BAA-255 / R6) OX=171101 GN=adhP PE=3 SV=1	25	7	34	7	1	339	35.7	5.06	2.63589e+08	2.35166e+08	2.40552e+08	1.58126e+08	1.12122e+08	1.15593e+08	25.73	27.91	15.38	11.73	20.64	14.22	16	17	15	8	11	8	7	8	6	3	6	4	5	5	4	2	3	2
P67331	UPF0176 protein spr0084 OS=Streptococcus pneumoniae (strain ATCC BAA-255 / R6) OX=171101 GN=spr0084 PE=3 SV=1	49	10	55	10	1	328	37.9	5.24	2.60765e+08	2.93927e+08	3.97268e+08	2.09542e+08	1.02735e+08	169562885	37.05	49.05	30.37	24.8	20.11	20.67	32	46	33	25	21	22	10	13	10	8	6	8	7	9	8	6	5	5
Q8DQI1	ABC transporter substrate-binding protein-branched chain amino acid transport OS=Streptococcus pneumoniae (strain ATCC BAA-255 / R6) OX=171101 GN=livJ PE=4 SV=1	50	13	71	13	1	386	40.4	5.4	2.59257e+08	3.09681e+08	3.62135e+08	3.35855e+08	3.88624e+08	4.01472e+08	43.11	39.77	38.05	54	48.7	52.76	36	37	35	42	47	42	12	10	9	13	13	14	10	9	8	10	11	10
Q8DPM2	DNA gyrase subunit A OS=Streptococcus pneumoniae (strain ATCC BAA-255 / R6) OX=171101 GN=gyrA PE=1 SV=1	22	15	69	15	1	822	92	6.19	2.58166e+08	2.59017e+08	1.85487e+08	2.05633e+08	2.07925e+08	2.12432e+08	37.14	42.48	25.6	36.79	28.96	48.94	15	18	11	11	11	15	12	14	9	11	9	14	10	12	7	8	7	10
Q8DQ00	Aspartate-semialdehyde dehydrogenase OS=Streptococcus pneumoniae (strain ATCC BAA-255 / R6) OX=171101 GN=asd PE=1 SV=1	33	8	52	8	1	358	38.9	5.22	2.56348e+08	2.70432e+08	2.54274e+08	2.53647e+08	3.40546e+08	297736053	26.23	37.93	22.22	38.13	35.77	50.86	23	30	19	33	30	30	6	9	6	10	9	12	5	7	5	8	7	7
Q8DQ79	Toxin expression-transcriptional accessory protein OS=Streptococcus pneumoniae (strain ATCC BAA-255 / R6) OX=171101 GN=tex PE=4 SV=1	31	19	70	19	1	715	79.6	5.86	2.55561e+08	2.32535e+08	2.20013e+08	2.09526e+08	2.57593e+08	2.58858e+08	30.38	33.27	17.12	42.38	42.95	29.73	19	22	16	26	23	21	9	12	10	14	13	12	9	12	10	13	12	11
Q8CWQ6	tRNA (Guanosine-2'-O-)-methyltransferase, TrmH family OS=Streptococcus pneumoniae (strain ATCC BAA-255 / R6) OX=171101 GN=trmH PE=3 SV=1	43	8	61	8	1	253	27.7	8.35	2.54794e+08	2.16599e+08	2.02053e+08	1.91505e+08	3.29465e+08	2.6127e+08	42.84	53.78	38.03	43.29	41.49	53.55	39	37	31	33	28	43	9	12	10	9	8	13	7	7	6	6	5	8
Q8DQ97	Transcriptional repressor of the fructose operon OS=Streptococcus pneumoniae (strain ATCC BAA-255 / R6) OX=171101 GN=fruR PE=4 SV=1	47	7	45	7	1	246	27.3	6.29	2.53575e+08	2.24834e+08	2.58289e+08	2.01963e+08	1.75637e+08	1.71834e+08	29.11	29.43	21.02	31.16	38.76	37.35	42	38	22	38	47	42	7	7	4	8	10	9	6	6	3	6	7	6
Q8DQG0	Glutathione oxidoreductase OS=Streptococcus pneumoniae (strain ATCC BAA-255 / R6) OX=171101 GN=gor PE=3 SV=1	23	7	21	7	1	448	48.8	6.23	2.53534e+08	2.08786e+08	2.05743e+08	3.10476e+08	3.41482e+08	2.81259e+08	2.41	14.29	9.57	20.53	12.77	7.28	5	14	8	17	16	8	2	3	3	6	4	3	2	3	3	5	4	3
Q8DRH8	tRNA uridine 5-carboxymethylaminomethyl modification enzyme MnmG OS=Streptococcus pneumoniae (strain ATCC BAA-255 / R6) OX=171101 GN=mnmG PE=3 SV=1	34	18	56	18	1	637	71	5.96	2.52714e+08	2.824e+08	2.74822e+08	4.43043e+08	3.98906e+08	4.66541e+08	25.76	25.13	16.81	19.94	28.87	52.48	18	19	12	16	18	26	8	8	7	9	10	14	8	8	7	9	10	12
Q8DND8	Cmp-binding-factor 1 OS=Streptococcus pneumoniae (strain ATCC BAA-255 / R6) OX=171101 GN=cbf1 PE=4 SV=1	54	13	51	13	1	334	38.3	7.17	2.52519e+08	3.39285e+08	3.13034e+08	3.25068e+08	2.76962e+08	3.33839e+08	21.37	32.65	33.55	35	18.47	25.03	28	38	37	41	24	32	8	10	9	11	6	7	7	9	8	10	6	7
Q8DP20	P-type ATPase-calcium transporter OS=Streptococcus pneumoniae (strain ATCC BAA-255 / R6) OX=171101 GN=pacL PE=4 SV=1	25	13	65	13	1	898	97	4.98	2.52268e+08	2.88535e+08	2.46285e+08	2.09168e+08	1.74997e+08	2.39086e+08	39.82	65.5	45.81	31.63	25.37	46.19	15	25	17	13	10	18	10	17	12	8	7	11	8	13	9	7	6	9
P67187	Probable transcriptional regulatory protein spr1738 OS=Streptococcus pneumoniae (strain ATCC BAA-255 / R6) OX=171101 GN=spr1738 PE=3 SV=1	28	5	25	5	1	238	25.8	4.63	2.50914e+08	2.81057e+08	2.83563e+08	2.16057e+08	2.16506e+08	1.51844e+08	14.55	23.61	10.54	13.92	10.05	10.51	16	25	18	16	16	16	4	7	4	4	3	3	3	4	4	3	3	3
Q8DRL5	HTH gntR-type domain-containing protein OS=Streptococcus pneumoniae (strain ATCC BAA-255 / R6) OX=171101 GN=spr0058 PE=4 SV=1	24	8	38	8	1	252	29.6	6.89	2.50382e+08	3.79098e+08	4.42459e+08	2.14548e+08	1.62475e+08	246781046	20.16	27.6	17.63	15.64	20.8	17.38	19	24	20	15	20	15	7	10	5	5	6	5	6	7	5	4	5	4
P0A4G1	Oligopeptide-binding protein AliB OS=Streptococcus pneumoniae (strain ATCC BAA-255 / R6) OX=171101 GN=aliB PE=3 SV=1	31	14	66	14	1	652	72.5	5.39	2.46151e+08	2.2111e+08	2.06099e+08	3.31706e+08	4.06838e+08	3.16318e+08	19.94	25.78	15.38	50.17	45.92	46.29	14	17	8	25	21	24	7	10	4	17	14	14	7	9	3	12	10	10
Q8CYI6	Uncharacterized protein OS=Streptococcus pneumoniae (strain ATCC BAA-255 / R6) OX=171101 GN=spr1407 PE=4 SV=1	36	13	55	13	1	531	59.4	5.94	2.45674e+08	2.56499e+08	1.75257e+08	2.71646e+08	2.89305e+08	2.85311e+08	17.55	39.12	23.24	51.08	28.13	37.9	11	26	16	30	19	21	5	12	7	13	7	11	4	9	6	10	6	8
P67050	Thymidylate synthase OS=Streptococcus pneumoniae (strain ATCC BAA-255 / R6) OX=171101 GN=thyA PE=3 SV=1	21	4	25	4	1	279	32.5	5.55	2.45143e+08	2.34217e+08	1.07817e+08	2.18352e+08	2.49071e+08	217398278	13.1	16.24	12.74	13.27	12.98	11.74	15	21	15	15	15	15	4	5	4	4	4	4	3	4	3	3	3	3
P0A4H8	Transcriptional regulatory protein CiaR OS=Streptococcus pneumoniae (strain ATCC BAA-255 / R6) OX=171101 GN=ciaR PE=3 SV=1	29	5	32	5	1	224	25.5	4.72	2.43862e+08	2.4719e+08	2.39054e+08	1.57917e+08	1.35635e+08	1.4242e+08	25.96	23.32	15.39	24.06	10.28	15.14	29	29	28	24	24	23	7	8	4	6	3	4	5	4	4	4	3	3
P65335	S-ribosylhomocysteine lyase OS=Streptococcus pneumoniae (strain ATCC BAA-255 / R6) OX=171101 GN=luxS PE=3 SV=1	36	4	26	4	1	160	17.9	5.54	2.43697e+08	2.52407e+08	2.24813e+08	2.71448e+08	2.21953e+08	2.32478e+08	4.19	21.79	9.61	14.81	16.81	20.5	9	29	29	29	29	23	1	6	4	5	5	5	1	3	3	3	3	2
Q8DNI2	ABC transporter ATP-binding protein-oligopeptide transport OS=Streptococcus pneumoniae (strain ATCC BAA-255 / R6) OX=171101 GN=amiF PE=3 SV=1	40	11	56	10	1	323	36.7	7.66	2.42547e+08	2.92488e+08	2.9141e+08	2.58772e+08	2.5954e+08	3.06014e+08	43.32	49.65	25.52	23.12	27.47	33.86	31	28	21	24	19	34	11	13	8	8	7	9	8	8	5	8	5	8
Q8DNV5	D-alanine--D-alanine ligase OS=Streptococcus pneumoniae (strain ATCC BAA-255 / R6) OX=171101 GN=ddl PE=3 SV=1	52	13	32	13	1	347	38.7	4.84	2.4134e+08	2.72625e+08	2.9289e+08	2.19936e+08	2.43102e+08	218167035	20.93	20.38	6.71	10.1	5.99	7.29	30	32	9	18	14	9	9	8	3	4	5	3	9	7	3	4	5	3
P65947	Bifunctional protein PyrR OS=Streptococcus pneumoniae (strain ATCC BAA-255 / R6) OX=171101 GN=pyrR PE=3 SV=1	48	10	36	10	1	173	19.6	5.52	2.4095e+08	3.28327e+08	2.98879e+08	5.2986e+08	3.92941e+08	4.55012e+08	23.83	21.14	4.53	27.4	19.48	14.09	38	30	12	43	39	16	8	6	2	9	6	5	5	5	2	8	5	3
Q8CWN9	10 kDa chaperonin OS=Streptococcus pneumoniae (strain ATCC BAA-255 / R6) OX=171101 GN=groS PE=3 SV=1	47	4	27	4	1	94	9.9	5.01	2.403e+08	2.50712e+08	2.51316e+08	1.62362e+08	1.34225e+08	181738247	10.85	24.56	20.78	9.34	3.86	24.29	47	47	47	21	21	47	3	7	6	2	1	8	3	4	4	1	1	4
Q8DQ70	Uncharacterized protein OS=Streptococcus pneumoniae (strain ATCC BAA-255 / R6) OX=171101 GN=spr0820 PE=4 SV=1	28	8	54	8	1	419	46.9	4.81	2.39841e+08	1.99798e+08	1.44709e+08	4.31043e+08	4.3602e+08	5.0346e+08	27.56	14.78	21.19	41.81	46.33	47.38	19	15	20	26	22	22	7	5	7	10	12	13	5	4	5	7	6	6
Q8DQG5	Peptidyl-prolyl cis-trans isomerase OS=Streptococcus pneumoniae (strain ATCC BAA-255 / R6) OX=171101 GN=ppiA PE=3 SV=1	37	7	39	7	1	267	29	5.72	2.37831e+08	2.41566e+08	1.9242e+08	3.81953e+08	3.42646e+08	288993903	24.29	27.02	16.25	29.4	26.29	27.38	28	28	19	28	25	31	6	7	4	8	6	8	5	5	3	5	4	6
Q8DPZ4	Peptide chain release factor 1 OS=Streptococcus pneumoniae (strain ATCC BAA-255 / R6) OX=171101 GN=prfA PE=3 SV=1	49	13	50	13	1	359	40.6	4.96	2.37571e+08	2.26874e+08	1.93249e+08	1.70314e+08	2.25698e+08	2.18789e+08	43.92	35.11	26.64	39.65	38.64	29.2	38	19	20	32	28	20	10	8	7	9	9	7	9	6	6	8	7	6
Q8DP26	Aminotransferase OS=Streptococcus pneumoniae (strain ATCC BAA-255 / R6) OX=171101 GN=aspB PE=3 SV=1	29	7	33	7	1	395	43	4.82	2.37265e+08	2.21669e+08	2.11171e+08	1.94023e+08	1.74347e+08	1.70494e+08	24.02	16.89	22.31	19.62	18.13	19.51	22	21	22	24	19	24	6	4	6	6	5	6	5	4	5	6	4	5
Q8CWS1	Purine nucleoside phosphorylase DeoD-type OS=Streptococcus pneumoniae (strain ATCC BAA-255 / R6) OX=171101 GN=deoD PE=3 SV=1	32	5	50	5	1	236	26.1	5.01	2.36289e+08	2.18777e+08	1.67577e+08	2.68714e+08	3.39777e+08	3.79947e+08	27.85	22.28	17.82	29.97	27.6	44.38	32	25	17	32	25	32	9	7	5	9	8	12	5	4	3	5	4	5
Q8DRQ4	Chromosomal replication initiator protein DnaA OS=Streptococcus pneumoniae (strain ATCC BAA-255 / R6) OX=171101 GN=dnaA PE=3 SV=1	32	13	54	13	1	453	51.8	6.06	2.35326e+08	1.98832e+08	2.10996e+08	1.89002e+08	2.16538e+08	1.80907e+08	39.4	40.67	24.23	35.23	17.35	22.37	25	25	16	20	13	12	10	12	8	10	6	8	8	8	6	7	5	5
Q8DPJ9	Chromosome partition protein Smc OS=Streptococcus pneumoniae (strain ATCC BAA-255 / R6) OX=171101 GN=smc PE=3 SV=1	33	29	91	29	1	1179	133.8	4.98	2.35038e+08	2.00596e+08	2.05986e+08	2.16254e+08	3.03275e+08	2.56717e+08	46.75	50.23	33.41	37.35	51.29	50.7	18	19	12	14	16	18	15	17	12	13	16	18	15	16	10	12	14	17
Q8CWS0	30S ribosomal protein S20 OS=Streptococcus pneumoniae (strain ATCC BAA-255 / R6) OX=171101 GN=rpsT PE=3 SV=2	31	2	4	2	1	78	8.5	10.33	2.34831e+08	2.73964e+08	2.10516e+08	2.47835e+08	1.26215e+08	269447560	6.45	3.6	3.56				31	15	15				2	1	1				2	1	1
Q8DQM7	Rhodanese domain-containing protein OS=Streptococcus pneumoniae (strain ATCC BAA-255 / R6) OX=171101 GN=spr0595 PE=4 SV=1	44	6	30	6	1	126	14.6	10.05	2.3334e+08	3.04882e+08	2.91568e+08	3.28355e+08	3.06784e+08	325985081	21.06	16.93	13.1	11.69	14.37	15.61	35	34	28	19	29	29	7	6	4	4	4	5	4	4	3	2	3	4
Q8DQJ1	Mannose-6-phosphate isomerase OS=Streptococcus pneumoniae (strain ATCC BAA-255 / R6) OX=171101 GN=pmi PE=3 SV=1	20	4	39	4	1	314	35.3	4.94	2.3305e+08	2.16312e+08	2.03186e+08	2.24734e+08	1.70402e+08	178186313	24.12	23.12	27.47	26.31	24.15	26.22	20	20	20	14	20	20	6	6	7	7	6	7	4	4	4	3	4	4
P0A3R0	Peptide methionine sulfoxide reductase MsrA/MsrB 1 OS=Streptococcus pneumoniae (strain ATCC BAA-255 / R6) OX=171101 GN=msrAB1 PE=1 SV=1	39	11	51	11	1	312	35.7	5.03	2.31458e+08	2.42907e+08	2.69862e+08	2.61952e+08	2.60608e+08	242443214	23.75	25.21	29.31	24.13	19.51	26.7	28	27	29	26	18	25	8	8	11	8	7	9	8	8	8	7	6	8
Q8DNS4	3-hydroxy-3-methylglutaryl coenzyme A (HMG-CoA) synthase OS=Streptococcus pneumoniae (strain ATCC BAA-255 / R6) OX=171101 GN=mvaS PE=4 SV=1	30	8	31	8	1	398	44.4	5.1	2.30287e+08	2.52891e+08	2.59165e+08	2.41773e+08	2.84142e+08	2.0099e+08	25.3	19.98	21.28	26.52	12.14	13.88	20	19	21	17	15	14	5	7	7	6	3	3	4	5	6	4	3	3
Q8DPS7	NADP-dependent glyceraldehyde-3-phosphate dehydrogenase OS=Streptococcus pneumoniae (strain ATCC BAA-255 / R6) OX=171101 GN=gapN PE=3 SV=1	36	13	69	13	1	474	51	5.27	2.29775e+08	1.87575e+08	1.54465e+08	3.51653e+08	3.91064e+08	3.61748e+08	30.64	16.48	24.45	39.58	55.08	40.28	24	18	20	29	36	32	9	7	10	12	17	14	8	7	7	10	12	12
Q8DR03	Ketol-acid reductoisomerase (NADP(+)) OS=Streptococcus pneumoniae (strain ATCC BAA-255 / R6) OX=171101 GN=ilvC PE=3 SV=1	35	10	54	10	1	340	37.3	4.94	2.28541e+08	2.65807e+08	2.8202e+08	3.89233e+08	3.90404e+08	377064000	36.36	32.1	31.42	48.93	24.96	20.33	26	29	31	30	24	23	10	10	9	12	7	6	7	7	7	9	5	5
Q8DNP6	Similar to oligoendopeptidase OS=Streptococcus pneumoniae (strain ATCC BAA-255 / R6) OX=171101 GN=pepF PE=3 SV=1	39	16	104	16	1	598	68.6	4.92	2.26646e+08	1.94791e+08	1.48498e+08	3.32268e+08	4.84912e+08	3.26964e+08	52.38	44.72	39.64	89.51	103.12	113.69	25	26	18	33	29	33	10	12	12	21	23	26	8	10	7	13	12	14
Q8CYK7	FMN_red domain-containing protein OS=Streptococcus pneumoniae (strain ATCC BAA-255 / R6) OX=171101 GN=spr1326 PE=4 SV=1	34	12	67	12	1	414	45.8	5.2	2.26198e+08	2.27749e+08	1.87647e+08	4.38877e+08	4.30649e+08	638901045	15.47	42.74	25.89	43.84	40.94	79.77	15	29	16	24	32	34	4	11	6	12	13	21	4	8	4	8	10	12
Q8DQH2	PTS glucose-specific enzyme IIABC component OS=Streptococcus pneumoniae (strain ATCC BAA-255 / R6) OX=171101 GN=ptsG PE=4 SV=1	27	13	41	13	1	726	78	6.35	2.25156e+08	1.65281e+08	1.72055e+08	2.31034e+08	2.36826e+08	2.3971e+08	38.02	20.73	13.29	23.83	36.87	27.55	17	9	5	11	16	12	8	5	4	6	10	8	6	4	3	5	7	7
P0A4M8	Oligopeptide transport system permease protein AmiC OS=Streptococcus pneumoniae (strain ATCC BAA-255 / R6) OX=171101 GN=amiC PE=3 SV=1	28	11	69	11	1	498	55.6	9.1	2.2501e+08	2.62409e+08	2.5125e+08	1.95167e+08	2.24305e+08	2.46777e+08	44.4	40.44	40.2	44.05	34.09	38.52	23	28	21	24	23	22	12	12	12	12	11	10	8	10	7	9	8	7
Q8DP10	Nucleotide-binding protein spr1424 OS=Streptococcus pneumoniae (strain ATCC BAA-255 / R6) OX=171101 GN=spr1424 PE=3 SV=1	19	6	31	6	1	296	33.7	5.6	2.24845e+08	1.77403e+08	1.83947e+08	1.35102e+08	1.55458e+08	115481058	9.43	16.73	24.69	14.19	9.46	19.07	11	9	19	9	11	17	4	5	8	4	4	6	4	3	6	3	4	5
Q8DPI4	Choline kinase OS=Streptococcus pneumoniae (strain ATCC BAA-255 / R6) OX=171101 GN=pck PE=1 SV=1	39	11	33	11	1	289	33.4	4.79	2.24521e+08	2.40155e+08	2.78726e+08	2.71237e+08	1.655e+08	2.08545e+08	20.53	27.42	5.45	23.39	4.94	16.47	28	29	8	21	8	21	7	9	2	7	2	6	6	9	2	7	2	6
P63668	ATP synthase epsilon chain OS=Streptococcus pneumoniae (strain ATCC BAA-255 / R6) OX=171101 GN=atpC PE=1 SV=1	29	4	21	4	1	139	15.6	6.39	2.22583e+08	1.68819e+08	1.57301e+08	1.41948e+08	8.35708e+07	170769845	9.85	9.18	12.05	12.57	14.36	18.3	15	29	21	21	21	29	3	3	3	3	4	5	2	3	2	2	2	3
Q8DPP2	Tagatose 1,6-diphosphate aldolase OS=Streptococcus pneumoniae (strain ATCC BAA-255 / R6) OX=171101 GN=lacD PE=3 SV=1	25	8	41	8	1	326	36.4	4.83	2.22316e+08	3.35354e+08	4.87243e+08	3.18736e+08	2.01534e+08	2.67577e+08	18.75	14.24	16.25	13.55	12.72	13.2	22	20	25	20	15	14	8	7	8	6	6	6	7	7	8	6	5	5
Q8DNV6	UDP-N-acetylmuramoyl-tripeptide--D-alanyl-D-alanine ligase OS=Streptococcus pneumoniae (strain ATCC BAA-255 / R6) OX=171101 GN=murF PE=1 SV=1	32	11	43	11	1	457	50.5	5.01	2.21941e+08	2.15911e+08	1.83941e+08	1.71223e+08	1.58043e+08	155647998	28.86	27.54	18.48	17.55	18.76	19.19	24	23	17	17	18	17	9	8	6	6	8	6	8	8	6	6	7	6
Q8DP50	ABC transporter substrate-binding protein-glutamine transport OS=Streptococcus pneumoniae (strain ATCC BAA-255 / R6) OX=171101 GN=glnH PE=4 SV=1	31	11	39	11	1	278	31	4.94	2.19953e+08	2.10058e+08	2.19498e+08	3.12805e+08	2.75179e+08	2.54207e+08	25.17	15.3	19.82	21.26	18.26	15.41	19	17	17	13	22	19	7	6	7	6	7	6	7	6	6	5	7	6
Q8DQ50	Uridylate kinase OS=Streptococcus pneumoniae (strain ATCC BAA-255 / R6) OX=171101 GN=pyrH PE=3 SV=1	40	7	26	7	1	247	26.7	5.52	2.193e+08	4.20106e+08	4.21213e+08	2.1457e+08	3.22104e+08	323878873	10.93	17.79	9.25	21.09	7.83	3.92	24	27	15	28	13	6	3	6	4	8	4	1	3	5	3	6	3	1
Q8DPH9	Aspartate carbamoyltransferase OS=Streptococcus pneumoniae (strain ATCC BAA-255 / R6) OX=171101 GN=pyrB PE=3 SV=1	33	8	51	8	1	307	34.7	5.27	2.18652e+08	1.92101e+08	1.59519e+08	2.9563e+08	2.71667e+08	1.80439e+08	22.15	10.58	9.41	21.05	36.53	14.5	23	17	8	17	33	18	7	7	3	14	15	5	6	5	2	5	8	5
Q8CWQ7	3-phosphoshikimate 1-carboxyvinyltransferase OS=Streptococcus pneumoniae (strain ATCC BAA-255 / R6) OX=171101 GN=aroA PE=3 SV=2	40	11	79	11	1	427	45.7	6.13	2.17917e+08	1.8941e+08	1.76268e+08	2.72199e+08	2.62307e+08	249185652	66.69	44.29	18.08	58.35	49.56	44.36	34	30	14	35	24	35	15	14	6	16	12	16	9	9	4	9	6	9
Q8DPL5	Formate--tetrahydrofolate ligase OS=Streptococcus pneumoniae (strain ATCC BAA-255 / R6) OX=171101 GN=fhs PE=3 SV=1	29	13	60	13	1	556	59.6	5.44	2.10905e+08	2.84145e+08	2.78613e+08	4.02612e+08	4.27744e+08	5.13399e+08	41.82	25.84	25.99	22.95	33.12	40.17	16	18	22	18	18	25	11	9	10	8	9	13	7	8	9	8	7	11
Q8DNT3	ABC transporter domain-containing protein OS=Streptococcus pneumoniae (strain ATCC BAA-255 / R6) OX=171101 GN=ABC-NBD PE=4 SV=1	43	8	26	8	1	240	26.7	6.01	2.03817e+08	2.33685e+08	1.86889e+08	1.43705e+08	1.43208e+08	111885988	20.77	22.59	17.03	9.27	12.08	8.92	34	33	30	20	20	20	5	6	5	3	4	3	5	5	5	3	3	3
Q8CZ23	PTS_IIB domain-containing protein OS=Streptococcus pneumoniae (strain ATCC BAA-255 / R6) OX=171101 GN=spr0563 PE=4 SV=1	61	4	25	4	1	101	10.8	4.7	2.03408e+08	1.50661e+08	1.19636e+08	1.47041e+08	5.13718e+07	7.40486e+07	30.13	20.86	12.73	26.03	5.28	7.84	61	61	56	56	40	27	6	5	4	6	2	2	4	4	3	3	2	2
Q8DQX1	EcoE type I restriction modification enzyme M subunit OS=Streptococcus pneumoniae (strain ATCC BAA-255 / R6) OX=171101 GN=hsdM PE=4 SV=1	29	11	54	11	1	487	56.4	5.12	2.03053e+08	1.15034e+08	7.86906e+07	1.81914e+08	1.654e+08	1.23555e+08	23.92	29.68	31.83	44.26	26.16	36.78	21	26	19	24	18	24	8	8	9	11	8	10	8	8	7	8	6	8
P66420	30S ribosomal protein S14 OS=Streptococcus pneumoniae (strain ATCC BAA-255 / R6) OX=171101 GN=rpsN PE=3 SV=1	31	3	31	3	1	89	10.1	11.22	2.02457e+08	3.49019e+08	1.92008e+08	2.80496e+08	3.42933e+08	228200768	2.08	29.67	5.95	19.1	14.07	4.27	9	31	20	22	11	20	1	11	3	7	7	2	1	3	2	2	1	2
Q8DQS8	Cysteine--tRNA ligase OS=Streptococcus pneumoniae (strain ATCC BAA-255 / R6) OX=171101 GN=cysS PE=3 SV=1	34	12	50	12	1	447	51	5.27	2.01766e+08	2.03791e+08	2.17538e+08	1.99111e+08	2.42535e+08	2.14428e+08	36.25	31.97	37.84	21.77	15.57	28.02	21	26	27	18	14	22	9	9	12	6	6	8	7	8	9	5	5	7
Q8DP76	ABC transporter membrane-spanning permease-aspartate/glutamate transport OS=Streptococcus pneumoniae (strain ATCC BAA-255 / R6) OX=171101 GN=ABC-MSP PE=3 SV=1	35	6	41	6	1	266	28.9	9.61	2.00798e+08	1.36561e+08	1.28631e+08	1.39045e+08	9.89914e+07	1.01948e+08	30.78	27.48	10.07	24.48	22.2	16.65	30	28	9	28	23	20	9	9	3	7	8	5	5	5	1	5	4	3
Q8DND5	Ribulose-phosphate 3-epimerase OS=Streptococcus pneumoniae (strain ATCC BAA-255 / R6) OX=171101 GN=rpe PE=3 SV=1	26	3	35	3	1	218	23.9	5.85	1.96923e+08	2.34044e+08	1.80615e+08	2.50039e+08	2.7229e+08	291053080	20.2	33.42	27.82	34.86	24.32	31.26	26	26	26	26	26	26	4	7	6	7	5	6	3	3	3	3	3	3
Q8DRG1	Lipoprotein OS=Streptococcus pneumoniae (strain ATCC BAA-255 / R6) OX=171101 GN=ABC-SBP PE=3 SV=1	45	11	40	11	1	284	31.1	5.63	1.90567e+08	2.24751e+08	1.71189e+08	2.6878e+08	3.29228e+08	2.92632e+08	17.25	15.99	19.75	33.15	34.99	23.87	25	23	29	34	35	37	5	4	6	8	10	7	5	4	6	7	8	7
Q8DP94	Protease OS=Streptococcus pneumoniae (strain ATCC BAA-255 / R6) OX=171101 GN=spr1284 PE=4 SV=1	25	8	46	8	1	434	48.6	5.27	1.84355e+08	2.37665e+08	2.0847e+08	2.00536e+08	1.64382e+08	1.82238e+08	29.57	30.24	22.6	38.48	26.57	22.59	22	15	17	15	17	13	8	8	6	10	8	6	7	4	5	4	5	4
Q8DQ30	Ribonuclease R OS=Streptococcus pneumoniae (strain ATCC BAA-255 / R6) OX=171101 GN=rnr PE=3 SV=1	25	14	50	14	1	784	89.1	7.61	1.8133e+08	1.51918e+08	1.23833e+08	2.23636e+08	5.01504e+08	534127597	13.55	18.37	11.4	25.54	40.52	55.52	9	8	5	9	17	20	6	6	3	8	12	15	6	5	2	5	10	11
Q8DP13	Ferredoxin--NADP reductase OS=Streptococcus pneumoniae (strain ATCC BAA-255 / R6) OX=171101 GN=spr1421 PE=3 SV=1	37	8	30	8	1	322	35.3	5.31	1.80404e+08	1.62338e+08	1.54651e+08	2.00906e+08	2.13572e+08	1.76322e+08	19.69	19.6	6.78	13.68	16.3	15.47	20	30	15	22	24	23	5	6	3	5	6	5	5	6	3	5	5	5
Q8DNE8	UDP-N-acetylglucosamine 1-carboxyvinyltransferase 1 OS=Streptococcus pneumoniae (strain ATCC BAA-255 / R6) OX=171101 GN=murA1 PE=3 SV=1	41	12	77	12	1	427	45.9	5.58	1.79425e+08	1.50617e+08	1.23146e+08	2.52435e+08	2.1322e+08	2.03426e+08	33.13	30.73	22.99	52.14	42.92	43.99	22	27	19	39	29	32	11	12	9	17	14	14	6	8	6	11	8	9
Q8DR12	Uncharacterized protein OS=Streptococcus pneumoniae (strain ATCC BAA-255 / R6) OX=171101 GN=spr0391 PE=4 SV=1	20	3	20	3	1	129	14.1	5.02	1.7869e+08	1.37581e+08	1.98314e+08	1.71529e+08	1.9962e+08	144772599	6.04	1.9	4.48	4.56	4.33	4.95	20	12	14	20	14	20	3	7	2	3	2	3	3	2	2	3	2	3
P66041	6,7-dimethyl-8-ribityllumazine synthase OS=Streptococcus pneumoniae (strain ATCC BAA-255 / R6) OX=171101 GN=ribH PE=3 SV=1	50	5	26	5	1	155	16.7	5.58	1.78237e+08	6.61954e+07	1.17292e+08	1.01804e+08	2.7256e+08	9.62122e+07	2.1	9.89	5.59	13.69	12.83	20.71	15	28	28	46	32	32	2	4	3	5	5	7	2	3	3	4	4	4
Q8DP64	Uncharacterized protein OS=Streptococcus pneumoniae (strain ATCC BAA-255 / R6) OX=171101 GN=spr1332 PE=4 SV=1	43	6	59	6	1	280	31.4	5.21	1.77669e+08	1.05552e+08	1.00641e+08	1.87049e+08	1.71467e+08	1.41553e+08	49.64	27.99	32.62	32.69	40.86	41.37	39	36	36	29	36	43	11	7	10	9	10	12	5	5	5	4	5	6
P65145	Translation initiation factor IF-3 OS=Streptococcus pneumoniae (strain ATCC BAA-255 / R6) OX=171101 GN=infC PE=3 SV=1	44	4	25	4	1	185	21.2	9.85	1.76935e+08	1.86724e+08	8.91249e+07	1.76567e+08	1.77905e+08	1.58737e+08	11.62	20.41	15.66	12.45	20.13	19.79	22	39	39	29	44	44	3	5	4	3	5	5	3	3	3	2	4	4
Q8CY68	PHB domain-containing protein OS=Streptococcus pneumoniae (strain ATCC BAA-255 / R6) OX=171101 GN=spr1941 PE=4 SV=1	39	9	41	9	1	335	36.3	5.14	1.76278e+08	1.94772e+08	1.35462e+08	1.44149e+08	1.20555e+08	1.13409e+08	37.23	39.15	26.06	22.05	18.27	25.81	28	37	23	20	23	30	9	9	7	5	5	6	7	8	6	5	5	6
Q8DR07	Alkaline shock protein OS=Streptococcus pneumoniae (strain ATCC BAA-255 / R6) OX=171101 GN=asp23 PE=4 SV=1	56	4	11	4	1	121	12.9	4.84	1.76268e+08	1.68326e+08	1.07257e+08	6.99318e+07	9.81245e+07	1.16549e+08	15.47	2.48	1.96	1.95	1.82	5.45	56	7	7	7	7	27	5	1	1	1	1	2	4	1	1	1	1	2
P65509	NH(3)-dependent NAD(+) synthetase OS=Streptococcus pneumoniae (strain ATCC BAA-255 / R6) OX=171101 GN=nadE PE=3 SV=1	55	9	29	9	1	274	30.1	5.22	1.75812e+08	1.69696e+08	1.71127e+08	2.04204e+08	1.93639e+08	2.20324e+08	6.72	24.78	9.96	35.97	26.14	29.25	7	35	14	43	28	22	2	6	3	8	6	4	2	6	3	7	5	3
Q8CZ91	Uncharacterized protein OS=Streptococcus pneumoniae (strain ATCC BAA-255 / R6) OX=171101 GN=spr0169 PE=4 SV=1	24	5	58	5	1	234	26.6	7.55	1.73379e+08	1.06833e+08	9.66269e+07	1.24672e+08	1.68511e+08	120970445	59.49	36.46	17.48	42.34	54.56	42.78	24	24	24	24	24	24	12	9	5	9	12	11	5	5	4	5	5	5
Q8DPI9	DNA topoisomerase 1 OS=Streptococcus pneumoniae (strain ATCC BAA-255 / R6) OX=171101 GN=topA PE=3 SV=1	30	14	39	14	1	701	79.3	9.16	1.72683e+08	1.56349e+08	1.35592e+08	1.80691e+08	1.85532e+08	1.84513e+08	21.02	14.97	19.1	37.48	8.65	27.11	14	10	11	18	5	17	7	5	5	10	3	9	7	5	5	8	3	8
Q8DNA3	Uncharacterized protein OS=Streptococcus pneumoniae (strain ATCC BAA-255 / R6) OX=171101 GN=spr1840 PE=4 SV=1	17	2	18	2	1	99	11	5.45	1.71188e+08	1.55138e+08	6.89235e+07	4.67072e+07	8.2243e+07	75825250	9.02	11.1	7.73	7.88	2.91	7.39	17	17	11	17	11	11	4	4	3	3	1	3	2	2	1	2	1	1
P0A3C6	3-oxoacyl-[acyl-carrier-protein] synthase 3 OS=Streptococcus pneumoniae (strain ATCC BAA-255 / R6) OX=171101 GN=fabH PE=3 SV=1	38	7	31	7	1	324	34.9	5.02	1.70963e+08	1.86628e+08	1.98129e+08	1.95391e+08	1.77383e+08	1.67381e+08	25.35	18.75	14.83	19.79	19.06	15.59	27	18	14	17	21	20	5	5	4	6	6	5	5	5	4	4	5	4
Q8DPT2	Uncharacterized protein OS=Streptococcus pneumoniae (strain ATCC BAA-255 / R6) OX=171101 GN=ABC-NBD PE=4 SV=1	12	6	32	6	1	633	72	4.93	1.69816e+08	2.01641e+08	1.21552e+08	8.5656e+07	1.46277e+08	1.69084e+08	19.61	18.8	11.2	13.62	19.87	14.28	10	10	9	10	10	10	6	6	4	5	6	5	5	5	4	5	5	5
Q8DQA4	ABC transporter domain-containing protein OS=Streptococcus pneumoniae (strain ATCC BAA-255 / R6) OX=171101 GN=ABC-NBD PE=4 SV=1	39	8	29	8	1	263	29.2	4.86	1.67517e+08	2.27548e+08	1.68803e+08	1.71975e+08	1.34805e+08	200665681	16.77	15.23	11.1	21.03	6.97	6.03	26	26	22	22	13	15	7	5	4	7	3	3	5	5	4	4	3	3
Q8DR26	Endonuclease MutS2 OS=Streptococcus pneumoniae (strain ATCC BAA-255 / R6) OX=171101 GN=mutS2 PE=3 SV=1	29	18	60	18	1	778	87.5	6.87	1.66473e+08	2.06059e+08	2.28046e+08	3.0267e+08	3.45787e+08	4.78573e+08	25.49	28.24	26.99	38.79	43.43	50.08	14	13	14	16	15	21	7	9	8	10	11	15	7	8	8	9	9	14
Q8DN28	Carbamate kinase OS=Streptococcus pneumoniae (strain ATCC BAA-255 / R6) OX=171101 GN=arcC PE=3 SV=1	51	11	52	11	1	315	33.6	5.03	1.66426e+08	1.19728e+08	5.29629e+07	1.68681e+08	1.87598e+08	1.39772e+08	44.94	31	18.19	56.96	22.49	41.95	46	32	16	50	16	32	10	8	6	12	6	10	8	6	4	9	3	7
Q8DN15	Regulator of fucose operon OS=Streptococcus pneumoniae (strain ATCC BAA-255 / R6) OX=171101 GN=fcsR PE=4 SV=1	21	5	27	5	1	257	29.3	6.32	1.64337e+08	2.04012e+08	2.0748e+08	2.16356e+08	1.17411e+08	145726335	10.68	8.09	12.17	14.12	12.08	11.94	18	13	18	21	21	21	5	3	4	5	5	5	4	3	4	5	5	5
Q8DPA7	N-acetyl-glucosamine matabolism OS=Streptococcus pneumoniae (strain ATCC BAA-255 / R6) OX=171101 GN=nagD PE=4 SV=1	33	6	44	6	1	257	28.2	4.83	1.64278e+08	1.367e+08	9.41425e+07	1.11863e+08	1.32388e+08	9.37779e+07	31.99	38.94	24.71	26.25	29	29.53	29	29	26	27	24	26	8	9	6	7	7	7	5	5	4	5	4	4
Q8DQH3	Cell division protein FtsX OS=Streptococcus pneumoniae (strain ATCC BAA-255 / R6) OX=171101 GN=ftsX PE=3 SV=1	29	9	38	9	1	329	36.6	8.9	1.6308e+08	2.28054e+08	1.33568e+08	2.28823e+08	3.53992e+08	318321582	24.94	32.45	24.22	8.73	24.63	15.92	22	25	19	11	19	21	7	9	7	3	7	5	6	7	5	3	6	5
Q8CY77	Uncharacterized protein OS=Streptococcus pneumoniae (strain ATCC BAA-255 / R6) OX=171101 GN=spr1912 PE=4 SV=1	48	5	43	5	1	103	11.4	7.23	1.61995e+08	9.90908e+07	1.28745e+08	1.17208e+08	1.08776e+08	9.13701e+07	13.93	27.94	28.04	27.78	4.97	20.2	17	37	40	40	24	37	4	11	11	8	2	7	2	4	4	4	2	4
Q8CZ89	UPF0297 protein spr0175 OS=Streptococcus pneumoniae (strain ATCC BAA-255 / R6) OX=171101 GN=spr0175 PE=3 SV=1	58	4	34	4	1	88	10.2	5.01	1.61836e+08	1.35111e+08	6.78908e+07	1.09122e+08	5.51233e+07	49963634	32.11	21.8	19.07	26.69	22.84	21.39	58	53	53	53	53	53	7	5	5	6	5	6	4	3	3	3	3	3
Q8DP78	Thioredoxin reductase OS=Streptococcus pneumoniae (strain ATCC BAA-255 / R6) OX=171101 GN=trxB PE=3 SV=1	45	10	48	10	1	303	33.1	4.88	1.60884e+08	2.23294e+08	1.90193e+08	3.44333e+08	2.92967e+08	366146645	16.66	30.89	15.75	28.39	33.14	24.37	25	26	14	35	25	27	6	9	4	10	10	9	6	7	3	8	7	7
Q8DPE0	Adapter protein MecA OS=Streptococcus pneumoniae (strain ATCC BAA-255 / R6) OX=171101 GN=mecA PE=3 SV=1	46	8	40	8	1	245	28.3	4.4	1.60279e+08	1.52509e+08	1.25952e+08	1.01917e+08	1.328e+08	160390239	29.08	35.77	11.02	19.7	12.82	30.46	38	41	15	27	15	45	7	9	5	5	5	9	5	7	3	4	3	7
Q8CYS0	Uncharacterized protein OS=Streptococcus pneumoniae (strain ATCC BAA-255 / R6) OX=171101 GN=spr1000 PE=4 SV=1	35	4	21	4	1	115	13.5	8.92	1.57804e+08	3.06216e+08	2.87095e+08	2.3734e+08	1.95928e+08	2.44091e+08	2.32	11.23	4.39	4.86	5.22	7.54	18	35	16	35	26	35	3	5	2	4	3	4	2	4	2	4	3	4
Q8DPR0	Dihydrolipoyl dehydrogenase OS=Streptococcus pneumoniae (strain ATCC BAA-255 / R6) OX=171101 GN=acoL PE=3 SV=1	28	11	43	11	1	567	60.4	4.92	1.56835e+08	2.06038e+08	1.97857e+08	2.60377e+08	1.78061e+08	2.43262e+08	27.31	32.74	6.38	37.97	28.72	33.44	13	18	6	20	17	19	5	9	3	9	8	9	4	6	3	7	6	7
Q8DPI3	Ribulose-5-phosphate reductase OS=Streptococcus pneumoniae (strain ATCC BAA-255 / R6) OX=171101 GN=tarJ PE=1 SV=1	21	6	17	6	1	346	39.5	6.3	1.55966e+08	1.35598e+08	1.04267e+08	1.39897e+08	8.87234e+07	135251705	13.33	8.12	4.74	3.92	4.06	3.54	16	13	5	5	5	5	4	5	2	2	2	2	4	5	2	2	2	2
Q8DRF9	Methionine import ATP-binding protein MetN OS=Streptococcus pneumoniae (strain ATCC BAA-255 / R6) OX=171101 GN=metN PE=3 SV=1	24	7	27	7	1	353	38.7	6.55	1.55585e+08	1.68841e+08	1.93676e+08	1.18339e+08	1.98851e+08	1.50306e+08	18.46	11.64	14.19	9.29	7.71	9.89	20	13	17	14	9	9	7	4	5	4	3	4	6	4	5	4	3	3
P65467	UDP-N-acetylenolpyruvoylglucosamine reductase OS=Streptococcus pneumoniae (strain ATCC BAA-255 / R6) OX=171101 GN=murB PE=3 SV=1	27	7	22	7	1	316	34.5	6.99	1.55339e+08	1.44117e+08	6.73045e+07	2.0499e+08	2.03476e+08	1.85908e+08	12.66	4.34		9.25	9.65	9.23	22	5		14	15	12	5	2		4	6	5	5	2		4	5	4
Q8DQ39	Lactoylglutathione lyase OS=Streptococcus pneumoniae (strain ATCC BAA-255 / R6) OX=171101 GN=lguL PE=4 SV=1	31	3	20	3	1	143	16.5	5.11	1.55124e+08	2.12134e+08	1.9864e+08	3.73401e+08	3.56183e+08	408067148	4.58	12.49	8.97	14.28	9.94	13.51	15	31	31	31	22	31	1	4	4	4	3	4	1	3	3	3	2	3
Q8DR01	ABC transporter ATP-binding protein-glutamine OS=Streptococcus pneumoniae (strain ATCC BAA-255 / R6) OX=171101 GN=glnQ PE=4 SV=1	30	6	30	6	1	246	27.9	6.16	1.54507e+08	2.24072e+08	2.72876e+08	2.12443e+08	1.74901e+08	2.45821e+08	15.29	33.71	15.02	22.02	18.53	17.54	17	26	21	21	20	22	3	8	4	5	5	5	3	5	4	4	3	4
Q8DNI8	Phosphoesterase OS=Streptococcus pneumoniae (strain ATCC BAA-255 / R6) OX=171101 GN=spr1694 PE=3 SV=1	41	5	28	5	1	173	19.9	5.39	1.52855e+08	1.91494e+08	1.79528e+08	2.14871e+08	1.95497e+08	236421487	22.78	19.28	16.42	21.54	11.87	20.17	36	28	36	36	26	41	5	4	5	5	3	6	4	3	4	4	3	5
Q8DNR7	Methionyl-tRNA formyltransferase OS=Streptococcus pneumoniae (strain ATCC BAA-255 / R6) OX=171101 GN=fmt PE=3 SV=1	44	8	35	8	1	311	34	5.47	1.51582e+08	1.1999e+08	1.08661e+08	1.38061e+08	6.33814e+07	9.68663e+07	23.86	37.88	23.62	30.99	13.49	17.05	16	41	24	27	16	12	5	10	6	7	3	4	3	7	4	4	3	2
Q8DQV1	Ribosome-binding factor A OS=Streptococcus pneumoniae (strain ATCC BAA-255 / R6) OX=171101 GN=rbfA PE=3 SV=2	49	5	30	5	1	116	13.3	9.17	1.50835e+08	1.72575e+08	1.06462e+08	1.6449e+08	1.13811e+08	1.88906e+08	20.2	26.54	10.72	17.42	13.94	20.3	33	49	28	49	28	28	5	7	3	4	5	6	4	5	3	4	3	3
Q8DQN1	Ribonuclease Z OS=Streptococcus pneumoniae (strain ATCC BAA-255 / R6) OX=171101 GN=rnz PE=3 SV=1	48	12	50	12	1	309	34.1	6.76	1.50449e+08	1.45179e+08	1.65158e+08	2.98643e+08	3.78706e+08	2.94224e+08	8.65	9.54	9.87	30.41	31.32	27.02	18	17	14	44	36	31	6	5	4	11	13	11	6	5	4	11	10	9
Q8DPZ8	tRNA modification GTPase MnmE OS=Streptococcus pneumoniae (strain ATCC BAA-255 / R6) OX=171101 GN=mnmE PE=3 SV=2	28	9	49	9	1	457	50.5	4.91	1.50241e+08	1.6078e+08	1.65355e+08	1.66024e+08	1.65103e+08	1.9052e+08	35.09	30.36	19.88	23.2	32.26	39.74	22	21	15	16	17	24	8	9	5	7	9	11	6	7	4	5	6	7
Q8DPZ9	4-hydroxy-tetrahydrodipicolinate synthase OS=Streptococcus pneumoniae (strain ATCC BAA-255 / R6) OX=171101 GN=dapA PE=3 SV=1	31	8	28	8	1	311	33.9	4.93	1.46941e+08	2.02804e+08	1.91667e+08	2.05695e+08	1.36083e+08	1.64151e+08	20.58	18.07	5.93	12.3	15.11	14.49	27	21	8	17	13	23	7	5	2	4	4	6	7	5	2	4	3	6
Q8DNQ5	CP-type G domain-containing protein OS=Streptococcus pneumoniae (strain ATCC BAA-255 / R6) OX=171101 GN=spr1594 PE=4 SV=1	51	13	61	13	1	368	41	7.56	1.44451e+08	1.61105e+08	1.43524e+08	1.88918e+08	2.10268e+08	1.57884e+08	35.4	27.23	20.01	50	42.8	55.86	34	33	22	51	43	43	9	8	6	13	11	14	9	8	5	12	11	11
Q8DQG6	Uncharacterized protein OS=Streptococcus pneumoniae (strain ATCC BAA-255 / R6) OX=171101 GN=ABC-NBD PE=4 SV=1	32	11	41	11	1	513	58.4	5.33	1.44158e+08	1.43948e+08	1.31899e+08	1.31068e+08	1.27671e+08	141036675	25.24	26.63	19.8	28.46	30	39.88	19	20	12	21	24	26	5	6	6	7	7	10	5	6	5	7	7	9
Q8DNF6	CylM protein, cytolytic toxin system OS=Streptococcus pneumoniae (strain ATCC BAA-255 / R6) OX=171101 GN=cylM PE=4 SV=1	19	15	42	15	1	996	116.9	6.05	1.43811e+08	1.11528e+08	2.9194e+08	2.09653e+08	5.00958e+08	4.10834e+08	7.98	14.43	8.81	20.28	23.53	46.5	3	5	3	8	8	15	3	5	4	7	9	14	3	4	3	6	8	11
Q8DPD3	UPF0342 protein spr1230 OS=Streptococcus pneumoniae (strain ATCC BAA-255 / R6) OX=171101 GN=spr1230 PE=3 SV=1	46	4	10	4	1	112	12.5	4.88	1.4292e+08	5.30653e+07	4.98288e+07	2.14965e+08	1.2214e+08	1.21819e+08	2.56	6.02	2.23	2.44	6.2	8.16	10	23	10	10	22	32	1	2	1	1	2	3	1	2	1	1	2	3
Q8CWW0	tRNA-specific 2-thiouridylase MnmA OS=Streptococcus pneumoniae (strain ATCC BAA-255 / R6) OX=171101 GN=mnmA PE=3 SV=2	31	8	31	8	1	373	41.6	5.41	1.42538e+08	1.3596e+08	9.65848e+07	1.30928e+08	9.48587e+07	1.28936e+08	29.33	29.11	9.25	20.41	9.91	26.2	25	24	9	18	12	18	6	7	3	5	3	7	5	6	2	4	3	5
Q8DND9	Diaminopimelate decarboxylase OS=Streptococcus pneumoniae (strain ATCC BAA-255 / R6) OX=171101 GN=lysA PE=3 SV=1	25	9	45	9	1	416	46.6	5.25	1.41825e+08	1.17481e+08	1.06655e+08	9.18467e+07	1.27649e+08	1.10593e+08	30.56	42.4	15.53	32.1	37.84	30.13	19	23	12	17	19	18	8	10	4	8	8	7	7	8	4	7	7	6
Q8DPG3	Uncharacterized protein OS=Streptococcus pneumoniae (strain ATCC BAA-255 / R6) OX=171101 GN=spr1176 PE=4 SV=1	40	9	28	9	1	315	35.5	5.66	1.41626e+08	1.15368e+08	1.71129e+08	2.06893e+08	1.53049e+08	2.02425e+08	10.66	14.9	6.67	17.7	14.83	27.35	12	23	6	23	20	29	3	5	3	6	4	7	3	5	2	6	4	6
Q8CYY0	Uncharacterized protein OS=Streptococcus pneumoniae (strain ATCC BAA-255 / R6) OX=171101 GN=spr0763 PE=4 SV=1	59	6	29	6	1	76	8.5	8.32	1.41548e+08	2.72333e+08	1.49384e+08	2.32599e+08	2.39471e+08	270906774	7.7	13.68	5.72	9.43	12.36	9.29	29	59	29	47	47	46	4	6	3	5	7	4	3	6	3	5	5	4
Q8DNS0	Serine/threonine-protein kinase StkP OS=Streptococcus pneumoniae (strain ATCC BAA-255 / R6) OX=171101 GN=stkP PE=1 SV=1	28	14	47	14	1	659	72.2	8.5	1.41256e+08	2.09031e+08	1.98999e+08	1.36399e+08	1.5969e+08	1.74645e+08	14.19	34.64	32.1	27.03	9.13	18.61	11	15	19	15	6	12	6	13	11	8	3	6	5	8	10	7	3	6
P63788	ATP-dependent Clp protease proteolytic subunit OS=Streptococcus pneumoniae (strain ATCC BAA-255 / R6) OX=171101 GN=clpP PE=1 SV=1	43	5	24	5	1	196	21.3	4.88	1.4086e+08	1.32104e+08	6.37577e+07	6.66909e+07	8.28628e+07	8.21234e+07	26.51	15.98	3.5	5.53	3.91	12.27	43	28	10	12	6	28	8	5	2	2	2	5	5	4	2	2	1	4
Q8CZ90	Uncharacterized protein OS=Streptococcus pneumoniae (strain ATCC BAA-255 / R6) OX=171101 GN=spr0174 PE=4 SV=1	28	4	16	4	1	189	21	6.09	1.39751e+08	1.33634e+08	1.0732e+08	1.05475e+08	1.05281e+08	51307919	9.37	10.02	6.77	6	4.13	8.55	21	22	21	15	11	28	3	3	3	2	1	4	3	3	3	2	1	4
Q8DP02	Isochorismatase OS=Streptococcus pneumoniae (strain ATCC BAA-255 / R6) OX=171101 GN=entB PE=4 SV=1	31	4	28	4	1	191	21.4	5.26	1.38003e+08	1.29362e+08	1.32989e+08	1.19269e+08	1.59778e+08	1.9056e+08	7	23.76	14.68	19.7	13.42	23.56	15	31	22	25	31	31	2	7	4	5	4	6	2	4	3	3	4	4
P0A399	D-alanine--D-alanyl carrier protein ligase OS=Streptococcus pneumoniae (strain ATCC BAA-255 / R6) OX=171101 GN=dltA PE=3 SV=1	22	7	28	7	1	516	57.4	4.92	1.36362e+08	1.23555e+08	1.43287e+08	1.08067e+08	6.93783e+07	9.20152e+07	16.16	23.04	17.06	17.36	9.2	8.46	9	20	11	15	11	9	4	7	4	6	3	4	3	6	4	5	3	4
P0A4N2	Maltodextrin transport system permease protein MalC OS=Streptococcus pneumoniae (strain ATCC BAA-255 / R6) OX=171101 GN=malC PE=3 SV=1	9	3	18	3	1	435	48.3	9.45	1.35566e+08	4.64329e+07	4.76481e+07	8.24523e+07	9.30238e+07	7.68938e+07	4.88	9.71	8.01	8.62	5.1	11.01	5	9	7	9	7	9	2	4	3	3	2	4	2	3	2	3	2	3
Q8DQB3	Branched-chain-amino-acid aminotransferase OS=Streptococcus pneumoniae (strain ATCC BAA-255 / R6) OX=171101 GN=ilvE PE=3 SV=1	21	5	28	5	1	340	37.5	5.1	1.35316e+08	1.12158e+08	1.22099e+08	1.10536e+08	1.88789e+08	1.23286e+08	17.02	13.72	9.6	18.41	12.94	16.92	21	17	12	21	21	17	5	4	3	6	5	5	5	4	3	5	5	4
Q8DPA2	HPr kinase/phosphorylase OS=Streptococcus pneumoniae (strain ATCC BAA-255 / R6) OX=171101 GN=hprK PE=3 SV=2	21	7	20	7	1	312	34.8	5.39	1.34935e+08	1.37482e+08	1.00058e+08	1.14534e+08	5.94036e+07	102272818	10.67	15.08	2.25	14.7	2.66	10.55	15	17	4	21	4	14	5	5	1	5	1	3	5	4	1	5	1	3
Q8CWN2	Zinc-binding lipoprotein AdcA OS=Streptococcus pneumoniae (strain ATCC BAA-255 / R6) OX=171101 GN=adcA PE=3 SV=1	29	10	42	10	1	501	56.2	5.16	1.3232e+08	1.04237e+08	1.00521e+08	1.69253e+08	1.52235e+08	1.79542e+08	25.38	23.45	8.8	21.97	21.56	25.96	21	19	11	24	20	21	6	7	4	9	7	9	6	7	4	9	7	8
Q8DQ08	Pneumococcal histidine triad protein D OS=Streptococcus pneumoniae (strain ATCC BAA-255 / R6) OX=171101 GN=phtD PE=1 SV=1	21	14	48	14	1	853	95.2	5.4	1.31795e+08	1.10873e+08	1.00132e+08	1.45558e+08	1.99585e+08	2.55156e+08	13.31	14.01	12.41	24.48	39.19	47.15	4	7	5	12	17	17	4	5	4	9	12	14	4	5	4	8	10	11
P0A4N0	Oligopeptide transport system permease protein AmiD OS=Streptococcus pneumoniae (strain ATCC BAA-255 / R6) OX=171101 GN=amiD PE=3 SV=1	23	8	35	8	1	308	34.6	9.38	1.30483e+08	1.42562e+08	1.63381e+08	1.39389e+08	1.422e+08	1.36519e+08	14.03	14.4	21.45	10.24	19.66	26.59	15	12	15	17	18	18	5	4	5	5	7	9	4	4	4	5	7	7
P66718	Probable DNA-directed RNA polymerase subunit delta OS=Streptococcus pneumoniae (strain ATCC BAA-255 / R6) OX=171101 GN=rpoE PE=3 SV=1	32	3	16	3	1	200	22.7	3.95	1.29868e+08	9.73189e+07	6.16193e+07	8.54136e+07	3.60191e+07	4.70898e+07	29.66	20.64	1.83	17.66	7.03	2.24	32	19	5	19	13	13	5	4	1	3	2	1	3	2	1	2	1	1
P0A2X4	Exodeoxyribonuclease OS=Streptococcus pneumoniae (strain ATCC BAA-255 / R6) OX=171101 GN=exoA PE=3 SV=1	47	7	29	7	1	275	31	5.33	1.28852e+08	1.02309e+08	7.96347e+07	1.33956e+08	1.42606e+08	1.10827e+08	37.39	23.34	4.29	15.86	17.37	21.56	47	23	7	9	9	22	8	5	2	4	5	5	7	3	2	2	2	4
Q8DNY2	P-type ATPase-metal cation transport OS=Streptococcus pneumoniae (strain ATCC BAA-255 / R6) OX=171101 GN=ctpE PE=4 SV=1	24	11	59	11	1	778	85.5	5.95	1.28597e+08	1.18766e+08	1.41018e+08	2.94057e+08	3.30872e+08	3.86361e+08	20.49	17.07	16.48	41.04	53.59	56.56	8	7	7	19	23	24	6	5	6	11	15	16	5	4	5	9	10	11
Q8DRB3	Isoprenyl transferase OS=Streptococcus pneumoniae (strain ATCC BAA-255 / R6) OX=171101 GN=uppS PE=1 SV=2	30	5	29	5	1	252	28.7	6.71	1.27637e+08	8.63554e+07	1.07047e+08	1.13363e+08	8.42702e+07	8.68784e+07	22.38	11.09	14.66	18.67	8.34	11.23	30	17	17	17	13	13	7	4	5	6	2	5	5	3	3	3	2	2
Q8DP77	ABC transporter ATP-binding protein-aspartate/glutamate transport OS=Streptococcus pneumoniae (strain ATCC BAA-255 / R6) OX=171101 GN=ABC-NDB PE=4 SV=1	28	8	31	8	1	247	27.4	6.43	1.27362e+08	1.59343e+08	2.05408e+08	1.41669e+08	1.11623e+08	1.33819e+08	21.27	22.91	13.86	21.44	13.97	9.8	24	24	19	27	26	17	5	6	4	8	5	3	5	5	4	6	5	3
Q8DQP6	Phosphotransferase system sugar-specific EII component OS=Streptococcus pneumoniae (strain ATCC BAA-255 / R6) OX=171101 GN=PTS-EII PE=4 SV=1	23	3	19	3	1	173	19.8	5.01	1.26559e+08	1.31029e+08	1.25918e+08	1.19678e+08	8.99002e+07	101663709	18.27	7.28	7.35	12.06	5.68	8.51	18	23	16	23	16	23	5	3	2	4	2	3	2	3	2	3	2	3
Q8DQG3	Ribosome maturation factor RimM OS=Streptococcus pneumoniae (strain ATCC BAA-255 / R6) OX=171101 GN=rimM PE=3 SV=1	47	6	27	6	1	172	19.8	4.89	1.25544e+08	1.3529e+08	8.83966e+07	1.0129e+08	1.50761e+08	1.33644e+08	16.75	25.44	7.48	20.58	8.96	22.23	26	25	18	40	26	31	5	7	2	5	3	5	4	4	2	5	3	4
Q8DPT6	Riboflavin biosynthesis protein OS=Streptococcus pneumoniae (strain ATCC BAA-255 / R6) OX=171101 GN=mreA PE=3 SV=1	38	8	36	8	1	305	34.5	5.49	1.25127e+08	1.02594e+08	8.25161e+07	1.32133e+08	1.12877e+08	1.18488e+08	15.55	19.08	13.21	21.44	23.47	35.4	22	25	17	26	24	32	5	5	5	6	6	9	5	5	4	6	5	7
P64073	Probable GTP-binding protein EngB OS=Streptococcus pneumoniae (strain ATCC BAA-255 / R6) OX=171101 GN=engB PE=3 SV=1	48	7	21	7	1	195	22.3	8.07	1.22897e+08	1.13599e+08	9.81904e+07	8.85591e+07	9.30285e+07	1.11415e+08	7.74	15.64		4.42	10.73	6.88	28	48		16	27	16	4	7		3	4	3	4	7		3	4	3
Q8DPK7	UvrABC system protein B OS=Streptococcus pneumoniae (strain ATCC BAA-255 / R6) OX=171101 GN=uvrB PE=3 SV=1	22	12	34	12	1	662	75.7	4.96	1.22172e+08	7.2698e+07	7.07272e+07	8.5527e+07	1.03473e+08	1.09718e+08	20.49	15.67	6.84	15.19	9.7	20.11	12	11	9	11	6	16	7	5	4	5	3	10	6	5	4	5	3	9
Q8DQ92	Probable tRNA sulfurtransferase OS=Streptococcus pneumoniae (strain ATCC BAA-255 / R6) OX=171101 GN=thiI PE=3 SV=1	32	9	31	9	1	404	45.1	5.49	1.21357e+08	1.23496e+08	1.61832e+08	1.42054e+08	1.33556e+08	89017542	11.41	22.27	11.37	28.11	9.8	17.7	10	20	15	27	11	19	3	7	4	8	3	6	3	6	4	7	3	5
Q8DPS4	Required for glycogen biosynthesis OS=Streptococcus pneumoniae (strain ATCC BAA-255 / R6) OX=171101 GN=glgD PE=4 SV=1	24	7	28	7	1	379	42.6	6.81	1.21253e+08	1.01954e+08	8.45748e+07	1.27572e+08	9.95429e+07	81351233	23.75	8.96	6.81	14.82	15.13	14.16	20	11	8	16	17	16	6	4	3	5	5	5	5	4	3	5	5	5
Q8DRN7	CoA_binding domain-containing protein OS=Streptococcus pneumoniae (strain ATCC BAA-255 / R6) OX=171101 GN=spr0033 PE=4 SV=1	41	5	25	5	1	145	16.2	5.4	1.21115e+08	1.28647e+08	9.54306e+07	5.8804e+07	4.29354e+07	44182397	10.78	21.01	16.94	20.02	6.71	19.36	30	34	25	41	20	32	3	5	4	6	2	5	3	3	3	5	2	3
Q8DRN3	Phosphate acyltransferase OS=Streptococcus pneumoniae (strain ATCC BAA-255 / R6) OX=171101 GN=plsX PE=1 SV=1	39	9	24	9	1	330	34.9	6.01	1.21036e+08	1.24761e+08	1.5552e+08	1.4453e+08	1.26758e+08	146353827	19.1	15.49	9.56	6.61	3.54	13.43	24	22	12	11	8	17	5	5	4	3	2	5	5	5	3	2	2	4
Q8DQB4	DNA topoisomerase 4 subunit A OS=Streptococcus pneumoniae (strain ATCC BAA-255 / R6) OX=171101 GN=parC PE=3 SV=1	21	16	54	16	1	826	93.4	5.68	1.20896e+08	8.55617e+07	1.12609e+08	1.66238e+08	1.97397e+08	1.45913e+08	24.94	26.64	29.97	28.39	29.96	24.46	13	10	14	10	11	13	9	8	10	9	9	9	9	8	9	7	7	9
Q8DQG4	UPF0109 protein spr0683 OS=Streptococcus pneumoniae (strain ATCC BAA-255 / R6) OX=171101 GN=spr0683 PE=3 SV=1	73	3	32	3	1	79	9	6.05	1.20032e+08	1.17102e+08	7.34487e+07	1.64964e+08	5.77796e+07	73585763	32.44	14.48	15.58	32	20.04	18.43	73	73	73	73	73	73	6	5	4	8	5	4	3	3	3	3	3	3
P64404	33 kDa chaperonin OS=Streptococcus pneumoniae (strain ATCC BAA-255 / R6) OX=171101 GN=hslO PE=3 SV=1	38	9	30	9	1	290	31.6	4.84	1.19339e+08	1.09633e+08	1.4001e+08	1.39034e+08	2.33957e+08	187750193	15.2	12.52	7.68	12.76	9.07	21.51	20	17	15	19	16	31	4	4	3	5	4	10	4	4	3	4	4	8
Q59947	Immunoglobulin A1 protease OS=Streptococcus pneumoniae (strain ATCC BAA-255 / R6) OX=171101 GN=iga PE=3 SV=2	18	27	85	27	1	1963	218.4	5.34	1.19092e+08	1.58527e+08	1.55606e+08	3.62761e+08	3.62406e+08	443110363	10.42	32.02	20.64	52.75	68.96	92.18	2	7	3	11	11	14	3	11	6	17	20	28	3	10	5	15	16	22
Q8DP75	Uncharacterized protein OS=Streptococcus pneumoniae (strain ATCC BAA-255 / R6) OX=171101 GN=spr1316 PE=3 SV=1	68	7	33	7	1	118	13.4	6.13	1.18118e+08	1.12409e+08	1.20327e+08	1.24867e+08	1.09007e+08	1.15685e+08	23.25	13.05	16.18	14	21.28	20.53	67	28	49	35	50	48	6	5	5	5	6	6	5	5	5	4	4	5
P67267	Nucleoid-associated protein spr1010 OS=Streptococcus pneumoniae (strain ATCC BAA-255 / R6) OX=171101 GN=spr1010 PE=3 SV=1	15	2	14	2	1	99	10.9	4.93	1.17718e+08	1.48167e+08	1.45468e+08	1.39358e+08	9.14732e+07	81186764	10.98	6.65	4.66	8.97	9.36	11.66	15	15	15	15	15	15	3	2	1	2	3	3	2	2	1	1	2	2
Q8DPT4	DegV domain-containing protein spr1019 OS=Streptococcus pneumoniae (strain ATCC BAA-255 / R6) OX=171101 GN=spr1019 PE=3 SV=1	24	5	14	5	1	279	30.6	5.3	1.17695e+08	6.99882e+07	6.52247e+07	6.53177e+07	4.68485e+07	2.59442e+07	13.21	6.12	14.38	7.73	3.9	4.31	12	8	16	4	4	4	4	2	4	2	1	1	3	2	3	1	1	1
Q8DNZ9	Lipid II isoglutaminyl synthase (glutamine-hydrolyzing) subunit MurT OS=Streptococcus pneumoniae (strain ATCC BAA-255 / R6) OX=171101 GN=murT PE=1 SV=1	20	6	25	6	1	447	49.5	6.55	1.17277e+08	1.04527e+08	9.44812e+07	1.28996e+08	1.28877e+08	113205571	18.71	13.42	3.43	3.79	7.81	5.83	17	12	3	7	12	8	6	6	1	3	6	3	5	5	1	3	5	3
P0A3Q1	4-alpha-glucanotransferase OS=Streptococcus pneumoniae (strain ATCC BAA-255 / R6) OX=171101 GN=malQ PE=3 SV=1	21	8	31	8	1	505	58	4.83	1.16491e+08	1.15814e+08	1.27702e+08	1.12434e+08	9.98166e+07	1.07904e+08	21.44	17.04	5.76	12.9	15.47	18.92	11	13	2	9	11	14	7	6	3	4	5	6	4	5	2	3	4	5
Q8DP46	Uncharacterized protein OS=Streptococcus pneumoniae (strain ATCC BAA-255 / R6) OX=171101 GN=spr1357 PE=4 SV=1	7	3	12	3	1	388	43.3	9.11	1.1607e+08	9.15992e+07	8.07518e+07	8.42428e+07	1.10037e+08	1.15599e+08	5.71	5.47	2.57	5.35	4.89	5.71	5	5	4	5	5	5	2	2	2	2	2	2	2	2	2	2	2	2
Q8DPY7	Uncharacterized RNA methyltransferase spr0932 OS=Streptococcus pneumoniae (strain ATCC BAA-255 / R6) OX=171101 GN=spr0932 PE=3 SV=1	16	10	32	10	1	543	61.8	7.01	1.16044e+08	1.19222e+08	1.02703e+08	8.88338e+07	1.57339e+08	1.85917e+08	8.91	18.14	8.91	16.23	15.74	19.95	8	12	8	12	10	13	4	6	4	6	5	7	4	5	4	5	4	6
Q8DQY8	Trk transporter NAD+ binding protein-K+ transport OS=Streptococcus pneumoniae (strain ATCC BAA-255 / R6) OX=171101 GN=trkA PE=4 SV=1	33	12	22	12	1	449	49.8	7.56	1.1604e+08	7.71391e+07	6.49391e+07	1.74235e+08	1.24883e+08	1.12444e+08	12.36	4.61	2.06	24.47	4.83	12.59	9	5	2	20	5	12	4	2	1	8	2	5	3	2	1	7	2	5
P0A3R4	DNA mismatch repair protein HexA OS=Streptococcus pneumoniae (strain ATCC BAA-255 / R6) OX=171101 GN=hexA PE=3 SV=1	17	11	42	11	1	844	94.8	5.3	1.15719e+08	1.7176e+08	2.57092e+08	2.19544e+08	1.60526e+08	2.54148e+08	26.37	24.15	15.33	21.16	26.91	24.89	11	12	4	8	11	10	8	7	5	7	7	8	7	7	3	6	6	7
Q8DPN2	Arginine repressor OS=Streptococcus pneumoniae (strain ATCC BAA-255 / R6) OX=171101 GN=ahrC PE=3 SV=1	48	5	18	5	1	143	16.2	5.07	1.14743e+08	1.15802e+08	9.56664e+07	1.43337e+08	1.32419e+08	141012992	15.65	9.24	9.83	15.49	11.48	8.19	39	23	29	39	29	20	4	2	3	4	3	2	4	2	3	4	3	2
Q8DQT8	Phenylalanine--tRNA ligase alpha subunit OS=Streptococcus pneumoniae (strain ATCC BAA-255 / R6) OX=171101 GN=pheS PE=3 SV=2	22	5	28	5	1	348	39.1	5.72	1.14142e+08	1.27926e+08	1.36419e+08	1.6462e+08	1.67083e+08	1.62666e+08	8.46	9.62	7.38	22.61	24.69	20.75	7	13	9	22	16	22	3	3	2	7	7	6	2	3	2	5	4	5
Q8DQ99	D-alanyl-D-alanine carboxypeptidase OS=Streptococcus pneumoniae (strain ATCC BAA-255 / R6) OX=171101 GN=dacA PE=1 SV=1	27	9	26	9	1	413	45.2	4.98	1.14057e+08	1.07857e+08	1.48293e+08	2.91992e+08	3.16071e+08	3.55828e+08				26.51	34.37	32.92				14	22	23				7	10	9				4	7	6
Q8DQ36	Rqc2 homolog RqcH OS=Streptococcus pneumoniae (strain ATCC BAA-255 / R6) OX=171101 GN=rqcH PE=1 SV=2	25	11	29	11	1	551	63.3	8.51	1.13767e+08	1.24077e+08	1.04195e+08	1.64825e+08	1.50704e+08	1.57424e+08	17.49	7.45	8.61	13.71	8.96	14.34	13	6	6	9	10	13	5	3	4	6	5	6	5	3	3	5	5	6
Q8CYB4	Uncharacterized protein OS=Streptococcus pneumoniae (strain ATCC BAA-255 / R6) OX=171101 GN=spr1741 PE=4 SV=1	28	4	17	4	1	202	23.3	7.27	1.12991e+08	1.83156e+08	1.88007e+08	1.75236e+08	1.30392e+08	1.89113e+08	11.68	8.56	10.77	1.99	11.07	5.01	28	23	10	4	23	10	4	3	4	1	3	2	4	3	2	1	3	2
Q8DP21	Uncharacterized protein OS=Streptococcus pneumoniae (strain ATCC BAA-255 / R6) OX=171101 GN=spr1409 PE=4 SV=1	24	5	17	5	1	263	29.5	5.11	1.12886e+08	1.54045e+08	1.31382e+08	8.95009e+07	1.00584e+08	129628020	11.55	7.64	5.12	6.19	10.41	3.54	21	13	8	12	14	5	4	3	2	3	4	1	4	3	2	3	3	1
Q8DNP4	Ribosomal protein L11 methyltransferase OS=Streptococcus pneumoniae (strain ATCC BAA-255 / R6) OX=171101 GN=prmA PE=3 SV=2	27	5	26	5	1	316	34.8	4.39	1.11623e+08	6.3311e+07	5.48614e+07	1.16305e+08	8.92496e+07	5.00024e+07	17.98	15.9	18.35	25.15	21.64	16.86	23	15	18	27	22	16	4	3	4	6	5	4	4	2	3	5	4	3
Q8DNH1	Thioredoxin domain-containing protein OS=Streptococcus pneumoniae (strain ATCC BAA-255 / R6) OX=171101 GN=spr1727 PE=4 SV=1	61	4	20	4	1	105	12.2	4.98	1.10552e+08	5.84695e+07	3.05851e+07	4.37397e+07	4.27389e+07	2.70751e+07	12.45	15.82	6.57	15.33	8.71	15.15	61	61	33	46	33	49	4	4	2	4	2	4	4	4	2	3	2	3
Q8DR56	THUMP domain-containing protein OS=Streptococcus pneumoniae (strain ATCC BAA-255 / R6) OX=171101 GN=spr0333 PE=3 SV=1	25	8	33	8	1	390	43.8	8.84	1.09476e+08	1.1036e+08	1.12492e+08	9.356e+07	6.9493e+07	5.64872e+07	14.6	16.49	23.41	20.42	18.09	10.37	12	11	19	18	14	16	5	4	8	6	5	5	4	3	6	5	4	5
Q8CYD8	Uncharacterized protein OS=Streptococcus pneumoniae (strain ATCC BAA-255 / R6) OX=171101 GN=spr1623 PE=4 SV=1	32	8	25	8	1	190	22.1	9.69	1.09467e+08	1.41092e+08	1.39678e+08	3.8262e+08	7.63225e+08	844579136	5.01	6.54	2.14	9.41	15.57	23.87	9	14	5	18	21	32	2	3	1	4	6	9	2	3	1	4	6	8
P67294	UPF0154 protein spr1697 OS=Streptococcus pneumoniae (strain ATCC BAA-255 / R6) OX=171101 GN=spr1697 PE=3 SV=1	38	3	14	3	1	82	9.1	10.07	1.08954e+08	1.23194e+08	9.14352e+07	8.65379e+07	1.29398e+08	100689352	3.42	5.09	5.49	3.38	3.42	6.15	12	21	38	29	21	38	1	3	3	2	2	3	1	2	3	2	2	3
Q8DNB6	Penicillin-binding protein 2a OS=Streptococcus pneumoniae (strain ATCC BAA-255 / R6) OX=171101 GN=pbp2a PE=4 SV=1	20	11	37	11	1	731	80.7	6.02	1.08775e+08	1.84902e+08	2.51597e+08	1.62802e+08	2.60269e+08	295807826	11.07	15.47	8.2	13.09	26.82	32.02	7	10	6	11	15	15	4	5	3	6	9	10	4	5	3	6	8	8
Q8DP18	Uncharacterized protein OS=Streptococcus pneumoniae (strain ATCC BAA-255 / R6) OX=171101 GN=ABC-NBD PE=4 SV=1	29	12	67	12	1	623	70.9	5.16	1.07567e+08	7.26152e+07	7.17077e+07	1.80161e+08	2.11081e+08	1.58617e+08	32.85	26.14	16.19	44.13	61.73	42.79	22	17	13	24	26	22	9	9	6	13	16	14	9	7	5	10	11	9
Q8DPA0	S-adenosylmethionine:tRNA ribosyltransferase-isomerase OS=Streptococcus pneumoniae (strain ATCC BAA-255 / R6) OX=171101 GN=queA PE=3 SV=2	15	4	29	4	1	342	38.5	5.85	1.07343e+08	1.15869e+08	1.23865e+08	1.02942e+08	2.06694e+08	149353997	14.83	21.54	10.81	10.39	13.16	18.77	15	15	9	13	15	15	5	7	3	4	4	6	4	4	2	3	4	4
P67383	UPF0237 protein spr0217 OS=Streptococcus pneumoniae (strain ATCC BAA-255 / R6) OX=171101 GN=spr0217 PE=3 SV=1	35	3	13	3	1	88	9.7	4.56	1.06495e+08	1.29759e+08	3.57357e+07	1.25166e+08	9.95292e+07	121776904	7.49	5.08	5.02	5.21	5.02	4.78	35	24	24	24	24	24	3	2	2	2	2	2	3	2	2	2	2	2
Q8DN14	Transcriptional repressor for Zn(2+)-responsive expression OS=Streptococcus pneumoniae (strain ATCC BAA-255 / R6) OX=171101 GN=adcR PE=4 SV=1	13	3	10	3	1	166	18.9	7.02	1.06399e+08	6.53225e+07	8.55973e+07	1.02532e+08	7.27504e+07	78906160	4.65	4.25	2.15	2.28	5.22	2.46	13	12	12	6	13	6	2	2	2	1	2	1	2	2	2	1	2	1
Q8DRF4	Putative NrdI-like protein OS=Streptococcus pneumoniae (strain ATCC BAA-255 / R6) OX=171101 GN=spr0156 PE=4 SV=2	34	5	33	5	1	156	17.7	5.55	1.06286e+08	9.12174e+07	5.83568e+07	1.50363e+08	1.22442e+08	1.27195e+08	13.9	9.57	12.4	15.27	11.82	15.63	29	24	24	29	29	24	6	4	5	6	6	6	4	3	3	4	4	3
Q8DR95	Uncharacterized protein OS=Streptococcus pneumoniae (strain ATCC BAA-255 / R6) OX=171101 GN=spr0263 PE=4 SV=1	26	5	21	5	1	270	30.7	5.43	1.06259e+08	8.89303e+07	7.80426e+07	8.32426e+07	6.5201e+07	8.81695e+07	7.15	17.24	10.74	17.22	6.22	18.02	13	16	13	22	13	13	2	5	3	4	2	5	2	4	3	3	2	3
Q8DNG0	Regulator of lytRABC operon OS=Streptococcus pneumoniae (strain ATCC BAA-255 / R6) OX=171101 GN=lytR PE=4 SV=1	24	5	32	5	1	338	37.5	5.2	1.05856e+08	9.94545e+07	6.15049e+07	6.61933e+07	1.19726e+08	8.87836e+07	23.73	36.9	3.8	21.17	36.66	24.42	21	21	4	18	18	20	5	9	1	4	7	6	4	4	1	3	3	4
Q8DN06	tRNA-dihydrouridine synthase OS=Streptococcus pneumoniae (strain ATCC BAA-255 / R6) OX=171101 GN=spr1994 PE=3 SV=1	35	9	36	9	1	336	37.1	6.25	1.05856e+08	8.2771e+07	6.57419e+07	1.0911e+08	1.51507e+08	1.35001e+08	6.91	21.94	14.13	31.65	16.8	33.78	10	26	20	32	16	31	2	6	4	9	5	10	2	6	4	8	4	8
Q8DRB7	Glycerol dehydrogenase, NAD+ dependent OS=Streptococcus pneumoniae (strain ATCC BAA-255 / R6) OX=171101 GN=gldA PE=4 SV=1	30	5	20	5	1	362	39.2	5.26	1.04819e+08	5.45801e+07	5.2006e+07	3.98355e+07	4.21065e+07	3.09741e+07	16.48	16.44	22.66	9.82	9.78	6.82	22	17	10	10	10	10	4	4	6	2	2	2	3	4	2	2	2	2
Q8CZC0	Uncharacterized protein OS=Streptococcus pneumoniae (strain ATCC BAA-255 / R6) OX=171101 GN=spr0086 PE=4 SV=1	19	4	22	4	1	354	40.3	4.79	1.04733e+08	9.27779e+07	8.69059e+07	9.96933e+07	1.05861e+08	9.42026e+07	14.13	19.62	8.11	13.37	9.2	21.79	16	15	15	15	11	15	3	4	3	4	4	4	3	3	3	3	3	3
P65537	Nucleoside diphosphate kinase OS=Streptococcus pneumoniae (strain ATCC BAA-255 / R6) OX=171101 GN=ndk PE=3 SV=1	64	6	23	6	1	137	15.4	5.17	1.04105e+08	9.12356e+07	8.84307e+07	6.62317e+07	2.62313e+07	49561179	28.88	26.29	13.97	12.99	6.15	11.41	64	64	51	35	17	40	7	6	4	2	1	3	5	6	4	2	1	3
Q8DMZ7	NMT1 domain-containing protein OS=Streptococcus pneumoniae (strain ATCC BAA-255 / R6) OX=171101 GN=spr2003 PE=4 SV=1	35	9	32	9	1	335	37.8	5.57	1.03115e+08	1.10121e+08	1.09187e+08	1.75629e+08	1.52826e+08	1.90422e+08	11.66	13.25	6.2	32.8	29.41	41.14	15	16	6	24	25	31	3	4	1	8	6	10	3	4	1	6	5	8
Q8DNQ6	CRM domain-containing protein OS=Streptococcus pneumoniae (strain ATCC BAA-255 / R6) OX=171101 GN=spr1593 PE=4 SV=1	46	2	31	2	1	103	11.7	9.64	1.03031e+08	6.8564e+07	5.84019e+07	4.35914e+07	9.36708e+07	7.52389e+07	22.41	19.63	5.57	28.25	21.38	22.06	46	46	46	46	46	46	5	5	3	7	5	6	2	2	2	2	2	2
Q8DNI6	Phosphotransferase system, trehalose-specific IIBC component OS=Streptococcus pneumoniae (strain ATCC BAA-255 / R6) OX=171101 GN=treP PE=4 SV=1	5	3	17	3	1	705	75.7	5.47	1.00903e+08	9.1662e+07	7.61831e+07	9.98608e+07	9.22368e+07	7.6506e+07	7.57	3.98	7.24	13.87	6.95	6.32	4	3	5	4	4	5	2	3	4	3	2	3	2	2	3	2	2	3
Q8DP48	ABC transporter membrane-spanning permease-glutamine transport OS=Streptococcus pneumoniae (strain ATCC BAA-255 / R6) OX=171101 GN=glnP PE=3 SV=1	10	2	15	2	1	232	26.1	9.73	1.00574e+08	8.30489e+07	6.80353e+07	2.65814e+07	6.45144e+07	6.13632e+07	5.25	4.98	2.91	7.74	4.47	4.72	10	10	10	10	10	10	2	4	2	3	2	2	2	2	2	2	2	2
Q8DNC6	Usp domain-containing protein OS=Streptococcus pneumoniae (strain ATCC BAA-255 / R6) OX=171101 GN=spr1810 PE=4 SV=1	35	5	27	5	1	171	19.1	5.41	1.0055e+08	1.20254e+08	1.27215e+08	1.00622e+08	8.76358e+07	1.12483e+08	8.28	23.53	5.06	6.64	5.15	16.19	22	29	16	16	11	29	5	8	3	3	2	6	4	4	3	3	2	4
Q8DQD6	Uncharacterized protein OS=Streptococcus pneumoniae (strain ATCC BAA-255 / R6) OX=171101 GN=spr0726 PE=4 SV=1	57	4	20	4	1	76	8.8	4.46	1.00258e+08	6.68414e+07	3.71934e+07	6.00155e+07	5.53217e+07	4.78178e+07	13.83	19.97	3.06	19.26	2.63	2.76	57	47	30	47	17	17	7	6	1	4	1	1	4	3	1	3	1	1
Q8DPL4	Similar to C-terminal region of the Dfp protein OS=Streptococcus pneumoniae (strain ATCC BAA-255 / R6) OX=171101 GN=dfp C-terminus PE=4 SV=1	38	6	24	6	1	234	26.3	6.52	9.86654e+07	9.22551e+07	1.01378e+08	9.15491e+07	9.88454e+07	79841151	17.5	16	7.72	7.63	7.03	16.34	29	34	12	17	12	24	6	6	2	3	2	5	5	5	2	3	2	4
P67414	Uridine kinase OS=Streptococcus pneumoniae (strain ATCC BAA-255 / R6) OX=171101 GN=udk PE=3 SV=1	36	4	24	4	1	212	24.5	5.87	9.83819e+07	8.41559e+07	7.19766e+07	5.76566e+07	6.36057e+07	5.75717e+07	24.54	15.52	13.82	19.4	16.41	6.26	26	25	25	36	25	14	5	4	4	5	4	2	3	3	3	4	3	2
Q8DNS9	Fructokinase OS=Streptococcus pneumoniae (strain ATCC BAA-255 / R6) OX=171101 GN=scrK PE=4 SV=1	44	10	41	10	1	295	31.9	6.14	9.83727e+07	6.9991e+07	5.0924e+07	1.09216e+08	1.51743e+08	1.55235e+08	21.46	20.1	7.74	27.93	33.77	42.62	24	26	14	27	27	44	5	6	3	7	8	12	4	5	3	6	6	9
Q8DQV4	DUF448 domain-containing protein OS=Streptococcus pneumoniae (strain ATCC BAA-255 / R6) OX=171101 GN=spr0479 PE=4 SV=1	22	2	3	2	1	97	11.2	9.61	9.77227e+07	5.53953e+07	5.76658e+07	5.85109e+07	8.17307e+07	46025439		3.24	0					22	10					2	1					2	1
Q7ZAK4	Autolysin (N-acetylmuramoyl-L-alanine amidase) OS=Streptococcus pneumoniae (strain ATCC BAA-255 / R6) OX=171101 GN=lytA PE=4 SV=1	19	7	31	7	1	318	36.5	5.34	9.76752e+07	1.64416e+08	1.56692e+08	2.77346e+08	2.41469e+08	252123131	8.8	10.39	9.27	17.52	6.9	9.25	12	16	13	19	11	9	5	5	4	8	5	4	4	5	4	6	4	3
Q8DPG9	HD domain-containing protein OS=Streptococcus pneumoniae (strain ATCC BAA-255 / R6) OX=171101 GN=spr1169 PE=4 SV=1	15	5	29	5	1	466	54.3	5.87	9.75141e+07	8.98088e+07	7.61365e+07	6.89982e+07	9.93284e+07	90949859	19.82	23.48	14.66	11.79	11.59	19.26	10	15	9	10	10	13	6	7	4	3	4	5	4	5	3	3	4	4
Q8DQ91	Type I restriction modification enzyme methylase subunit OS=Streptococcus pneumoniae (strain ATCC BAA-255 / R6) OX=171101 GN=hsdM PE=4 SV=1	30	10	21	10	1	497	56.6	5.14	9.67369e+07	8.40353e+07	6.58133e+07	8.94156e+07	7.09952e+07	7.07367e+07	11.15	14.77	4.81	13.12	8.18	10.4	10	18	5	10	8	13	3	5	2	4	3	4	3	5	2	3	3	4
Q8DNJ8	ABC transporter ATP-binding protein-choline transporter OS=Streptococcus pneumoniae (strain ATCC BAA-255 / R6) OX=171101 GN=proV PE=4 SV=1	35	7	22	7	1	242	27.1	5.05	9.66033e+07	8.07431e+07	8.04964e+07	8.06733e+07	1.2391e+08	9.43559e+07	16.57	3.13		10.24	15.09	16.53	20	10		14	19	25	5	2		4	5	6	4	2		3	4	5
Q8DPP0	Galactose-6-phosphate isomerase subunit LacB OS=Streptococcus pneumoniae (strain ATCC BAA-255 / R6) OX=171101 GN=lacB PE=3 SV=1	46	6	22	6	1	171	18.9	5.76	9.56986e+07	1.01942e+08	1.0163e+08	6.68741e+07	8.61558e+07	76027674	17.43	11.46	14.91	4.74	8.73	7.42	34	20	34	18	13	20	4	4	5	3	3	3	4	3	4	3	2	3
Q8DQ16	5'-methylthioadenosine/S-adenosylhomocysteine nucleosidase OS=Streptococcus pneumoniae (strain ATCC BAA-255 / R6) OX=171101 GN=pfs PE=1 SV=1	18	2	14	2	1	230	24.7	4.68	9.54777e+07	4.65107e+07	3.40813e+07	5.38625e+07	4.67494e+07	4.05242e+07	9.02	14.56	2.97	13.87	2.84	15.96	18	18	4	18	4	18	2	3	1	4	1	3	2	2	1	2	1	2
Q7ZAK3	Putative competence-damage inducible protein OS=Streptococcus pneumoniae (strain ATCC BAA-255 / R6) OX=171101 GN=cinA PE=3 SV=1	15	5	16	5	1	418	45	4.88	9.5066e+07	9.74486e+07	9.40718e+07	1.46337e+08	1.04281e+08	1.46604e+08	8.65	5.37	6.22	8.45	5.21	10.33	9	6	6	8	8	9	3	2	2	3	3	3	3	2	2	3	3	3
Q8DNF7	Transcriptional activator OS=Streptococcus pneumoniae (strain ATCC BAA-255 / R6) OX=171101 GN=plcR PE=4 SV=1	33	8	27	8	1	287	34.1	5.76	9.41772e+07	9.26339e+07	7.08188e+07	7.36218e+07	4.75061e+07	3.25985e+07	16.76	19.42	9.6	15.98	6.32	0	22	26	21	19	9	2	6	7	5	6	2	1	5	6	5	5	2	1
Q8DPR8	Transposase OS=Streptococcus pneumoniae (strain ATCC BAA-255 / R6) OX=171101 GN=spr1038 PE=4 SV=1	19	2	12	2	1	122	14.2	9.73	9.41225e+07	6.89167e+07	8.16627e+07	5.23091e+07	5.75478e+07	69487146	4.55	9.88	11.8	7.37	10.22	5.77	12	12	12	19	19	12	1	2	3	2	3	1	1	1	1	2	2	1
Q8DQA5	DNA polymerase III subunit gamma/tau OS=Streptococcus pneumoniae (strain ATCC BAA-255 / R6) OX=171101 GN=dnaX PE=3 SV=1	27	10	39	10	1	551	60.8	5.39	9.37476e+07	9.16248e+07	7.2526e+07	1.27053e+08	1.46546e+08	1.59722e+08	26.52	21.76	17.18	14.45	26.62	34.73	16	16	11	10	17	25	7	7	5	4	7	9	6	6	4	4	6	9
Q8DQC4	Deoxyribose-phosphate aldolase OS=Streptococcus pneumoniae (strain ATCC BAA-255 / R6) OX=171101 GN=deoC PE=3 SV=1	32	5	16	5	1	220	22.9	5.33	9.36983e+07	9.2613e+07	1.07059e+08	7.20121e+07	1.03056e+08	1.2814e+08	3.92	10.4	10.73	7.62	4.26	18.79	7	12	20	12	11	32	1	3	3	2	2	5	1	2	3	2	2	5
Q8DPR4	Ribosome biogenesis GTPase A OS=Streptococcus pneumoniae (strain ATCC BAA-255 / R6) OX=171101 GN=spr1043 PE=3 SV=1	25	8	24	8	1	283	32.1	8.81	9.33658e+07	1.16915e+08	1.13665e+08	1.4998e+08	7.01554e+07	1.16413e+08	6.62	7.83	4.14	12.57	2.37	7.29	12	16	10	22	10	15	3	5	3	6	3	4	3	5	3	6	3	4
Q8DQ28	Tellurite resistance OS=Streptococcus pneumoniae (strain ATCC BAA-255 / R6) OX=171101 GN=tehB PE=4 SV=1	16	4	12	4	1	288	32.9	4.98	9.10931e+07	1.15021e+08	1.67581e+08	1.32407e+08	8.87889e+07	1.58952e+08	6.66	2.33	4.86	2.56	8.84	8.83	9	5	5	9	13	13	2	1	1	2	3	3	2	1	1	2	3	3
Q8DPV1	Methionine aminopeptidase OS=Streptococcus pneumoniae (strain ATCC BAA-255 / R6) OX=171101 GN=map PE=3 SV=1	34	7	19	7	1	286	31.6	5.03	9.09022e+07	1.97297e+08	1.51642e+08	1.8339e+08	1.70512e+08	1.95572e+08	9.99	10.26	15.69	6.17	6.82	13.36	17	9	22	8	9	19	4	3	4	2	2	4	4	2	4	2	2	4
Q8DQM1	UDP-N-acetylglucosamine--N-acetylmuramyl-(pentapeptide) pyrophosphoryl-undecaprenol N-acetylglucosamine transferase OS=Streptococcus pneumoniae (strain ATCC BAA-255 / R6) OX=171101 GN=murG PE=3 SV=1	35	9	25	9	1	352	39.4	7.17	8.98108e+07	5.5558e+07	4.2539e+07	7.4518e+07	6.90261e+07	6.58377e+07	9.84	15.9	10.75	14.75	14.46	17.11	11	22	18	16	15	20	3	5	4	4	4	5	3	5	4	4	4	5
P67507	tRNA (guanine-N(7)-)-methyltransferase OS=Streptococcus pneumoniae (strain ATCC BAA-255 / R6) OX=171101 GN=trmB PE=3 SV=1	45	7	22	7	1	211	24.4	6.24	8.97402e+07	9.74368e+07	1.10479e+08	1.42778e+08	1.00261e+08	9.62737e+07	9.51	14.55	3.94	9.24	15.04	7.26	26	36	9	18	27	18	4	5	2	3	5	3	4	5	2	3	4	3
Q8DQV6	Ribosome maturation factor RimP OS=Streptococcus pneumoniae (strain ATCC BAA-255 / R6) OX=171101 GN=rimP PE=3 SV=1	32	4	28	4	1	159	17.8	4.73	8.97286e+07	1.03631e+08	1.05427e+08	9.22235e+07	6.98884e+07	1.00963e+08	9.11	14.15	3.5	11.3	11.83	8.58	18	32	13	25	25	13	3	11	1	4	7	2	2	4	1	3	3	1
Q8DN05	Choline binding protein A OS=Streptococcus pneumoniae (strain ATCC BAA-255 / R6) OX=171101 GN=pspC PE=4 SV=1	14	8	30	7	1	701	79	7.83	8.94632e+07	1.12326e+08	6.48809e+07	6.32199e+07	1.33021e+08	1.39421e+08	12.58	11.14	6.31	15.3	19.74	26.61	9	8	8	11	11	13	5	3	3	5	6	8	5	3	3	5	5	7
Q8CYE2	Uncharacterized protein OS=Streptococcus pneumoniae (strain ATCC BAA-255 / R6) OX=171101 GN=spr1611 PE=4 SV=1	19	2	10	2	1	156	18.1	4.01	8.85886e+07	7.85354e+07	3.51359e+07	9.68159e+07	1.12718e+08	83811268	6.52	2.57	3.7	6.34	6.63	5.88	19	11	8	19	19	19	2	1	1	2	2	2	2	1	1	2	2	2
Q8DNR5	Guanylate kinase OS=Streptococcus pneumoniae (strain ATCC BAA-255 / R6) OX=171101 GN=gmk PE=3 SV=1	27	4	30	4	1	208	23.7	4.82	8.85535e+07	1.17478e+08	1.13899e+08	1.38376e+08	1.26925e+08	1.37109e+08	28.66	21.73	6.31	19.6	23.58	21.12	27	22	10	17	17	17	7	5	2	5	6	5	4	3	2	3	3	3
Q8DNE1	Membrane protein insertase YidC 1 OS=Streptococcus pneumoniae (strain ATCC BAA-255 / R6) OX=171101 GN=yidC1 PE=3 SV=1	22	6	22	6	1	308	34	9.7	8.82379e+07	6.15293e+07	1.05386e+08	7.96814e+07	9.58543e+07	8.7779e+07	13.61	17.54	6.18	18.01	5.57	14.55	22	15	8	11	8	18	4	5	2	5	2	4	4	5	2	4	2	4
Q8CYB8	Uncharacterized protein OS=Streptococcus pneumoniae (strain ATCC BAA-255 / R6) OX=171101 GN=spr1730 PE=4 SV=1	17	4	14	4	1	224	24.9	8.22	8.78846e+07	5.13739e+07	9.31706e+07	3.76584e+07	1.4669e+08	62211144	6.56	5.6	4.48	0	6.65	4.56	13	10	13	9	8	8	2	5	2	2	2	1	2	2	2	2	1	1
Q8DNE7	Endopeptidase La OS=Streptococcus pneumoniae (strain ATCC BAA-255 / R6) OX=171101 GN=spr1782 PE=3 SV=1	27	6	21	6	1	345	37.5	5.45	8.66111e+07	9.7934e+07	8.07222e+07	1.39616e+08	9.68127e+07	133424207	6.22	8.56	11.19	13.67	13.14	15.98	8	12	15	18	17	18	2	3	3	4	4	5	2	3	3	4	4	4
Q8DQP7	Cell wall-associated serine proteinase PrtA OS=Streptococcus pneumoniae (strain ATCC BAA-255 / R6) OX=171101 GN=prtA PE=4 SV=1	10	16	30	16	1	2144	240.3	6.16	8.64218e+07	8.49955e+07	5.95901e+07	6.5427e+07	1.29358e+08	1.44784e+08	15.76	5.78		10.38	26.14	30.7	3	1		3	5	8	5	2		3	8	12	5	2		3	7	12
Q8DRA7	Bac_luciferase domain-containing protein OS=Streptococcus pneumoniae (strain ATCC BAA-255 / R6) OX=171101 GN=spr0246 PE=4 SV=1	34	7	24	7	1	349	38.9	5.69	8.63414e+07	8.34847e+07	6.27373e+07	8.04128e+07	7.64919e+07	5.15887e+07	16.19	19.8	2.93	17.84	9.13	17.92	15	19	4	24	13	23	4	5	1	5	4	5	3	4	1	5	3	5
P63896	4-hydroxy-tetrahydrodipicolinate reductase OS=Streptococcus pneumoniae (strain ATCC BAA-255 / R6) OX=171101 GN=dapB PE=3 SV=1	52	7	34	7	1	255	27.8	4.86	8.59348e+07	8.74425e+07	6.64567e+07	1.05997e+08	1.09269e+08	8.38177e+07	11.22	26.49	24.49	33.92	12.22	5.35	21	29	37	40	32	14	5	6	7	9	5	2	4	4	5	6	5	2
P63734	Carbamoyl-phosphate synthase small chain OS=Streptococcus pneumoniae (strain ATCC BAA-255 / R6) OX=171101 GN=carA PE=3 SV=1	20	6	31	6	1	359	39.8	6.42	8.53855e+07	1.2895e+08	1.4181e+08	1.35735e+08	9.27195e+07	117255661	8.92	13.84	15.35	28.4	17.95	19.99	7	12	12	17	20	17	3	4	4	8	6	6	3	4	4	5	5	5
Q8DQF0	Uncharacterized protein OS=Streptococcus pneumoniae (strain ATCC BAA-255 / R6) OX=171101 GN=spr0710 PE=4 SV=1	23	6	24	6	1	356	41.2	5.57	8.53086e+07	7.94208e+07	6.44427e+07	8.98771e+07	5.31172e+07	73533210	17.73	17.75	21.16	13.14	6.37	10.64	13	16	20	13	10	13	4	5	7	3	2	3	3	4	5	3	2	3
Q8DP81	C3-degrading proteinase OS=Streptococcus pneumoniae (strain ATCC BAA-255 / R6) OX=171101 GN=cppA PE=4 SV=1	10	2	5	2	1	246	28.1	4.67	8.48994e+07	5.63668e+07	5.97938e+07	5.30257e+07	3.46058e+07	38086043	7.01	3.38	2.57	2.93			10	5	5	5			2	1	1	1			2	1	1	1
Q7CRB8	Biotin carboxyl carrier protein of acetyl-CoA carboxylase OS=Streptococcus pneumoniae (strain ATCC BAA-255 / R6) OX=171101 GN=accB PE=4 SV=1	18	2	15	2	1	161	17	4.53	8.4805e+07	7.69715e+07	4.3916e+07	7.63351e+07	4.34896e+07	5.84463e+07	12.22	12.8	6.78	11.42	7.87	8.37	18	18	18	18	18	18	3	3	2	3	2	2	2	2	2	2	2	2
Q8DPU6	Glutamine amidotransferase type-1 domain-containing protein OS=Streptococcus pneumoniae (strain ATCC BAA-255 / R6) OX=171101 GN=spr0997 PE=4 SV=1	21	3	13	3	1	229	25.8	5.08	8.47126e+07	7.59805e+07	7.6752e+07	5.47305e+07	3.43595e+07	4.50341e+07	1.87	17.78	10.49	2.06	7.14	4.09	4	21	21	4	16	9	1	4	3	1	2	2	1	3	3	1	2	2
Q8DQH5	Peptide chain release factor 2 OS=Streptococcus pneumoniae (strain ATCC BAA-255 / R6) OX=171101 GN=prfB PE=3 SV=1	32	9	19	9	1	329	37.5	4.89	8.40344e+07	9.05687e+07	8.034e+07	1.02679e+08	1.08374e+08	8.6659e+07	23.62	11.04	7.41	3.77	3.13	8.02	23	16	9	10	5	10	7	4	2	3	1	2	6	4	2	3	1	2
Q8DP61	DEAD RNA helicase OS=Streptococcus pneumoniae (strain ATCC BAA-255 / R6) OX=171101 GN=DEAD PE=4 SV=1	17	4	22	4	1	360	41.3	7.96	8.2876e+07	4.05386e+07	4.11032e+07	6.18666e+07	5.01609e+07	51813642	24.32	11.97	7.57	11.61	17.2	16.58	17	13	8	8	17	12	6	3	2	3	4	4	4	3	2	2	4	3
Q8DQB5	DNA topoisomerase 4 subunit B OS=Streptococcus pneumoniae (strain ATCC BAA-255 / R6) OX=171101 GN=parE PE=1 SV=1	14	7	24	7	1	647	71.6	6.65	8.28131e+07	7.51306e+07	7.66346e+07	9.52995e+07	1.23772e+08	1.06948e+08	10.38	13.14	11.11	9.1	19.83	10.61	5	8	8	4	9	6	3	5	4	3	5	4	3	5	4	3	4	4
Q8DPR1	Lipoate--protein ligase OS=Streptococcus pneumoniae (strain ATCC BAA-255 / R6) OX=171101 GN=lplA PE=4 SV=1	35	8	36	8	1	329	37.7	5.81	8.19598e+07	7.70244e+07	8.75055e+07	1.22292e+08	7.79156e+07	97609987	8.84	11.52	11.8	21.29	30.01	27.44	11	8	13	17	27	20	4	4	5	7	8	8	3	2	4	4	5	4
Q8DPK1	Uncharacterized protein OS=Streptococcus pneumoniae (strain ATCC BAA-255 / R6) OX=171101 GN=spr1124 PE=4 SV=1	42	8	32	8	1	272	30.3	4.59	8.1859e+07	1.16218e+08	1.02684e+08	1.6434e+08	1.43529e+08	8.95287e+07	17.62	12.77	16.82	18.24	7.94	19.4	30	24	30	24	15	28	6	4	7	5	4	6	6	4	6	4	4	5
Q8DQW7	ABC transporter domain-containing protein OS=Streptococcus pneumoniae (strain ATCC BAA-255 / R6) OX=171101 GN=ABC-NBD PE=4 SV=1	28	6	30	6	1	243	27	5.14	8.13994e+07	9.39044e+07	9.93021e+07	1.06648e+08	6.30206e+07	107834090	5.04	16.4	14.7	15.12	20.04	12.24	9	19	12	20	21	20	2	6	6	5	7	4	2	4	3	4	5	4
Q8DQ48	Uncharacterized protein OS=Streptococcus pneumoniae (strain ATCC BAA-255 / R6) OX=171101 GN=spr0847 PE=3 SV=1	12	4	14	4	1	297	33.9	5.86	8.04338e+07	9.55778e+07	1.02686e+08	9.16667e+07	1.77348e+08	1.48598e+08	6.7	0	4.57	4.56	8.84	1.84	10	3	5	7	12	6	3	1	2	2	4	2	3	1	2	2	4	2
Q8DNL4	Uncharacterized protein OS=Streptococcus pneumoniae (strain ATCC BAA-255 / R6) OX=171101 GN=ABC-N PE=4 SV=1	22	8	26	8	1	583	65.6	6.48	7.97669e+07	8.70713e+07	8.76317e+07	7.38006e+07	5.84813e+07	6.75674e+07	28.51	12.01	9.97	13.07	5.64	16.84	17	6	7	10	6	13	7	4	4	4	2	5	6	3	4	4	2	5
Q8DQD3	Bifunctional protein FolD OS=Streptococcus pneumoniae (strain ATCC BAA-255 / R6) OX=171101 GN=folD PE=3 SV=2	28	5	38	5	1	285	30.7	6.54	7.8927e+07	5.77568e+07	3.47672e+07	9.69641e+07	1.61949e+08	112004544	33.96	19.67	10.86	25.51	16.72	25.4	15	21	12	28	18	24	9	4	3	9	7	6	3	3	2	5	4	4
Q8DPL3	Similar to N-terminal region of the Dfp protein OS=Streptococcus pneumoniae (strain ATCC BAA-255 / R6) OX=171101 GN=dfp N-terminus PE=4 SV=1	40	5	14	5	1	183	19.9	6.89	7.89243e+07	7.96913e+07	3.80076e+07	6.45047e+07	3.96655e+07	3.6262e+07	13.27	10.36	6.7	6.27	4	2.13	36	28	16	16	9	7	4	4	2	2	1	1	4	4	2	2	1	1
Q8DQD1	Ribose-5-phosphate isomerase A OS=Streptococcus pneumoniae (strain ATCC BAA-255 / R6) OX=171101 GN=rpiA PE=3 SV=2	15	3	16	3	1	227	24.8	5.06	7.73979e+07	8.54544e+07	9.18369e+07	1.00362e+08	8.7715e+07	9.4152e+07	8.55	5.95	4.35	8.75	10.59	12.1	7	11	9	15	11	15	2	2	2	3	3	4	1	2	2	3	2	3
Q8DN00	Class III stress response-related ATPase, truncation OS=Streptococcus pneumoniae (strain ATCC BAA-255 / R6) OX=171101 GN=spr2000 PE=3 SV=1	15	7	28	7	1	762	84.9	5.94	7.73347e+07	5.97821e+07	5.40913e+07	5.15193e+07	5.17568e+07	4.67743e+07	23.96	33.18	23.1	25.03	6.22	15.53	11	14	8	8	3	7	5	7	6	4	1	5	5	6	4	3	1	3
Q8DR55	Mid-cell-anchored protein Z OS=Streptococcus pneumoniae (strain ATCC BAA-255 / R6) OX=171101 GN=mapZ PE=1 SV=1	23	6	14	6	1	464	51.5	4.81	7.63161e+07	6.96618e+07	7.09015e+07	4.15127e+07	4.89056e+07	5.01567e+07	16.46	11.78	8.77	8.65	6.79	8.7	15	11	8	7	5	7	4	3	2	2	1	2	3	3	2	2	1	2
Q8DQC5	Pyrimidine nucleoside phosphorylase OS=Streptococcus pneumoniae (strain ATCC BAA-255 / R6) OX=171101 GN=pdp PE=3 SV=1	20	6	30	6	1	425	46.1	5.19	7.59979e+07	7.21675e+07	8.15121e+07	9.43904e+07	1.0265e+08	1.23934e+08	21.71	13.69	13.86	10.96	25.38	15.75	17	11	12	11	16	11	6	4	4	4	7	5	5	3	3	3	5	3
Q8CYI5	Uncharacterized protein OS=Streptococcus pneumoniae (strain ATCC BAA-255 / R6) OX=171101 GN=spr1416 PE=4 SV=1	21	2	16	2	1	128	14.9	4.45	7.53504e+07	7.17228e+07	1.0645e+08	6.94064e+07	6.17589e+07	81386137	9.36	6.71	10.03	10.47	5.57	7.09	21	10	21	21	10	10	3	2	4	3	2	2	2	1	2	2	1	1
Q8DPL7	Response regulator OS=Streptococcus pneumoniae (strain ATCC BAA-255 / R6) OX=171101 GN=rr02 PE=4 SV=1	38	7	25	7	1	251	28.9	5.19	7.448e+07	8.07495e+07	5.63298e+07	7.81834e+07	6.50089e+07	7.30121e+07	9.43	21.87	19.81	18.81		20.39	17	29	20	24		19	4	5	5	6		5	3	5	3	4		3
Q8DRD1	Phosphoglycerate mutase 2 paralog OS=Streptococcus pneumoniae (strain ATCC BAA-255 / R6) OX=171101 GN=gpmB PE=4 SV=1	17	3	13	3	1	249	27.9	5.12	7.43769e+07	7.02451e+07	7.24507e+07	2.58343e+07	4.79426e+07	5.01906e+07	7.17	11.98	7.38	9.85	7	4.14	13	17	10	17	10	6	2	3	2	3	2	1	2	3	2	3	2	1
Q8DQD5	ABC transporter membrane-spanning permease-glutamine transport OS=Streptococcus pneumoniae (strain ATCC BAA-255 / R6) OX=171101 GN=glnP PE=3 SV=1	17	3	10	3	1	229	25.2	9.7	7.43261e+07	7.98312e+07	9.53616e+07	5.90824e+07	6.94008e+07	6.42949e+07	2.36	2.8	2.83	2.77	4.98	5.67	7	7	7	10	10	17	1	1	1	2	2	3	1	1	1	2	2	3
P65505	Probable nicotinate-nucleotide adenylyltransferase OS=Streptococcus pneumoniae (strain ATCC BAA-255 / R6) OX=171101 GN=nadD PE=3 SV=1	18	3	12	3	1	209	24.2	5.34	7.38098e+07	3.79844e+07	3.99439e+07	4.45672e+07	4.62076e+07	34711620	9.21	12.1	3.63	8.74	9.58	4.04	16	10	8	10	10	8	3	3	1	2	2	1	2	2	1	2	2	1
Q8DP62	Oxidoreductase OS=Streptococcus pneumoniae (strain ATCC BAA-255 / R6) OX=171101 GN=mocA PE=4 SV=1	17	3	10	3	1	353	39.6	6.58	7.21087e+07	5.64233e+07	3.44617e+07	5.9101e+07	2.85725e+07	4.31291e+07	10.06	13.6	8.5	5.55	3.44	4.62	10	11	12	7	5	5	2	3	2	1	1	1	2	2	2	1	1	1
P63589	3-dehydroquinate dehydratase OS=Streptococcus pneumoniae (strain ATCC BAA-255 / R6) OX=171101 GN=aroD PE=3 SV=1	31	6	24	6	1	225	25.7	4.64	7.1992e+07	1.08174e+08	9.18844e+07	1.49379e+08	1.4475e+08	1.58005e+08	2.82	14.61	8.53	14.11	15.01	13.48	8	28	13	24	21	21	1	5	3	5	5	5	1	5	3	5	4	4
Q8DQ89	Type 1 restriction modification system endonuclease R OS=Streptococcus pneumoniae (strain ATCC BAA-255 / R6) OX=171101 GN=hsdR PE=4 SV=1	9	9	16	9	1	1116	129.2	5.62	7.07285e+07	4.983e+07	4.93975e+07	4.7063e+07	3.68336e+07	2.20049e+07	14.56	11.02	10.78	5.16			6	5	4	2			5	5	4	2			5	5	4	2
Q8DQQ1	VanY domain-containing protein OS=Streptococcus pneumoniae (strain ATCC BAA-255 / R6) OX=171101 GN=spr0554 PE=1 SV=1	31	6	19	6	1	238	26.5	5.22	7.05165e+07	1.025e+08	7.90708e+07	1.30629e+08	1.67026e+08	138519282	15	7.09		4.21	15.17	16.04	14	12		13	20	24	3	2		3	5	6	2	2		3	4	5
P59658	Ribosomal RNA small subunit methyltransferase H OS=Streptococcus pneumoniae (strain ATCC BAA-255 / R6) OX=171101 GN=rsmH PE=3 SV=1	21	5	23	5	1	316	36	6.98	7.04553e+07	6.65575e+07	5.69506e+07	5.0639e+07	8.6114e+07	81562957	12.48	10.79	9.05	5.36	14.35	18.2	13	9	9	9	13	21	4	3	3	3	4	6	3	2	2	2	3	5
Q8DNA7	Phosphotransferase system system, cellobiose-specific IIB component OS=Streptococcus pneumoniae (strain ATCC BAA-255 / R6) OX=171101 GN=ptcB PE=4 SV=1	48	4	13	4	1	102	11.3	7.18	6.93297e+07	7.97238e+07	1.02352e+08	1.01113e+08	6.94061e+07	8.20449e+07	6.47	11.87	0	3.93		2.37	33	48	7	22		22	3	5	1	2		2	3	4	1	2		2
Q8DQD4	ABC transporter ATP-binding protein-glutamine transport OS=Streptococcus pneumoniae (strain ATCC BAA-255 / R6) OX=171101 GN=glnQ PE=4 SV=1	24	5	19	5	1	244	27.1	5.12	6.88537e+07	6.85916e+07	8.55731e+07	6.80209e+07	5.01936e+07	79307008	13.31	4.86	7.67	7.26	9.03	22.5	18	9	14	14	14	24	4	1	2	2	3	7	3	1	2	2	2	5
P67685	Small ribosomal subunit biogenesis GTPase RsgA OS=Streptococcus pneumoniae (strain ATCC BAA-255 / R6) OX=171101 GN=rsgA PE=3 SV=1	32	7	21	7	1	292	33	6.44	6.86669e+07	7.6351e+07	4.86604e+07	1.12142e+08	1.44024e+08	1.38685e+08	13.68	9.18	6.13	11.02	15.88	21.2	18	13	9	14	19	25	4	3	2	3	4	5	4	3	2	3	4	5
Q8CWQ5	UDP-N-acetylmuramoyl-L-alanyl-D-glutamate--L-lysine ligase OS=Streptococcus pneumoniae (strain ATCC BAA-255 / R6) OX=171101 GN=murE PE=3 SV=1	17	7	31	7	1	481	53.8	5.47	6.82152e+07	7.22626e+07	8.71722e+07	5.24887e+07	7.78398e+07	6.78424e+07	15.87	15.56	11.66	5.69	9.26	11.2	9	16	9	8	9	10	6	7	5	4	4	5	4	6	4	4	4	5
P59655	Dihydropteroate synthase OS=Streptococcus pneumoniae (strain ATCC BAA-255 / R6) OX=171101 GN=sulA PE=1 SV=1	22	4	18	4	1	314	34.4	5.07	6.81175e+07	6.06748e+07	5.0038e+07	7.66415e+07	7.39954e+07	45597710	8.66	9.99	8.57	10.31	4.85	8.37	16	14	14	14	7	14	2	4	3	4	2	3	2	3	3	3	2	3
Q8CYH0	Uncharacterized protein OS=Streptococcus pneumoniae (strain ATCC BAA-255 / R6) OX=171101 GN=spr1484 PE=4 SV=1	25	2	18	2	1	99	11	5.45	6.81109e+07	6.30947e+07	3.91313e+07	9.03664e+07	4.57659e+07	46402144	11.09	10.76	9.7	15.01	10.22	6.49	25	25	25	25	25	25	3	3	3	4	3	2	2	2	2	2	2	2
Q8DQV8	APH domain-containing protein OS=Streptococcus pneumoniae (strain ATCC BAA-255 / R6) OX=171101 GN=spr0475 PE=4 SV=1	32	7	15	7	1	264	31.1	8.82	6.76263e+07	6.06668e+07	4.27144e+07	4.90056e+07	3.77319e+07	60044056	20.54	9.14	2.4	4.24		7.04	32	15	5	8		12	6	3	1	2		3	6	3	1	2		3
Q8DQF8	ABC transporter domain-containing protein OS=Streptococcus pneumoniae (strain ATCC BAA-255 / R6) OX=171101 GN=ABC-NBD PE=1 SV=1	43	6	21	6	1	233	25.7	6.37	6.68497e+07	4.25614e+07	2.40606e+07	5.42101e+07	5.06989e+07	6.08613e+07	16.28	13.11	3	13.86	9.07	22.55	27	23	7	29	15	35	4	4	1	4	2	6	4	3	1	4	2	5
Q8DQ07	Pneumococcal histidine triad protein E OS=Streptococcus pneumoniae (strain ATCC BAA-255 / R6) OX=171101 GN=phtE PE=4 SV=1	22	12	27	12	1	1039	114.6	5.85	6.65305e+07	6.27805e+07	3.82978e+07	7.90424e+07	6.63371e+07	1.20146e+08	15.15	13.83	5.25	12.23	20.31	32.49	7	7	3	5	10	14	4	5	2	3	5	8	4	5	2	3	5	7
Q8DQ25	Uncharacterized protein OS=Streptococcus pneumoniae (strain ATCC BAA-255 / R6) OX=171101 GN=spr0883 PE=4 SV=1	32	6	15	6	1	237	26.9	5.27	6.59945e+07	4.15612e+07	3.25854e+07	7.27763e+07	7.8117e+07	7.59181e+07	12.7	6.77		5.04	4.72	16.42	24	11		19	7	26	3	2		3	1	6	3	2		3	1	5
P59656	GTP cyclohydrolase 1 OS=Streptococcus pneumoniae (strain ATCC BAA-255 / R6) OX=171101 GN=folE PE=3 SV=1	33	5	14	5	1	184	20.7	5.82	6.57968e+07	5.61003e+07	5.41256e+07	8.38596e+07	8.18085e+07	7.92729e+07	6.12	4.71	8.4	12.1	6.6	3.38	12	11	17	26	15	7	2	2	3	4	2	1	2	2	3	4	2	1
Q8DQ20	Cys-tRNA(Pro)/Cys-tRNA(Cys) deacylase OS=Streptococcus pneumoniae (strain ATCC BAA-255 / R6) OX=171101 GN=ebsC PE=3 SV=1	42	5	20	5	1	160	17.6	9.2	6.57228e+07	4.44349e+07	3.94501e+07	5.65734e+07	4.86149e+07	40013442	14.38	9.83	2.47	4.95	2.31	7.93	38	28	11	11	7	28	4	5	2	4	1	4	4	4	2	2	1	4
P66525	30S ribosomal protein S21 OS=Streptococcus pneumoniae (strain ATCC BAA-255 / R6) OX=171101 GN=rpsU PE=3 SV=1	48	5	16	5	1	58	7	11.3	6.56688e+07	1.20206e+08	9.59335e+07	7.50505e+07	1.00924e+08	108227940	4.71	7.2	2.74	4.81	5.15	4.52	17	19	17	17	31	33	3	3	1	2	4	3	2	3	1	2	3	3
Q8DPP9	Glutaredoxin-like protein involved in electron transport system for ribonucleotide reductase system NrdEF OS=Streptococcus pneumoniae (strain ATCC BAA-255 / R6) OX=171101 GN=nrdH PE=4 SV=1	63	3	11	3	1	78	8.9	8.46	6.55186e+07	1.06393e+08	6.41723e+07	3.55002e+07	3.60882e+07	55330418	9.14	16.32	10.45	2.94	5.32		50	63	63	19	31		2	4	3	1	1		2	3	3	1	1
Q8DQ46	PhoH-like protein OS=Streptococcus pneumoniae (strain ATCC BAA-255 / R6) OX=171101 GN=phoL PE=4 SV=1	25	5	17	5	1	322	36.2	6.07	6.48723e+07	5.08143e+07	4.43404e+07	7.61169e+07	9.67537e+07	59531919	14.81	8.13	6.58	5.41	14.73	10.53	15	12	12	10	18	12	4	2	2	2	4	3	3	2	2	2	3	2
Q8DND7	Uncharacterized protein OS=Streptococcus pneumoniae (strain ATCC BAA-255 / R6) OX=171101 GN=spr1795 PE=4 SV=1	23	7	30	7	1	432	49.5	5.33	6.43624e+07	5.41205e+07	3.71784e+07	5.51043e+07	7.65337e+07	6.69609e+07	24.42	14.31	8.67	10.36	22.76	15.71	19	15	9	14	19	19	6	5	4	3	6	6	5	5	3	3	5	5
Q8DPV2	Uncharacterized protein OS=Streptococcus pneumoniae (strain ATCC BAA-255 / R6) OX=171101 GN=spr0991 PE=4 SV=1	22	6	16	6	1	425	47.6	8.28	6.41841e+07	4.16569e+07	4.11498e+07	3.68712e+07	3.1821e+07	4.30442e+07	3.55	26.23	3.38	6.52	6.48	8.52	4	19	3	7	8	12	1	7	1	2	2	3	1	5	1	2	2	3
Q8DR52	Choline-binding protein F OS=Streptococcus pneumoniae (strain ATCC BAA-255 / R6) OX=171101 GN=cbpF PE=1 SV=1	22	5	21	5	1	338	39.3	6.81	6.39877e+07	8.20681e+07	7.42151e+07	7.29783e+07	4.89565e+07	4.82415e+07	10.75	16.8	6.58	14.18	8.9	12.55	13	22	9	18	14	17	3	5	2	4	3	4	3	5	2	4	3	4
Q8DMX7	Uncharacterized protein OS=Streptococcus pneumoniae (strain ATCC BAA-255 / R6) OX=171101 GN=spr2028 PE=4 SV=1	14	3	13	3	1	276	30.5	5.19	6.37406e+07	7.94215e+07	7.91131e+07	5.11673e+07	3.95618e+07	74520414	4.94	8.76	6.09	5.88	2.87	9	9	14	8	10	5	14	2	3	2	2	1	3	2	3	2	2	1	3
Q8DQ58	Thymidylate kinase OS=Streptococcus pneumoniae (strain ATCC BAA-255 / R6) OX=171101 GN=tmk PE=3 SV=1	25	3	19	3	1	212	23.3	4.88	6.36436e+07	3.09185e+07	2.35457e+07	3.91467e+07	3.72819e+07	2.90663e+07	20.22	8.91	12	10.86	9.43	3.36	25	13	25	19	13	7	5	3	4	3	3	1	3	2	3	2	2	1
Q8DQF7	Uncharacterized protein OS=Streptococcus pneumoniae (strain ATCC BAA-255 / R6) OX=171101 GN=spr0695 PE=1 SV=1	11	5	26	5	1	419	45.2	5.67	6.34334e+07	7.76488e+07	7.23383e+07	8.05881e+07	9.79582e+07	100908434	12.55	5.4	11.4	12.65	13.64	11.38	11	5	11	11	11	11	5	3	4	5	5	4	5	3	4	5	4	4
Q8DPH7	Uncharacterized protein OS=Streptococcus pneumoniae (strain ATCC BAA-255 / R6) OX=171101 GN=spr1158 PE=4 SV=1	33	5	22	5	1	180	20.4	4.11	6.34164e+07	6.97221e+07	6.5795e+07	8.22318e+07	7.80177e+07	112778748	15.46	13.03	11.34	15.55	11.92	13.17	22	22	18	22	18	29	4	4	3	5	3	3	3	4	2	4	2	3
P0A2V9	Phosphate import ATP-binding protein PstB 3 OS=Streptococcus pneumoniae (strain ATCC BAA-255 / R6) OX=171101 GN=pstB3 PE=1 SV=1	25	5	11	5	1	250	28.1	6.24	6.325e+07	5.20632e+07	6.21159e+07	3.59507e+06	1.77265e+07	8263255	9.38	13.03	9.36				9	25	15				3	5	3				2	4	3
Q8DQW9	Heat-inducible transcription repressor HrcA OS=Streptococcus pneumoniae (strain ATCC BAA-255 / R6) OX=171101 GN=hrcA PE=3 SV=2	26	7	20	7	1	344	39.3	5.27	6.30274e+07	4.70733e+07	5.38986e+07	2.05272e+07	4.09936e+07	2.95055e+07	7.44	10.97	8.72	13.46	7.82	6.1	10	19	10	22	11	8	3	5	3	5	2	2	3	5	3	5	2	2
Q8DPN3	DNA repair protein RecN OS=Streptococcus pneumoniae (strain ATCC BAA-255 / R6) OX=171101 GN=recN PE=3 SV=1	13	5	13	5	1	555	62.8	5.01	6.2721e+07	5.70659e+07	4.73809e+07	4.58995e+07	4.09711e+07	36986017	17.79	10.05	9.92	5.14	2.64	9.19	8	6	6	3	3	8	4	2	2	1	1	3	3	2	2	1	1	3
Q8DPM3	Sortase OS=Streptococcus pneumoniae (strain ATCC BAA-255 / R6) OX=171101 GN=srtA PE=1 SV=1	40	7	21	7	1	247	28.1	5.8	6.20426e+07	6.26763e+07	5.19767e+07	3.12509e+07	6.23278e+07	6.60695e+07	7.37	11.37	15.97	9.63	11.83	9.3	15	18	30	19	22	14	3	4	4	3	4	3	3	4	4	3	4	3
Q8DNW1	Cell division protein SepF OS=Streptococcus pneumoniae (strain ATCC BAA-255 / R6) OX=171101 GN=sepF PE=3 SV=1	27	4	14	4	1	179	20.6	4.93	6.19872e+07	3.58206e+07	2.17705e+07	2.99353e+07	5.61246e+07	2.70613e+07	15.41	10.13		2.57	11.93	10.64	27	27		6	16	27	4	3		1	3	3	4	3		1	3	3
Q8DQW8	HIT domain-containing protein OS=Streptococcus pneumoniae (strain ATCC BAA-255 / R6) OX=171101 GN=spr0458 PE=4 SV=1	56	4	16	4	1	136	15	5.47	6.18842e+07	1.08631e+08	5.41403e+07	7.47452e+07	4.87671e+07	7.05842e+07	10.64	11.43	2.38	5.87	3.6	4.46	56	56	26	40	19	21	4	4	2	3	1	2	4	4	2	3	1	2
Q8DQF4	Aldo_ket_red domain-containing protein OS=Streptococcus pneumoniae (strain ATCC BAA-255 / R6) OX=171101 GN=spr0699 PE=4 SV=1	7	2	10	2	1	309	35.2	6.19	6.09956e+07	6.84891e+07	6.52882e+07	2.80306e+07	4.61516e+07	72093906	5.26	2.89	7.35	3.89	2.5	5.44	7	4	7	4	4	7	2	1	3	1	1	2	2	1	2	1	1	2
Q8DP06	DnaB_2 domain-containing protein OS=Streptococcus pneumoniae (strain ATCC BAA-255 / R6) OX=171101 GN=spr1433 PE=4 SV=1	28	5	27	5	1	225	25.6	4.82	6.08803e+07	4.83077e+07	5.00292e+07	7.01451e+07	5.21504e+07	6.04534e+07	15.01	16.98	12.24	10.37	15.32	14.63	25	28	22	22	28	28	4	5	4	4	5	5	4	5	4	4	5	5
Q8DPM7	Uncharacterized protein OS=Streptococcus pneumoniae (strain ATCC BAA-255 / R6) OX=171101 GN=spr1094 PE=4 SV=1	25	8	23	8	1	424	49.1	5.36	6.03727e+07	6.92297e+07	6.53855e+07	6.56557e+07	7.03902e+07	9.97409e+07	4.78	8.72	2.31	8.44	16.48	15.33	5	12	5	9	20	17	2	4	2	3	6	6	2	4	2	3	6	6
P0A3Y8	Phosphate-specific transport system accessory protein PhoU homolog OS=Streptococcus pneumoniae (strain ATCC BAA-255 / R6) OX=171101 GN=phoU PE=3 SV=1	31	4	13	4	1	216	24.2	4.86	6.02035e+07	5.18812e+07	4.97411e+07	3.86243e+06		392478	16.29	13.63	9.62			0	31	31	15			10	4	5	3			1	4	4	2			1
Q8DP47	Uncharacterized protein OS=Streptococcus pneumoniae (strain ATCC BAA-255 / R6) OX=171101 GN=spr1356 PE=4 SV=1	12	4	9	4	1	414	48.1	4.34	6.00793e+07	5.42273e+07	4.48882e+07	2.21207e+07	7.7911e+07	79285764	3.55		0	2.15	5.11	5.43	4		2	5	6	8	1		1	2	2	3	1		1	2	2	3
Q8CYK9	N-acetyltransferase domain-containing protein OS=Streptococcus pneumoniae (strain ATCC BAA-255 / R6) OX=171101 GN=spr1318 PE=4 SV=1	18	2	5	2	1	164	18.3	4.61	6.00658e+07	5.76307e+07	1.5852e+06	6.70441e+07	1.11241e+08	5.78467e+07	6.63	2.14		2.19	1.76		18	6		6	6		2	1		1	1		2	1		1	1
Q8DQ60	Gamma-glutamyl phosphate reductase OS=Streptococcus pneumoniae (strain ATCC BAA-255 / R6) OX=171101 GN=proA PE=3 SV=1	31	9	37	9	1	420	45.2	5.17	5.96891e+07	5.63748e+07	5.57831e+07	8.3906e+07	5.67993e+07	9.05342e+07	27.56	14.14	12.24	29.53	17.1	21.39	23	18	15	21	17	19	4	6	5	9	5	8	4	5	4	6	5	5
Q8DQR0	Alanine adding enzyme OS=Streptococcus pneumoniae (strain ATCC BAA-255 / R6) OX=171101 GN=murN PE=4 SV=1	19	8	25	8	1	410	47.3	7.47	5.91736e+07	6.2032e+07	7.06798e+07	7.33122e+07	1.34162e+08	128108605	0	11.5	9.9	6.41	14.26	17.01	4	11	6	7	15	16	2	4	3	3	6	7	2	4	2	3	6	7
Q8DRE2	Putative pre-16S rRNA nuclease OS=Streptococcus pneumoniae (strain ATCC BAA-255 / R6) OX=171101 GN=spr0176 PE=3 SV=1	36	5	14	5	1	139	15.6	5.68	5.87256e+07	4.71469e+07	3.00508e+07	5.00262e+07	2.2602e+07	3.04006e+07	14.1	8	10.62	7.85	4.63	7.98	25	18	27	20	11	20	4	2	3	2	1	2	4	2	3	2	1	2
Q8DQ56	Initiation-control protein YabA OS=Streptococcus pneumoniae (strain ATCC BAA-255 / R6) OX=171101 GN=spr0837 PE=3 SV=2	44	3	11	3	1	105	12.4	5.1	5.86099e+07	5.44354e+07	5.25034e+07	4.69547e+07	3.14524e+07	50521194	6.1	12.86		4.73	12.52	0	33	44		24	33	24	2	4		1	3	1	2	3		1	2	1
P0A3L8	Homoserine kinase OS=Streptococcus pneumoniae (strain ATCC BAA-255 / R6) OX=171101 GN=thrB PE=3 SV=1	35	4	14	4	1	289	31.5	6.24	5.80305e+07	3.79212e+07	2.65229e+07	5.70388e+07	5.99241e+07	2.0075e+07	19.33	10.52	5.76	18.85	13.09	7.8	27	35	10	30	22	10	3	4	1	3	2	1	3	4	1	3	2	1
Q8DNL3	Uncharacterized protein OS=Streptococcus pneumoniae (strain ATCC BAA-255 / R6) OX=171101 GN=ABC-N PE=4 SV=1	9	4	13	4	1	594	66.7	5.8	5.60709e+07	5.83908e+07	7.36035e+07	4.3873e+07	4.19977e+07	48936458	8.19	4.38	11.58	7.18	2.86	6.3	7	3	9	5	3	4	3	1	4	2	1	2	3	1	4	2	1	2
Q8DPQ8	TPP-dependent acetoin dehydrogenase beta chain OS=Streptococcus pneumoniae (strain ATCC BAA-255 / R6) OX=171101 GN=acoB PE=4 SV=1	19	4	16	4	1	330	35.8	4.97	5.58352e+07	5.37813e+07	3.6967e+07	7.64318e+07	4.52459e+07	6.3512e+07	15.13	6.68	4.98	14.44	5.47	5.03	19	10	11	11	5	5	4	2	2	4	2	2	3	2	2	3	1	1
Q8DPJ8	Ribonuclease 3 OS=Streptococcus pneumoniae (strain ATCC BAA-255 / R6) OX=171101 GN=rnc PE=3 SV=1	34	6	46	6	1	232	26.2	5.9	5.56503e+07	9.63303e+07	1.05002e+08	9.10283e+07	1.01239e+08	119028263	24.1	26.57	17.12	31.83	41.32	28.55	28	29	34	34	28	29	6	9	7	8	9	7	5	5	5	5	5	5
Q8CZ40	Uncharacterized protein OS=Streptococcus pneumoniae (strain ATCC BAA-255 / R6) OX=171101 GN=spr0488 PE=4 SV=1	31	3	26	3	1	131	14.3	9.99	5.53249e+07	4.78278e+07	2.82853e+07	6.53505e+07	1.77865e+07	2.52727e+07	6.02	13.02	0	15.07	3.59		23	22	8	22	8		2	4	1	11	8		2	2	1	2	1
Q8DNX1	GTP pyrophosphokinase OS=Streptococcus pneumoniae (strain ATCC BAA-255 / R6) OX=171101 GN=relA PE=3 SV=1	9	5	21	5	1	740	84.6	7.81	5.53099e+07	3.18978e+07	3.38436e+07	3.35854e+07	3.18548e+07	3.59759e+07	15.5	11.55	6.8	15.96	8.58	8.54	5	5	3	7	3	5	5	3	3	4	3	3	3	2	2	3	2	2
Q8DQ93	Probable pyridoxal-phosphate dependent aminotransferase OS=Streptococcus pneumoniae (strain ATCC BAA-255 / R6) OX=171101 GN=spr0783 PE=3 SV=1	13	4	17	4	1	380	41.7	7.61	5.50327e+07	4.96417e+07	5.18717e+07	7.3291e+07	7.58152e+07	61990632	3.99	6.88	6.1	6.51	7.72	5.38	6	9	9	9	13	6	2	3	3	3	4	2	2	3	3	3	4	2
Q8DN51	P-type ATPase-metal/cation transport OS=Streptococcus pneumoniae (strain ATCC BAA-255 / R6) OX=171101 GN=ctpC PE=3 SV=1	17	9	29	9	1	690	77.9	5.81	5.49811e+07	4.36934e+07	7.75655e+07	6.68187e+07	4.75121e+07	1.01586e+08	17.19	5.73	9	14.95	11.74	19.53	11	4	7	11	8	14	6	2	4	6	4	7	6	2	4	6	4	7
Q8DRE4	Aminopeptidase P OS=Streptococcus pneumoniae (strain ATCC BAA-255 / R6) OX=171101 GN=pepP PE=3 SV=1	18	4	10	4	1	353	39.3	4.98	5.46878e+07	3.73467e+07	3.48685e+07	3.93464e+07	5.16934e+07	3.13308e+07	10.56	7.76	5.6	1.77	2.05	2.43	12	8	9	3	3	6	3	2	2	1	1	1	3	2	2	1	1	1
Q8DQ15	DUF536 domain-containing protein OS=Streptococcus pneumoniae (strain ATCC BAA-255 / R6) OX=171101 GN=spr0895 PE=4 SV=1	31	4	9	4	1	163	19	4.94	5.32865e+07	5.54045e+07	5.92076e+07	5.4413e+07	6.18915e+07	5.70045e+07	6.2	7.72	2.9	2.8	3.02	3.2	17	23	9	8	8	8	2	3	1	1	1	1	2	3	1	1	1	1
P60935	Undecaprenyl-diphosphatase OS=Streptococcus pneumoniae (strain ATCC BAA-255 / R6) OX=171101 GN=uppP PE=3 SV=1	11	3	5	3	1	281	31.8	9.52	5.31561e+07	5.19076e+07	3.37134e+07	5.17866e+07	7.64e+07	61369910				3.7	5.83	3.19				5	11	5				1	3	1				1	3	1
Q8DN31	Arginine deiminase, truncation OS=Streptococcus pneumoniae (strain ATCC BAA-255 / R6) OX=171101 GN=spr1955 PE=4 SV=1	40	7	18	7	1	247	28.3	4.75	5.19104e+07	4.66606e+07	3.26915e+07	7.9591e+07	8.58114e+07	6.11437e+07	2.75	3.07	3.04	31.45	7.29	11.49	6	6	6	35	15	16	1	1	1	9	3	3	1	1	1	6	3	3
Q8DNT1	ABC transporter ATP-binding protein-Na+ export OS=Streptococcus pneumoniae (strain ATCC BAA-255 / R6) OX=171101 GN=natA PE=4 SV=1	15	5	15	5	1	297	33.8	6.73	5.18557e+07	8.03365e+07	8.84095e+07	1.20201e+08	1.28577e+08	124669060	3.87	4.86	1.87	6.88	9.45	5.42	6	4	3	10	7	9	2	2	1	3	4	3	2	1	1	3	2	3
Q8DRL3	Phosphotransferase system sugar-specific EIIB component OS=Streptococcus pneumoniae (strain ATCC BAA-255 / R6) OX=171101 GN=PTS-EIIB PE=4 SV=1	20	3	6	3	1	158	17.2	8.13	5.09204e+07	6.72528e+07	9.45101e+07	6.36083e+07	5.36244e+07	68593229				5.05	1.91	1.9				20	5	11				3	1	2				3	1	2
Q8DPK0	Uncharacterized protein OS=Streptococcus pneumoniae (strain ATCC BAA-255 / R6) OX=171101 GN=spr1125 PE=4 SV=1	22	4	10	4	1	264	29.5	4.86	5.08662e+07	4.29874e+07	2.74236e+07	4.57364e+07	5.71888e+07	4.38729e+07	10.39		7.56	8.2	8.13	7.36	14		15	13	13	13	2		2	2	2	2	2		2	2	2	2
P63385	UvrABC system protein A OS=Streptococcus pneumoniae (strain ATCC BAA-255 / R6) OX=171101 GN=uvrA PE=3 SV=1	14	10	23	10	1	943	104.1	6.4	5.08329e+07	5.54332e+07	5.86139e+07	5.65205e+07	6.67978e+07	8.79203e+07	8.77	8.85	4.59	9.71	13.67	18.86	5	4	2	4	6	8	3	3	2	4	4	7	3	3	2	4	4	7
Q8DP15	Uncharacterized protein OS=Streptococcus pneumoniae (strain ATCC BAA-255 / R6) OX=171101 GN=spr1418 PE=4 SV=1	21	4	15	4	1	259	27.9	8.02	4.98038e+07	6.51452e+07	6.42328e+07	3.63361e+07	2.71658e+07	44249348	14.5	10.96	2.72	6.39	6.57	11.61	21	16	4	10	10	16	4	3	1	2	2	3	4	3	1	2	2	3
P66731	DNA-directed RNA polymerase subunit omega OS=Streptococcus pneumoniae (strain ATCC BAA-255 / R6) OX=171101 GN=rpoZ PE=3 SV=1	42	3	16	3	1	103	11.8	6.6	4.93772e+07	1.10858e+08	7.20466e+07	7.95264e+07	7.00265e+07	1.00654e+08	5.72	7.98	9.6	6.72	5.52	10.66	23	23	42	23	23	42	2	3	3	3	2	3	2	2	3	2	2	3
Q8DQL6	Orotidine 5'-phosphate decarboxylase OS=Streptococcus pneumoniae (strain ATCC BAA-255 / R6) OX=171101 GN=pyrF PE=3 SV=1	18	3	8	3	1	233	25.4	5.27	4.93107e+07	3.68643e+07	2.99145e+07	2.71303e+07	1.55452e+07	5.27639e+06	11.21	10.53		8.11			18	18		12			3	3		2			3	3		2
Q8DPH2	Uracil permease OS=Streptococcus pneumoniae (strain ATCC BAA-255 / R6) OX=171101 GN=pyrP PE=4 SV=1	11	3	14	3	1	439	46.2	8.95	4.91599e+07	5.16081e+07	4.29954e+07	4.4551e+07	6.14282e+07	45012994	8.93	3.9	3.98	6.23	6.41	9.16	6	5	11	6	6	6	3	1	3	2	2	3	2	1	3	2	2	2
Q8CZ93	Uncharacterized protein OS=Streptococcus pneumoniae (strain ATCC BAA-255 / R6) OX=171101 GN=spr0155 PE=4 SV=1	14	2	16	2	1	193	21.4	8.75	4.80635e+07	4.80826e+07	4.16239e+07	5.99892e+07	7.7215e+07	52022383	6.74	8.29	11.94	14.19	12.71	8.37	14	14	14	14	14	14	2	2	3	3	3	3	2	2	2	2	2	2
Q8CYU4	Uncharacterized protein OS=Streptococcus pneumoniae (strain ATCC BAA-255 / R6) OX=171101 GN=spr0929 PE=4 SV=1	28	8	25	8	1	335	38.6	5.08	4.72343e+07	6.80961e+07	7.96254e+07	7.90971e+07	8.05768e+07	8.33425e+07	7.62	9.15	6.4	15.73	18.82	18.51	9	16	8	17	23	19	2	5	2	5	6	5	2	5	2	5	6	5
Q8DPA5	Uncharacterized protein OS=Streptococcus pneumoniae (strain ATCC BAA-255 / R6) OX=171101 GN=spr1267 PE=4 SV=1	29	4	15	4	1	129	14.3	4.48	4.62965e+07	6.52849e+07	3.47851e+07	4.28214e+07	2.47733e+07	37131312	15.85	14.51	10.07	12.25	2.22	8.07	24	29	16	24	9	24	3	4	2	3	1	2	2	4	1	2	1	2
P65583	Transcription antitermination protein NusB OS=Streptococcus pneumoniae (strain ATCC BAA-255 / R6) OX=171101 GN=nusB PE=3 SV=1	38	3	22	3	1	140	16	5.05	4.56329e+07	1.507e+07	9.93492e+06	2.4306e+07	2.21389e+07	2.77618e+07	23.69	10.94	4.82	25.12	17.11	18.42	38	20	20	38	20	38	4	3	1	5	3	6	3	2	1	3	2	3
Q8DNQ7	HD domain-containing protein OS=Streptococcus pneumoniae (strain ATCC BAA-255 / R6) OX=171101 GN=spr1591 PE=4 SV=1	17	3	9	3	1	197	22.6	5.11	4.55814e+07	2.79469e+07	3.88672e+07	2.83092e+07	3.87198e+07	2.19468e+07	2.94	8.04	3.47	4.74	3.21	3.21	6	17	6	10	6	6	1	3	1	2	1	1	1	3	1	2	1	1
Q8DNY1	1-acyl-sn-glycerol-3-phosphate acyltransferase OS=Streptococcus pneumoniae (strain ATCC BAA-255 / R6) OX=171101 GN=plsC PE=1 SV=1	20	6	18	6	1	264	30.7	9.66	4.51326e+07	4.94596e+07	5.35477e+07	3.84284e+07	3.88012e+07	3.3052e+07	7.36	5.56	1.85	1.67	1.9	7.41	15	8	5	5	5	14	4	3	2	2	2	5	4	3	2	2	2	4
Q8DP49	ABC transporter ATP-binding protein-glutamine transport OS=Streptococcus pneumoniae (strain ATCC BAA-255 / R6) OX=171101 GN=glnQ PE=4 SV=1	24	2	12	2	1	209	23.1	5.06	4.45795e+07	1.79137e+07	1.1237e+07	3.09485e+07	1.1143e+07	1.68412e+07	4.95	9.98	5.79	6.67	10.91	7.58	12	24	24	12	24	24	1	3	3	1	2	2	1	2	2	1	2	2
Q8DPC2	Spermidine/putrescine import ATP-binding protein PotA OS=Streptococcus pneumoniae (strain ATCC BAA-255 / R6) OX=171101 GN=potA PE=3 SV=1	5	2	10	2	1	385	44.1	4.74	4.44551e+07	2.11932e+07	2.25389e+07	3.865e+07	3.64763e+07	32894654	3.53	3.79	5.58	5.52	3.64	5.51	4	5	5	5	4	5	1	2	2	2	1	2	1	2	2	2	1	2
P59676	Penicillin-binding protein 2X OS=Streptococcus pneumoniae (strain ATCC BAA-255 / R6) OX=171101 GN=pbpX PE=1 SV=1	10	6	15	6	1	750	82.3	5.83	4.40581e+07	6.14558e+07	6.53183e+07	3.25175e+07	1.60233e+07	3.17441e+07	6.52	18.7	11.11	3.21	3.08	3.22	4	10	6	2	2	2	2	6	4	1	1	1	2	6	4	1	1	1
Q8DQI7	Uncharacterized protein OS=Streptococcus pneumoniae (strain ATCC BAA-255 / R6) OX=171101 GN=spr0651 PE=4 SV=1	21	5	13	5	1	397	43.4	8.19	4.29586e+07	3.64732e+07	3.6401e+07	4.67861e+07	3.50028e+07	63800596	9.4	12.46	6.54	7.02	3.29	20.46	9	12	5	7	3	14	2	3	1	2	1	4	2	3	1	2	1	3
Q8DQN0	Uncharacterized protein OS=Streptococcus pneumoniae (strain ATCC BAA-255 / R6) OX=171101 GN=spr0592 PE=3 SV=1	23	5	18	5	1	251	27.8	7.59	4.2895e+07	4.36421e+07	3.46208e+07	5.47007e+07	6.68185e+07	7.76542e+07	7.01	6.92	3.43	11.76	8.44	12.01	11	11	6	20	11	23	2	2	1	5	3	5	2	2	1	4	2	5
Q8DPU4	Pyridoxal-phosphate dependent aminotransferase OS=Streptococcus pneumoniae (strain ATCC BAA-255 / R6) OX=171101 GN=nifS PE=3 SV=1	22	4	11	4	1	371	40.7	6.44	4.25789e+07	3.34612e+07	2.78764e+07	4.19046e+07	2.78629e+07	3.22728e+07	10.63	2.3	7.19	7.47	2.53	7.61	16	2	7	7	2	7	3	1	2	2	1	2	3	1	2	2	1	2
Q8DQ55	Ribosomal RNA small subunit methyltransferase I OS=Streptococcus pneumoniae (strain ATCC BAA-255 / R6) OX=171101 GN=rsmI PE=3 SV=1	12	2	6	2	1	289	32.4	5.33	4.24122e+07	6.10512e+07	7.8515e+07	4.99344e+07	3.53312e+07	62651961	4.62	4.78		5.24		4.83	12	9		9		12	2	1		1		2	2	1		1		2
Q8DRE6	Uncharacterized protein OS=Streptococcus pneumoniae (strain ATCC BAA-255 / R6) OX=171101 GN=spr0168 PE=4 SV=1	14	5	11	5	1	343	38.8	5.03	4.15475e+07	3.42683e+07	4.10874e+07	4.89004e+07	2.8555e+07	3.36299e+07	2.69	3.53	2.11	7.26	3.12	9.87	5	4	11	5	5	8	1	1	3	2	1	3	1	1	3	1	1	2
Q8CZ48	Uncharacterized protein OS=Streptococcus pneumoniae (strain ATCC BAA-255 / R6) OX=171101 GN=spr0457 PE=4 SV=1	37	2	10	2	1	95	10.9	5.22	4.14804e+07	3.11878e+07	2.79294e+07	3.54629e+07	2.65044e+07	3.77069e+07	8	5.07	8.45	8.78	3.58	9.61	37	23	37	37	23	37	2	1	2	2	1	2	2	1	2	2	1	2
Q8CY83	Acyl_transf_3 domain-containing protein OS=Streptococcus pneumoniae (strain ATCC BAA-255 / R6) OX=171101 GN=spr1868 PE=1 SV=1	15	5	10	5	1	605	67.2	8.46	4.09669e+07	4.48997e+07	3.3047e+07	3.84688e+07	4.06857e+07	33284954	4.9	7.24	3.04		8.68	17.27	3	4	3		5	13	1	2	1		2	4	1	2	1		2	4
Q8CYV2	Uncharacterized protein OS=Streptococcus pneumoniae (strain ATCC BAA-255 / R6) OX=171101 GN=spr0893 PE=4 SV=1	17	2	3	2	1	115	13	9	4.08666e+07	2.00035e+07	1.23943e+07	1.07152e+07	9.80005e+06	9899481	2.58	0					9	8					1	2					1	1
Q8CYP1	Uncharacterized protein OS=Streptococcus pneumoniae (strain ATCC BAA-255 / R6) OX=171101 GN=spr1190 PE=4 SV=1	13	4	12	4	1	472	55.1	6.05	4.05432e+07	2.99831e+07	1.96175e+07	2.27632e+07	2.58181e+07	1.74193e+07	10.08	11.35	7.11	3.7	7.35	3.54	10	9	6	4	6	4	3	3	2	1	2	1	3	3	2	1	2	1
Q8CY80	Uncharacterized protein OS=Streptococcus pneumoniae (strain ATCC BAA-255 / R6) OX=171101 GN=spr1879 PE=4 SV=1	12	3	8	3	1	425	49.1	4.77	4.03285e+07	3.62554e+07	4.00838e+07	2.02213e+07	7.07286e+07	4.88444e+07			10.82	4.48	4.22	6.95			12	7	4	7			3	2	1	2			3	2	1	2
Q8DR53	Response regulator OS=Streptococcus pneumoniae (strain ATCC BAA-255 / R6) OX=171101 GN=csrR PE=1 SV=1	17	3	9	3	1	229	26.9	7.05	3.97019e+07	1.53938e+07	1.20953e+07	2.55583e+07	8.28349e+06	1.38767e+07	5.35	3.1	3.14	8.7		1.86	9	9	5	17		4	2	2	1	3		1	2	2	1	3		1
Q8DRH6	UPF0356 protein spr0126 OS=Streptococcus pneumoniae (strain ATCC BAA-255 / R6) OX=171101 GN=spr0126 PE=3 SV=1	56	3	4	3	1	77	9.3	4.6	3.96897e+07	3.63319e+07	2.5216e+07	3.07123e+07	5.30486e+07	40279008	7.65	5.2					47	36					2	2					2	2
Q8DPQ2	Pneumococcal histidine triad protein A OS=Streptococcus pneumoniae (strain ATCC BAA-255 / R6) OX=171101 GN=phtA PE=4 SV=1	6	3	14	3	1	828	93	6	3.9459e+07	2.56362e+07	3.42232e+07	1.51618e+07	1.9823e+07	2.18025e+07	12.83	13.14	6.54	8.3	4.73	12.58	6	4	4	4	2	4	3	3	2	2	1	3	3	2	2	2	1	2
Q8DRQ2	Peptidyl-tRNA hydrolase OS=Streptococcus pneumoniae (strain ATCC BAA-255 / R6) OX=171101 GN=pth PE=3 SV=1	23	2	7	2	1	189	21.4	8.91	3.94429e+07	3.65602e+07	1.61012e+07	2.38865e+07	2.45864e+07	19628277	7.39	5.89		6.23	3.39		8	8		23	8		2	2		2	1		1	1		2	1
Q8DP14	Diadenylate cyclase OS=Streptococcus pneumoniae (strain ATCC BAA-255 / R6) OX=171101 GN=dacA PE=3 SV=1	17	4	5	4	1	292	32.5	8.75	3.93815e+07	4.74454e+07	3.38229e+07	2.90381e+07	3.31224e+07	3.01713e+07		9.86	0			0		14	3			3		3	1			1		3	1			1
Q8DNQ9	Ribosomal silencing factor RsfS OS=Streptococcus pneumoniae (strain ATCC BAA-255 / R6) OX=171101 GN=rsfS PE=3 SV=1	19	3	11	3	1	117	12.8	4.7	3.93446e+07	5.93819e+07	6.27939e+07	9.11826e+07	4.85917e+07	8.98488e+07	6.27	1.86	2.23	10.69	2.89	4.6	19	7	7	19	9	15	2	1	1	4	1	2	2	1	1	3	1	2
Q8DRF1	Riboflavin biosynthesis protein RibBA OS=Streptococcus pneumoniae (strain ATCC BAA-255 / R6) OX=171101 GN=ribA PE=3 SV=1	12	4	12	4	1	401	45.1	5.94	3.92629e+07	5.71282e+07	5.19646e+07	6.27019e+07	1.03279e+08	72818038	0	0	0	9.04	1.86	5.26	2	2	2	12	4	5	1	2	1	4	2	2	1	1	1	4	2	2
Q8DQC6	MTS domain-containing protein OS=Streptococcus pneumoniae (strain ATCC BAA-255 / R6) OX=171101 GN=spr0743 PE=4 SV=1	28	4	8	4	1	196	21.7	7.02	3.92505e+07	3.69298e+07	5.35646e+07	2.34276e+07	3.67813e+07	52315893	5.28	2.43		2.65	6.95	8.33	13	6		6	13	22	1	1		1	1	4	1	1		1	1	3
Q7CRB0	Dihydrofolate reductase OS=Streptococcus pneumoniae (strain ATCC BAA-255 / R6) OX=171101 GN=dfr PE=3 SV=1	38	4	7	4	1	168	19.7	5.62	3.88499e+07	3.01677e+07	2.37839e+07	2.02891e+07	3.18604e+07	2.26292e+07		3.26	2.96	2.42	8.99	7.73		8	8	8	26	17		1	1	1	2	2		1	1	1	2	2
Q8CWQ3	CCA-adding enzyme OS=Streptococcus pneumoniae (strain ATCC BAA-255 / R6) OX=171101 GN=cca PE=3 SV=1	21	7	18	7	1	399	45.8	4.87	3.87169e+07	4.78051e+07	3.7605e+07	8.24283e+07	7.30933e+07	9.69875e+07	4.13	5.02	2.36	11.64	8.26	10.98	4	6	5	13	10	13	2	2	2	4	3	5	2	2	2	4	3	5
Q8DQ14	DNA polymerase III, epsilon chain OS=Streptococcus pneumoniae (strain ATCC BAA-255 / R6) OX=171101 GN=dnaQ PE=4 SV=1	29	4	17	4	1	208	23.7	4.67	3.86883e+07	3.02479e+07	2.24012e+07	3.8965e+07	4.16954e+07	4.05473e+07	8.25	5.76	1.86	13.7	15.48	12.87	19	13	5	29	29	24	3	2	1	4	4	3	3	2	1	4	4	3
Q8DN04	Uncharacterized protein OS=Streptococcus pneumoniae (strain ATCC BAA-255 / R6) OX=171101 GN=spr1996 PE=4 SV=1	12	2	9	2	1	175	20.2	9.39	3.8501e+07	4.86779e+07	5.18435e+07	3.47787e+07	3.77742e+07	35579999	2.16	4.24		5.41	5.73	5.6	5	5		12	12	12	1	2		2	2	2	1	1		2	2	2
Q8DQE7	4-methyl-5(B-hydroxyethyl)-thiazole monophosphate biosynthesis protein OS=Streptococcus pneumoniae (strain ATCC BAA-255 / R6) OX=171101 GN=thiJ PE=4 SV=1	22	2	21	2	1	184	20.2	4.78	3.83411e+07	1.15843e+07	8.44071e+06	1.10136e+07	3.01695e+07	7.58214e+06	23.64	8.84	5.74	13.74	9.75	7.4	22	22	13	22	13	22	5	6	2	4	2	2	2	2	1	2	1	2
Q8DR00	ABC transporter substrate binding protein-glutamine transport OS=Streptococcus pneumoniae (strain ATCC BAA-255 / R6) OX=171101 GN=glnH PE=3 SV=1	19	5	20	5	1	311	34.5	5.49	3.8262e+07	5.73099e+07	4.99784e+07	4.99508e+07	4.56856e+07	4.50935e+07	3.97	14.27	2.31	14.56	6.76	4.54	3	19	5	17	10	5	2	6	2	4	3	3	2	5	2	4	3	3
Q8DQB9	ABC transporter membrane-spanning permease-ribose/galactose transport OS=Streptococcus pneumoniae (strain ATCC BAA-255 / R6) OX=171101 GN=ABC-MSP PE=3 SV=1	17	3	11	3	1	318	33.7	9.42	3.81904e+07	1.93636e+07	2.28424e+07	9.11047e+06	3.18554e+06	14517684	10.87	6.93	7.14	4.15	4.03	7.1	13	17	9	6	6	9	2	3	2	1	1	2	2	3	2	1	1	2
Q8DQN4	Para-aminobenzoate synthetase OS=Streptococcus pneumoniae (strain ATCC BAA-255 / R6) OX=171101 GN=pabB PE=4 SV=1	18	9	22	9	1	573	65.8	5.53	3.78187e+07	5.07331e+07	5.58476e+07	3.23258e+07	2.7856e+07	6.1263e+07	2.35	10.69	11.78	3.71	1.9	13.19	2	9	12	3	2	11	1	5	6	2	1	7	1	5	6	2	1	6
Q8DR02	L-threonine dehydratase OS=Streptococcus pneumoniae (strain ATCC BAA-255 / R6) OX=171101 GN=ilvA PE=3 SV=1	12	3	9	3	1	416	45.4	5.78	3.77344e+07	1.46244e+07	2.34904e+07	4.58109e+07	5.32069e+07	3.90885e+07	4.06	4.31		4.45	6.49	17.04	4	4		4	6	9	1	1		1	2	4	1	1		1	2	2
Q8DMY8	Cysteine synthase OS=Streptococcus pneumoniae (strain ATCC BAA-255 / R6) OX=171101 GN=cycK PE=3 SV=1	25	5	15	5	1	306	31.9	5.05	3.75941e+07	4.08587e+07	2.40261e+07	3.66523e+07	3.18092e+07	26567815	8.76	18.62	5.94	15.44	6.11	6.06	12	25	6	22	10	6	2	5	1	4	2	1	2	5	1	4	2	1
Q8DND6	TPK_B1_binding domain-containing protein OS=Streptococcus pneumoniae (strain ATCC BAA-255 / R6) OX=171101 GN=spr1796 PE=4 SV=1	9	2	2	2	1	227	26	4.83	3.74869e+07	7.09129e+06			3.34686e+07	17253198	2.18	1.67					4	4					1	1					1	1
Q8DQ61	Glutamate 5-kinase OS=Streptococcus pneumoniae (strain ATCC BAA-255 / R6) OX=171101 GN=proB PE=3 SV=2	12	3	12	3	1	369	39.9	5.64	3.7412e+07	1.84807e+07	1.91324e+07	4.99119e+07	1.98782e+07	30345475	4.43	7.52	3.89	11.22	7.21	10.71	5	8	4	12	8	12	1	2	1	3	2	3	1	2	1	3	2	3
Q8DNL5	Bac_transf domain-containing protein OS=Streptococcus pneumoniae (strain ATCC BAA-255 / R6) OX=171101 GN=spr1655 PE=4 SV=1	21	4	17	4	1	243	28.2	9.31	3.74045e+07	2.86756e+07	4.50219e+07	3.91076e+07	4.29004e+07	4.39451e+07	9.57	10.35	4.8	9.68	4.71	10.11	16	16	9	16	14	16	3	3	2	3	3	3	3	3	2	3	3	3
Q8DPQ4	Uracil-DNA glycosylase OS=Streptococcus pneumoniae (strain ATCC BAA-255 / R6) OX=171101 GN=ung PE=3 SV=2	22	3	10	3	1	217	24.1	7.02	3.64165e+07	6.41115e+07	1.63324e+08	8.73151e+07	5.70496e+07	1.1779e+08	3.73	2.82	4.9	10.07	3.25	5.61	6	6	11	17	6	11	1	1	1	4	1	2	1	1	1	2	1	2
Q8DNC5	Uncharacterized protein OS=Streptococcus pneumoniae (strain ATCC BAA-255 / R6) OX=171101 GN=spr1811 PE=4 SV=1	15	5	12	5	1	472	53.2	7.3	3.64044e+07	4.05067e+07	4.46784e+07	7.88115e+07	3.19798e+07	58378023		10.7	3.82	14.44	4.98	14.25		10	3	11	5	11		3	1	3	1	4		3	1	3	1	4
Q8DQX0	EcoA type I restriction-modification enzyme R subunit OS=Streptococcus pneumoniae (strain ATCC BAA-255 / R6) OX=171101 GN=hsdR PE=4 SV=1	12	7	20	7	1	777	89.2	5.57	3.60356e+07	3.46117e+07	3.62079e+07	2.14961e+07	3.21676e+07	3.11006e+07	11.91	9.38	3.25	16.32	6.23	9.44	6	7	1	9	3	7	4	4	1	5	2	4	4	4	1	5	2	4
Q8DPE4	N-ethylammeline chlorohydrolase OS=Streptococcus pneumoniae (strain ATCC BAA-255 / R6) OX=171101 GN=trzA PE=4 SV=1	19	6	27	6	1	488	54.4	5.34	3.51829e+07	4.46999e+07	5.83042e+07	1.50326e+08	1.04483e+08	1.23093e+08	7.21	6	15.38	25.01	19.34	25.79	8	8	12	16	13	16	3	3	3	6	6	6	3	3	3	5	4	5
Q8DQH6	Uncharacterized protein OS=Streptococcus pneumoniae (strain ATCC BAA-255 / R6) OX=171101 GN=spr0664 PE=4 SV=1	26	3	9	3	1	218	24.2	5.12	3.51625e+07	3.53201e+07	3.4743e+07	5.12575e+07	2.82403e+07	4.40616e+07	6.97		12.7	2.35	6.02	13.62	11		26	6	11	26	1		3	1	1	3	1		3	1	1	3
Q8DRI7	ABC transporter ATP-binding protein-amino acid transport OS=Streptococcus pneumoniae (strain ATCC BAA-255 / R6) OX=171101 GN=ABC-NBD PE=4 SV=1	18	3	11	3	1	213	23.6	6.95	3.49174e+07	3.58526e+07	2.26489e+07	9.28497e+06	1.40677e+07	1.22447e+07	10.16	4.61	5.55	4	2.29	3.56	18	12	8	8	4	8	4	2	2	1	1	1	3	2	1	1	1	1
Q8DNX4	Metallophos_2 domain-containing protein OS=Streptococcus pneumoniae (strain ATCC BAA-255 / R6) OX=171101 GN=spr1479 PE=1 SV=1	17	3	13	3	1	282	32.6	5.41	3.46968e+07	2.01341e+07	7.40916e+06	2.70831e+07	2.12763e+07	12154444	11.18	13.99	9.09	3.68	10.85	10.08	12	17	12	5	17	12	2	3	2	1	3	2	2	3	2	1	3	2
Q8DNU8	ABC transporter substrate-binding protein-sugar transport OS=Streptococcus pneumoniae (strain ATCC BAA-255 / R6) OX=171101 GN=ABC-SBP PE=4 SV=1	23	7	30	7	1	442	48.3	5.44	3.46415e+07	5.65733e+07	3.53055e+07	7.87092e+07	5.0807e+07	61033464	8.33	24.65	8.59	26.25	15.41	22.21	7	23	8	23	13	18	2	7	2	8	4	7	2	7	2	7	4	6
P0A4M6	Thiol peroxidase OS=Streptococcus pneumoniae (strain ATCC BAA-255 / R6) OX=171101 GN=tpx PE=3 SV=1	42	5	12	5	1	163	18	4.93	3.45681e+07	4.5854e+07	3.57469e+07	4.56813e+07	2.92788e+07	3.7373e+07	3.64	12.6	3.08	10.48	3.95	7.2	9	34	13	30	9	22	1	4	1	3	1	2	1	4	1	3	1	2
Q8CZ13	Uncharacterized protein OS=Streptococcus pneumoniae (strain ATCC BAA-255 / R6) OX=171101 GN=spr0590 PE=4 SV=1	16	2	10	2	1	207	23.7	4.73	3.44297e+07	2.17239e+07	9.98163e+06	2.73226e+07	3.18888e+07	14465952	1.81	4.78	3.82	2.01	7.26	1.63	5	16	16	5	16	5	1	3	2	1	2	1	1	2	2	1	2	1
Q8DNF8	Uncharacterized protein OS=Streptococcus pneumoniae (strain ATCC BAA-255 / R6) OX=171101 GN=spr1761 PE=4 SV=1	12	2	13	2	1	147	16.4	4.82	3.43267e+07	3.75231e+07	2.58116e+07	1.37087e+07	4.28261e+07	46379964	2.94	7.61	5.82	7.5	5.36	2.15	7	12	7	12	12	5	1	3	2	4	2	1	1	2	1	2	2	1
Q8CZ41	Uncharacterized protein OS=Streptococcus pneumoniae (strain ATCC BAA-255 / R6) OX=171101 GN=spr0487 PE=4 SV=1	27	2	4	2	1	84	10.1	4.82	3.38848e+07	2.44889e+07	1.37386e+07	2.58695e+07	2.32742e+06	1.35436e+07	3.33	2.36	2.15			0	15	12	12			12	1	1	1			1	1	1	1			1
Q8DP30	MTS domain-containing protein OS=Streptococcus pneumoniae (strain ATCC BAA-255 / R6) OX=171101 GN=spr1391 PE=3 SV=1	15	4	11	4	1	249	28.3	6.04	3.38031e+07	3.02529e+07	5.73942e+06	7.53759e+07	7.72621e+07	6.12258e+07	6.7	4.75		9.66	7.06	5.19	11	11		11	11	4	2	2		3	2	2	2	2		3	2	2
Q8DPD7	LicD1 paralog OS=Streptococcus pneumoniae (strain ATCC BAA-255 / R6) OX=171101 GN=licD1 PE=4 SV=1	13	4	12	4	1	281	32.6	6.33	3.24706e+07	3.45714e+07	3.98144e+07	2.47863e+07	2.01693e+07	2.36921e+07	3.73	3.62	2	1.95	2.14	0	8	8	5	5	5	3	2	3	2	2	2	1	2	3	2	2	2	1
Q8DPM9	Exodeoxyribonuclease 7 large subunit OS=Streptococcus pneumoniae (strain ATCC BAA-255 / R6) OX=171101 GN=xseA PE=3 SV=2	18	6	15	6	1	446	50.5	9.35	3.19088e+07	1.9882e+07	2.61747e+07	2.20319e+07	2.88055e+07	27822572	12.79	8.78	7.42	2.66	6.58	8.77	11	9	7	4	4	8	3	3	2	2	3	2	3	3	2	2	2	2
Q8DNR8	rRNA methylase OS=Streptococcus pneumoniae (strain ATCC BAA-255 / R6) OX=171101 GN=sunL PE=3 SV=1	13	4	14	4	1	438	49.1	5.78	3.10351e+07	2.65297e+07	1.93669e+07	3.66918e+07	2.89031e+07	2.50685e+07	5.39	6.09	3.63	9.91	7.69	3.93	6	5	3	13	8	5	2	2	1	4	3	2	2	2	1	4	3	2
Q8DPI1	Uncharacterized protein OS=Streptococcus pneumoniae (strain ATCC BAA-255 / R6) OX=171101 GN=spr1150 PE=4 SV=1	11	4	15	4	1	495	56.5	9.42	3.0919e+07	1.70879e+07	1.68383e+07	1.77349e+07	2.49682e+07	2.11552e+07	10.11	13.05	3.81	6.85	4	5.61	8	8	3	9	6	6	3	4	1	3	2	2	3	3	1	3	2	2
P65521	Putative N-acetylmannosamine-6-phosphate 2-epimerase 2 OS=Streptococcus pneumoniae (strain ATCC BAA-255 / R6) OX=171101 GN=nanE2 PE=3 SV=1	13	3	11	3	1	232	25.4	4.91	3.08781e+07	3.20783e+07	2.15397e+07	3.23179e+07	4.0756e+07	32538176	2.18	6.18	1.96	4	0	3.53	8	9	3	8	3	8	2	3	1	2	1	2	2	2	1	2	1	2
Q8DP22	Peptide deformylase OS=Streptococcus pneumoniae (strain ATCC BAA-255 / R6) OX=171101 GN=def PE=3 SV=1	23	2	2	2	1	136	15.4	5.53	3.04932e+07	3.13335e+07	2.60028e+07	8.17418e+06	3.27443e+07	47743768	2.83	5.12					7	15					1	1					1	1
Q8DP17	DegV domain-containing protein spr1415 OS=Streptococcus pneumoniae (strain ATCC BAA-255 / R6) OX=171101 GN=spr1415 PE=1 SV=1	6	2	6	2	1	282	30.9	4.79	3.00883e+07	3.8124e+07	4.92905e+07	9.42671e+06	3.88515e+07	4.617e+07	1.71	1.65		1.93	1.95	1.9	3	6		2	2	2	1	2		1	1	1	1	2		1	1	1
Q8DQU0	Phosphotransferase system sugar-specific EII component OS=Streptococcus pneumoniae (strain ATCC BAA-255 / R6) OX=171101 GN=PTS-EII PE=4 SV=1	12	5	17	5	1	612	65.8	6.38	2.96535e+07	4.26789e+07	3.34271e+07	3.737e+07	3.83428e+07	65494112	5.85	8.1	2.28	2.72	2.95	8.59	6	9	4	4	4	9	3	4	2	2	2	4	3	4	2	2	2	4
Q8DQR2	Tributyrin esterase OS=Streptococcus pneumoniae (strain ATCC BAA-255 / R6) OX=171101 GN=estA PE=4 SV=1	14	3	7	3	1	259	29.9	6.14	2.95374e+07	2.19602e+07	1.76151e+07	3.89608e+07	2.35767e+07	2.55883e+07	6.93			8.81	2.44	10.65	8			14	5	14	1			2	1	3	1			2	1	3
Q8DPQ9	Dihydrolipoamide S-acetyltransferase OS=Streptococcus pneumoniae (strain ATCC BAA-255 / R6) OX=171101 GN=acoC PE=4 SV=1	19	5	17	5	1	375	41.1	6.57	2.85946e+07	2.4477e+07	3.66441e+07	4.2179e+07	4.7253e+07	52270380	2.81	6.06	10.88	9.28	8.64	12.33	3	7	15	11	11	14	1	2	4	3	3	4	1	2	4	3	3	4
Q8DRE3	Arsenate reductase, putative OS=Streptococcus pneumoniae (strain ATCC BAA-255 / R6) OX=171101 GN=arsC PE=3 SV=1	25	4	9	4	1	132	14.9	8.76	2.85173e+07	1.40556e+07	2.74535e+07	1.90298e+07	1.43244e+07	22536125	6.48	4.83	2.07	2.12	2.02	4.1	11	15	7	7	7	13	2	2	1	1	1	2	2	2	1	1	1	2
Q8DRF5	Response regulator OS=Streptococcus pneumoniae (strain ATCC BAA-255 / R6) OX=171101 GN=rr07 PE=4 SV=1	5	2	8	2	1	428	49.4	4.98	2.85045e+07	1.82022e+07	1.04807e+07	2.42291e+07	3.74465e+07	9776352	2.46	2.91	3.1	4.82	4.89	2.98	3	3	3	5	5	3	1	1	1	2	2	1	1	1	1	2	2	1
Q8DQ35	Endoribonuclease YbeY OS=Streptococcus pneumoniae (strain ATCC BAA-255 / R6) OX=171101 GN=ybeY PE=3 SV=1	14	2	3	2	1	165	19.2	4.26	2.8438e+07	3.12338e+07	3.12113e+07	3.89716e+07	5.76527e+07	5.45525e+07			0		3.46	2.01			5		8	5			1		1	1			1		1	1
Q8DRE8	Holliday junction ATP-dependent DNA helicase RuvA OS=Streptococcus pneumoniae (strain ATCC BAA-255 / R6) OX=171101 GN=ruvA PE=3 SV=1	13	2	9	2	1	197	21.5	7.46	2.79428e+07	3.69029e+07	3.86781e+07	3.99303e+07	3.40431e+07	44217966	5.52		4.69	5.03	2.05	5.14	13		13	13	6	13	2		2	2	1	2	2		2	2	1	2
Q8DRM1	Bifunctional purine biosynthesis protein PurH OS=Streptococcus pneumoniae (strain ATCC BAA-255 / R6) OX=171101 GN=purH PE=3 SV=2	11	4	5	4	1	515	56.3	5.11	2.79345e+07	3.40635e+07	4.00031e+07	9.26415e+06	3.92861e+06	1.25983e+07	7.83	3.85	3.45				5	4	4				1	2	2				1	2	2
Q8DPD1	3-dehydroquinate synthase OS=Streptococcus pneumoniae (strain ATCC BAA-255 / R6) OX=171101 GN=aroB PE=3 SV=1	23	5	13	5	1	355	39	5.44	2.76816e+07	2.21902e+07	1.67065e+07	4.18331e+07	5.38158e+07	4.49019e+07	0	0	0	6.21	8.56	8.17	2	2	2	11	11	13	1	1	1	3	3	4	1	1	1	3	3	3
Q8DQG8	DNA polymerase III, delta subunit OS=Streptococcus pneumoniae (strain ATCC BAA-255 / R6) OX=171101 GN=holA PE=4 SV=1	22	5	18	5	1	345	39.7	5.25	2.76699e+07	1.81851e+07	1.14853e+07	1.72805e+07	2.90834e+07	1.54974e+07	7.44	7.78	2.43	12.09	9.79	15.72	5	13	4	17	9	20	2	3	1	4	3	5	1	3	1	4	2	4
Q8DPF5	ABC transporter ATP-binding protein-oligopeptide transport OS=Streptococcus pneumoniae (strain ATCC BAA-255 / R6) OX=171101 GN=appD PE=3 SV=1	8	4	7	3	1	660	75.4	6.25	2.75434e+07	1.67931e+07	1.08644e+07	2.59875e+07	2.43538e+07	19171658	2.23	4.82	2.29	2.16		3.08	2	4	2	4		2	1	2	1	2		1	1	2	1	2		1
Q8DN55	N-acetyldiaminopimelate deacetylase OS=Streptococcus pneumoniae (strain ATCC BAA-255 / R6) OX=171101 GN=spr1906 PE=3 SV=1	20	4	7	4	1	376	41.7	5.06	2.73223e+07	2.69177e+07	2.49656e+07	1.17723e+07	6.79607e+06	9.23263e+06	3.23	9.2	11.84				4	8	16				1	3	3				1	2	3
Q8DRK0	Histidine kinase OS=Streptococcus pneumoniae (strain ATCC BAA-255 / R6) OX=171101 GN=hk08 PE=4 SV=1	16	4	39	4	1	350	38.8	5.58	2.67872e+07	1.07865e+07	1.06355e+07	1.55247e+07	2.94265e+07	1.04167e+07	30.98	16.85	9.07	24.67	22.67	25.86	9	9	9	12	5	16	7	6	4	7	6	9	2	2	2	3	1	4
Q8DRA1	Pseudouridine synthase OS=Streptococcus pneumoniae (strain ATCC BAA-255 / R6) OX=171101 GN=rsuA PE=3 SV=1	15	2	5	2	1	240	27.4	7.03	2.63445e+07	1.1309e+07	1.23542e+07	1.29932e+07	1.06496e+07	3516061	8.44	8.14			3.13		15	15			5		2	2			1		2	2			1
Q8DRA5	DNA polymerase III PolC-type OS=Streptococcus pneumoniae (strain ATCC BAA-255 / R6) OX=171101 GN=polC PE=3 SV=1	5	3	11	3	1	1463	164.7	5.22	2.63397e+07	2.40133e+07	1.06506e+07	2.23115e+07	2.64751e+07	2.63891e+07	11.01	11.83	3.18	6.75	5.29	8.38	3	5	2	3	2	3	2	3	1	2	1	2	2	3	1	2	1	2
Q8DQ63	Pseudouridine synthase OS=Streptococcus pneumoniae (strain ATCC BAA-255 / R6) OX=171101 GN=rluD PE=3 SV=1	17	5	17	5	1	295	32.9	8.82	2.63261e+07	2.94396e+07	3.73572e+07	3.45824e+07	4.05372e+07	67168903	4.28	2.01	7.73	6.46	10.44	11.17	4	6	12	7	13	13	2	2	3	2	4	4	2	2	3	2	4	4
P0A2Y3	Arginine repressor OS=Streptococcus pneumoniae (strain ATCC BAA-255 / R6) OX=171101 GN=argR PE=3 SV=1	21	2	12	2	1	148	17.1	7.12	2.62488e+07	1.93789e+07	2.16951e+07	2.22959e+07	2.30857e+07	4.08978e+07	4.5	4.48	7.9	4.04	12.95	19.07	11	11	11	11	21	21	1	1	2	1	3	4	1	1	1	1	2	2
Q8CYX1	Uncharacterized protein OS=Streptococcus pneumoniae (strain ATCC BAA-255 / R6) OX=171101 GN=spr0799 PE=4 SV=1	14	3	12	3	1	290	32.7	5.54	2.59176e+07	3.32835e+07	2.46773e+07	3.0239e+07	2.06493e+07	3.03659e+07	4.59	9.45	5.4	5.54	2.5	5.47	9	14	9	9	4	9	2	3	2	2	1	2	2	3	2	2	1	2
Q8DNB5	Ribosomal large subunit pseudouridine synthase D OS=Streptococcus pneumoniae (strain ATCC BAA-255 / R6) OX=171101 GN=rluD PE=4 SV=1	11	3	11	3	1	291	34.1	9.63	2.54205e+07	1.26342e+07	1.39214e+07	1.86161e+07	2.2659e+07	2.28189e+07	6.06	7.88	2.63	6.57	2.76	6.58	7	11	3	7	3	7	2	3	1	2	1	2	2	3	1	2	1	2
Q7ZAK6	ATP-dependent DNA helicase RecG OS=Streptococcus pneumoniae (strain ATCC BAA-255 / R6) OX=171101 GN=recG PE=3 SV=1	4	2	7	2	1	671	75.1	6.27	2.51163e+07	3.28657e+07	2.65154e+07	4.41327e+07	2.98937e+07	2.47856e+07				2.18	9.64	5.23				4	4	4				2	3	2				2	2	2
Q8DNM9	Tryptophan synthase alpha chain OS=Streptococcus pneumoniae (strain ATCC BAA-255 / R6) OX=171101 GN=trpA PE=3 SV=1	25	3	8	3	1	258	27.7	4.92	2.50111e+07	3.1796e+07	8.35316e+06	3.51032e+07	9.12652e+06	6.92687e+06	4.13	6.47	3.72	4.84	3.36		15	5	20	10	15		1	2	2	2	1		1	1	2	2	1
Q8DQX7	Transcriptional repressor of the glutamine synthetase protein OS=Streptococcus pneumoniae (strain ATCC BAA-255 / R6) OX=171101 GN=glnR PE=4 SV=1	28	3	8	3	1	118	13.9	9.73	2.49739e+07	2.79086e+07	3.4882e+07	2.66661e+07	2.19161e+07	23725819	3.19	8.24	2.79	2.84	3.11	2.62	9	28	9	9	10	9	1	3	1	1	1	1	1	3	1	1	1	1
Q8DQ67	Beta-alanine synthase or beta-ureidopropionase OS=Streptococcus pneumoniae (strain ATCC BAA-255 / R6) OX=171101 GN=but PE=4 SV=1	23	5	21	5	1	291	33.1	5.05	2.47948e+07	3.70152e+07	3.56646e+07	8.39757e+07	1.08854e+08	111837874	5.84	5.71	5	15.02	12.2	14.55	6	6	6	23	17	17	2	2	2	6	4	5	2	2	2	5	4	4
Q8DNP5	Ribosomal RNA small subunit methyltransferase E OS=Streptococcus pneumoniae (strain ATCC BAA-255 / R6) OX=171101 GN=spr1607 PE=3 SV=1	35	5	17	5	1	251	27.6	4.93	2.46183e+07	3.08271e+07	2.4118e+07	3.75648e+07	5.41991e+07	3.72946e+07	3.66	5.93	6.66	16.44	16.35	11.21	8	6	16	27	22	15	1	2	2	5	4	3	1	1	2	4	3	2
Q8DQN6	UPF0340 protein spr0580 OS=Streptococcus pneumoniae (strain ATCC BAA-255 / R6) OX=171101 GN=spr0580 PE=3 SV=2	22	3	7	3	1	187	20.3	6.86	2.45137e+07	2.12648e+07		1.26526e+07	2.19558e+07	14562374	6.43	2.57	2.46	2.24		2.28	17	6	6	11		6	2	1	1	2		1	2	1	1	2		1
Q8DQ37	Dihydroorotate dehydrogenase B (NAD(+)), catalytic subunit OS=Streptococcus pneumoniae (strain ATCC BAA-255 / R6) OX=171101 GN=pyrDB PE=3 SV=2	17	4	6	4	1	312	33.1	5.22	2.43914e+07	3.34603e+07	2.0273e+07	2.16848e+07	1.26952e+07	1.3187e+07	7.03	5.94				2.37	12	9				4	3	2				1	3	2				1
Q8DMY0	Energy-coupling factor transporter ATP-binding protein EcfA2 OS=Streptococcus pneumoniae (strain ATCC BAA-255 / R6) OX=171101 GN=ecfA2 PE=3 SV=1	17	3	8	3	1	279	30.5	5.41	2.42931e+07	1.58659e+07	2.16415e+07	3.71538e+07	3.22895e+07	23535300	4.8	3.93	2.37	12.9		4.81	7	6	7	13		11	1	1	1	3		2	1	1	1	2		2
Q8DNV4	Uncharacterized protein OS=Streptococcus pneumoniae (strain ATCC BAA-255 / R6) OX=171101 GN=spr1518 PE=4 SV=1	11	2	8	2	1	283	32.6	6.42	2.42631e+07	3.24411e+07	4.35987e+07	2.48264e+07	1.31327e+07	2.13311e+07	8.51	9.31	9.7		2.73	6.2	11	11	11		4	8	2	2	2		1	1	2	2	2		1	1
Q8DRE5	Magnesium and cobalt transporter OS=Streptococcus pneumoniae (strain ATCC BAA-255 / R6) OX=171101 GN=corA PE=3 SV=1	14	4	8	4	1	314	36.4	4.74	2.41355e+07	2.80807e+07	2.63862e+07	1.71137e+07	4.38814e+06	7.94311e+06	3.69	2.17	5.42	4.45	2.03	2.12	4	3	6	6	3	3	1	1	2	2	1	1	1	1	2	2	1	1
Q8DQR1	Serine/alanine adding enzyme OS=Streptococcus pneumoniae (strain ATCC BAA-255 / R6) OX=171101 GN=murM PE=4 SV=1	23	8	21	8	1	406	47.4	8.28	2.40914e+07	3.32664e+07	2.8348e+07	6.35282e+07	4.9025e+07	5.64742e+07	2.84	8.52	1.69	12.4	9.99	20.16	4	12	3	15	11	17	1	4	1	5	4	6	1	4	1	5	4	6
Q8DQE6	Phosphoglycolate phosphatase OS=Streptococcus pneumoniae (strain ATCC BAA-255 / R6) OX=171101 GN=gph PE=4 SV=1	23	2	13	2	1	190	21.5	4.89	2.40359e+07	4.79096e+06	3.13595e+06	7.33453e+06	1.70083e+07	6.48525e+06	9.86	9.36		11.6	12.79	8.41	23	23		23	23	23	2	3		3	3	2	2	2		2	2	2
Q8DRP0	DNA repair protein RadA OS=Streptococcus pneumoniae (strain ATCC BAA-255 / R6) OX=171101 GN=radA PE=1 SV=1	13	5	12	5	1	420	45.8	5.54	2.38549e+07	2.90321e+07	3.66195e+07	4.32508e+07	3.19092e+07	51823282	0	6.11		5.1	3.46	8.18	2	6		8	5	10	1	2		3	2	4	1	2		3	2	4
Q8DQ66	Uncharacterized protein OS=Streptococcus pneumoniae (strain ATCC BAA-255 / R6) OX=171101 GN=spr0824 PE=4 SV=1	28	5	11	5	1	269	29.8	4.65	2.37229e+07	1.44237e+07	3.30312e+07	3.95064e+07	9.44404e+07	4.82028e+07	4.58	4.35		7.43	9.86	11.22	6	6		10	14	23	1	1		2	3	4	1	1		2	3	4
P59662	Signal peptidase I OS=Streptococcus pneumoniae (strain ATCC BAA-255 / R6) OX=171101 GN=lepB PE=3 SV=1	28	5	13	5	1	204	23.5	6.24	2.35895e+07	7.04e+07	6.16259e+07	3.40514e+07	2.94781e+07	73945422	5.17	10.51	7.08	6.17	1.79	10.31	11	15	20	11	4	24	1	3	3	1	1	4	1	3	3	1	1	4
Q8CYE6	Uncharacterized protein OS=Streptococcus pneumoniae (strain ATCC BAA-255 / R6) OX=171101 GN=spr1597 PE=4 SV=1	11	2	5	2	1	201	22.8	9.47	2.35578e+07	3.57465e+07	4.21088e+07	3.19599e+07	3.01611e+07	48330581	2.75	2.63	3.23	1.67		2.58	6	5	6	5		5	1	1	1	1		1	1	1	1	1		1
Q8DPY0	DAGKc domain-containing protein OS=Streptococcus pneumoniae (strain ATCC BAA-255 / R6) OX=171101 GN=spr0947 PE=4 SV=1	12	3	4	3	1	311	34.7	4.94	2.32472e+07	2.92951e+07	3.15977e+07	3.43466e+07	1.19597e+07	3993795	2.05	2.07	4				3	3	9				1	1	2				1	1	2
Q8CYD6	Uncharacterized protein OS=Streptococcus pneumoniae (strain ATCC BAA-255 / R6) OX=171101 GN=spr1630 PE=4 SV=1	25	3	5	3	1	243	28.4	4.74	2.32149e+07	1.14816e+07	2.94086e+06	4.39627e+06	5.34319e+06	7.8959e+06	3.33	11.9		5.83		5.23	6	19		10		10	1	2		1		1	1	2		1		1
Q8DPB3	Phosphate transport system permease protein PstA OS=Streptococcus pneumoniae (strain ATCC BAA-255 / R6) OX=171101 GN=pstA PE=3 SV=1	6	2	4	2	1	294	31.6	9.44	2.3027e+07	1.75252e+07	3.23955e+07	1.08873e+07	1.58515e+07	10972853	2.38		2.12		2.17	1.98	3		3		3	3	1		1		1	1	1		1		1	1
P0A4T2	HTH-type transcriptional regulator MalR OS=Streptococcus pneumoniae (strain ATCC BAA-255 / R6) OX=171101 GN=malR PE=1 SV=2	8	2	7	2	1	328	37	8.59	2.26064e+07	1.89052e+07	1.17391e+07	3.40834e+07	1.37924e+07	2.57958e+07		4.55		10.53	3.06	6.77		5		8	5	5		1		3	1	2		1		2	1	1
Q8DR51	Mevalonate kinase OS=Streptococcus pneumoniae (strain ATCC BAA-255 / R6) OX=171101 GN=mvk PE=4 SV=1	24	4	10	4	1	292	31.4	5.02	2.26059e+07	9.24794e+06	3.17949e+06	1.37625e+07	2.00711e+07	1.24625e+07	6.37	10.75	3.64	4.63	11.13	12.26	9	16	7	7	16	16	1	2	1	1	2	3	1	2	1	1	2	3
Q8DQI5	HTH tetR-type domain-containing protein OS=Streptococcus pneumoniae (strain ATCC BAA-255 / R6) OX=171101 GN=spr0653 PE=4 SV=1	22	4	7	4	1	185	21.7	9.36	2.24958e+07	2.31789e+07	2.03408e+07	9.30319e+06	4.22832e+06	8.91067e+06	1.87	5.41	4.36		1.91		5	17	11		5		1	3	2		1		1	3	2		1
Q8DQY5	Putative ABC transporter ATP-binding protein spr0430 OS=Streptococcus pneumoniae (strain ATCC BAA-255 / R6) OX=171101 GN=spr0430 PE=3 SV=1	14	4	16	4	1	560	62.7	4.88	2.24242e+07	2.05857e+07	2.49967e+07	2.31996e+07	7.77328e+06	1.7931e+07	15.84	10.45	2.99	10.76	3.17	7.46	9	12	2	9	5	9	4	3	1	3	1	4	3	3	1	3	1	3
Q8DNF9	N-acetyltransferase domain-containing protein OS=Streptococcus pneumoniae (strain ATCC BAA-255 / R6) OX=171101 GN=spr1760 PE=4 SV=1	20	3	9	3	1	172	19.3	5.22	2.23206e+07	1.65419e+07	1.54506e+07	3.0385e+07	2.85169e+07	24004257	3.47	3.44	5.59	3.47	2.04	8.66	6	6	13	6	6	20	1	1	2	1	1	3	1	1	2	1	1	3
Q8DQ69	Carboxynorspermidine decarboxylase OS=Streptococcus pneumoniae (strain ATCC BAA-255 / R6) OX=171101 GN=nspC PE=4 SV=1	27	8	16	8	1	375	42	5.02	2.2172e+07	3.00883e+07	3.0716e+07	1.23172e+08	1.01699e+08	1.17487e+08				8.33	14.5	22.64				11	18	21				3	6	7				3	5	6
Q8DPG5	Strong similarity to chorismate mutase prephenate dehydratase OS=Streptococcus pneumoniae (strain ATCC BAA-255 / R6) OX=171101 GN=spr1174 PE=4 SV=1	36	3	6	3	1	88	10.5	5.6	2.21203e+07	1.13888e+07	3.28215e+06	1.95777e+07	1.79922e+07	1.92786e+07	1.89	1.81		4.86		5.61	8	8		28		25	1	1		2		2	1	1		2		2
Q8DR25	D-alanine glycine permease OS=Streptococcus pneumoniae (strain ATCC BAA-255 / R6) OX=171101 GN=dagA PE=3 SV=1	6	2	7	2	1	440	46.7	8.51	2.18537e+07	2.32056e+07	1.63516e+07	2.05551e+07	1.48982e+07	16309469	2.4	2.34	2.42	2.4	2.22	6.05	2	2	2	2	2	6	1	1	1	1	1	2	1	1	1	1	1	2
Q8DQI2	UPF0298 protein spr0657 OS=Streptococcus pneumoniae (strain ATCC BAA-255 / R6) OX=171101 GN=spr0657 PE=3 SV=1	37	2	6	2	1	82	9.9	9.5	2.18208e+07	1.12004e+07	4.41046e+06	9.80786e+06	8.79939e+06	6.25655e+06	4.34	5.73		4.45	4.35	4.37	21	37		21	21	21	1	2		1	1	1	1	2		1	1	1
P0A3M6	Penicillin-binding protein 2B OS=Streptococcus pneumoniae (strain ATCC BAA-255 / R6) OX=171101 GN=penA PE=1 SV=1	11	5	9	5	1	680	73.8	5.22	2.12671e+07	2.01264e+07	1.60647e+07	1.9008e+07	2.28358e+06	18584718	9.01	2.39	5.37	2.93	3.02	5.94	6	3	6	3	2	5	2	1	2	1	1	2	2	1	2	1	1	2
Q8DPD6	LytR_cpsA_psr domain-containing protein OS=Streptococcus pneumoniae (strain ATCC BAA-255 / R6) OX=171101 GN=spr1226 PE=4 SV=1	15	4	8	4	1	424	47.7	6.84	2.12167e+07	1.74955e+07	2.53415e+07	2.74904e+07	2.29451e+07	2.93772e+07	5.79	3.69	2.34	2.22	3.51	3.59	6	6	2	2	3	6	1	2	1	1	1	2	1	2	1	1	1	2
Q7CRA7	Uncharacterized protein OS=Streptococcus pneumoniae (strain ATCC BAA-255 / R6) OX=171101 GN=spr1693 PE=4 SV=1	38	3	22	3	1	153	17.3	4.87	2.10505e+07	9.38091e+06	5.95543e+06	2.93434e+07	2.09752e+07	2.36788e+07	23.97	17.67	3.29	14.2	17.36	16.19	26	26	14	38	38	38	5	4	2	3	4	4	2	2	1	3	3	3
Q8CYJ6	Uncharacterized protein OS=Streptococcus pneumoniae (strain ATCC BAA-255 / R6) OX=171101 GN=spr1374 PE=4 SV=1	20	2	7	2	1	205	23.8	9.11	2.09711e+07	1.00355e+07	1.60449e+07	5.6271e+06	6.17392e+06	3.77822e+07	2.98	12.35	7.85	9.31		3.29	6	20	14	20		6	1	2	1	2		1	1	2	1	2		1
Q8DQX2	Type I site-specific deoxyribonuclease chain S OS=Streptococcus pneumoniae (strain ATCC BAA-255 / R6) OX=171101 GN=hsdS PE=4 SV=1	11	4	15	4	1	522	59.6	5.9	2.06765e+07	2.35202e+07	1.12483e+07	2.72696e+07	3.26709e+07	37174802	8.24	11.42	2.64	6.64	9.06	10.03	7	8	2	5	7	7	3	3	1	2	3	3	3	3	1	2	3	3
Q8DMZ1	Cyclic-di-AMP phosphodiesterase OS=Streptococcus pneumoniae (strain ATCC BAA-255 / R6) OX=171101 GN=spr2010 PE=3 SV=1	6	4	9	4	1	657	73.2	5.07	2.05835e+07	2.07072e+07	1.52702e+07	1.88265e+07	1.54179e+07	2.14302e+07	2.58	4.79		2.52	5.94	4.73	1	3		1	5	3	1	2		1	3	2	1	2		1	3	2
P66836	Polyamine aminopropyltransferase OS=Streptococcus pneumoniae (strain ATCC BAA-255 / R6) OX=171101 GN=speE PE=3 SV=1	29	7	16	7	1	286	32.8	5.01	2.0401e+07	3.10016e+07	1.68501e+07	8.34307e+07	1.0754e+08	101722155		2.26		16.59	17.05	17.63		5		26	25	26		1		5	5	5		1		5	5	5
Q8DMZ2	Replicative DNA helicase OS=Streptococcus pneumoniae (strain ATCC BAA-255 / R6) OX=171101 GN=dnaC PE=3 SV=1	9	3	12	3	1	450	50.2	4.97	2.03659e+07	1.74451e+07	3.70115e+07	5.58352e+07	5.17258e+07	59384714	6.44	7.35	5.51	11.26	3.47	7.88	5	6	5	9	2	6	2	2	2	3	1	2	2	2	2	3	1	2
Q8CZ85	PRK domain-containing protein OS=Streptococcus pneumoniae (strain ATCC BAA-255 / R6) OX=171101 GN=spr0186 PE=4 SV=1	36	4	8	4	1	205	23.2	5.71	2.01709e+07	4.19081e+06	4.29334e+06	5.85741e+06	1.81085e+07	4217662	12.96	6.08			2.93	7.03	29	15			7	14	3	2			1	2	3	2			1	2
Q8DPC6	Uncharacterized protein OS=Streptococcus pneumoniae (strain ATCC BAA-255 / R6) OX=171101 GN=spr1241 PE=4 SV=1	19	3	10	3	1	165	19.3	5.29	2.01675e+07	2.48918e+07	2.27338e+07	1.15705e+07	1.00422e+07	1.02939e+07	4.31	5.55	4	2	2.39	2.14	5	19	8	5	5	5	2	3	2	1	1	1	1	3	2	1	1	1
Q8DNZ2	Pyridoxine kinase OS=Streptococcus pneumoniae (strain ATCC BAA-255 / R6) OX=171101 GN=pdxK PE=4 SV=1	22	3	12	3	1	257	27.7	5.2	2.01183e+07	1.90383e+07	1.60879e+07	1.79901e+07	1.14736e+07	1.09026e+07	12.27	9.04	5.8	10.66	2.98	2.32	22	17	14	22	9	9	3	2	2	3	1	1	3	2	2	3	1	1
Q8CYC3	Uncharacterized protein OS=Streptococcus pneumoniae (strain ATCC BAA-255 / R6) OX=171101 GN=spr1681 PE=4 SV=1	29	2	3	2	1	101	11.5	6.8	2.00961e+07	1.04052e+06	1.97133e+07	1.29636e+07	1.37352e+07			1.99		6.98				13		29				1		2				1		2
Q8DPR3	Ribonuclease HII OS=Streptococcus pneumoniae (strain ATCC BAA-255 / R6) OX=171101 GN=rnhB PE=3 SV=1	17	4	12	4	1	259	28.5	6.95	2.00644e+07	1.73255e+07	7.93584e+06	3.80112e+07	3.10249e+07	2.48865e+07	2.03	4.2	4.24	13.05	7.29	2.93	6	6	9	17	10	11	1	1	2	4	2	2	1	1	2	3	2	2
Q8DNS6	Sucrose regulon regulatory protein OS=Streptococcus pneumoniae (strain ATCC BAA-255 / R6) OX=171101 GN=scrR PE=4 SV=1	12	3	11	3	1	321	35.2	6.27	2.0001e+07	1.94031e+07	5.37761e+06	3.26974e+07	3.98216e+07	37103745	0	4.29	1.92	4.84	5.41	4.74	3	7	5	9	12	9	1	2	1	2	3	2	1	2	1	2	3	2
Q8DPN4	Serine/threonine protein phosphatase OS=Streptococcus pneumoniae (strain ATCC BAA-255 / R6) OX=171101 GN=pphA PE=4 SV=1	18	2	6	2	1	242	27.2	4.74	1.99493e+07	1.55757e+07	6.01627e+06	2.18913e+07	9.29498e+06	1.74954e+07	5.04	13.56	5.19	7.89		5.13	11	18	7	11		7	1	2	1	1		1	1	2	1	1		1
Q8CZ37	Fido domain-containing protein OS=Streptococcus pneumoniae (strain ATCC BAA-255 / R6) OX=171101 GN=spr0494 PE=4 SV=1	12	2	7	2	1	267	30.9	4.91	1.98786e+07	1.03966e+07	4.85594e+06	9.4208e+06	5.59455e+06	2107446	4.05	3.78		3.92	3.8	3.71	6	12		12	6	6	1	2		2	1	1	1	2		2	1	1
Q8DMY2	Cell shape-determining protein MreC OS=Streptococcus pneumoniae (strain ATCC BAA-255 / R6) OX=171101 GN=mreC PE=1 SV=1	36	6	12	6	1	272	29.7	6.24	1.97106e+07	5.42426e+07	5.89985e+07	6.45956e+07	5.24623e+07	58267733	5.73	2.81	7.87	5.69	3.68	2.57	13	8	15	11	13	4	2	2	2	2	3	1	2	2	2	2	3	1
Q8DPW6	Cell division protein FtsW OS=Streptococcus pneumoniae (strain ATCC BAA-255 / R6) OX=171101 GN=ftsW PE=3 SV=1	5	2	7	2	1	409	45.4	9.26	1.95929e+07	2.92772e+07	2.12437e+07	1.50706e+07	2.07894e+07	12800570	0	3.32	1.64	3.17	3.39	3.18	2	3	2	5	3	3	1	1	1	2	1	1	1	1	1	2	1	1
Q8DQN8	Response regulator OS=Streptococcus pneumoniae (strain ATCC BAA-255 / R6) OX=171101 GN=rr09 PE=4 SV=1	12	2	7	2	1	251	28.9	5.31	1.9511e+07	1.23383e+07	7.23186e+06	6.6427e+06	6.38256e+06	7044887	8.35	3.42	7.29			7.13	12	5	12			12	2	1	2			2	2	1	2			2
Q8CYE5	Uncharacterized protein OS=Streptococcus pneumoniae (strain ATCC BAA-255 / R6) OX=171101 GN=spr1601 PE=4 SV=1	48	3	15	3	1	100	11.8	7.33	1.93393e+07	6.0854e+07	2.66591e+07	2.43887e+07	1.95533e+07	12380940	6.96	19.91	9.33	10.99	2.23	3.41	29	48	29	29	17	12	2	5	3	3	1	1	2	3	2	2	1	1
Q8DNM4	Catabolite control protein OS=Streptococcus pneumoniae (strain ATCC BAA-255 / R6) OX=171101 GN=ccpA PE=4 SV=1	11	3	6	3	1	333	37.6	6.95	1.93061e+07	2.2806e+07	6.83067e+06	1.00826e+07	6.10203e+06	1.11299e+07	3.21	4.99	0	2.74		2.65	4	7	5	4		4	1	2	1	1		1	1	2	1	1		1
Q8CZ59	Uncharacterized protein OS=Streptococcus pneumoniae (strain ATCC BAA-255 / R6) OX=171101 GN=spr0410 PE=4 SV=1	7	3	8	3	1	630	71.1	5.81	1.92068e+07	1.66152e+07	2.28737e+07	1.37475e+07	2.20039e+07	23280694	6.56	3.52	3.52	9.87		3.79	5	2	2	7		2	2	1	1	3		1	2	1	1	3		1
P59660	Ribonuclease HIII OS=Streptococcus pneumoniae (strain ATCC BAA-255 / R6) OX=171101 GN=rnhC PE=3 SV=2	12	3	9	3	1	290	31.8	8.4	1.91456e+07	2.46985e+07	2.12659e+07	2.44501e+07	3.06481e+07	2.15545e+07	3.15	0	1.64	1.91	0	2.24	8	3	3	8	3	8	2	1	1	2	1	2	2	1	1	2	1	2
Q8CWR2	tRNA pseudouridine synthase B OS=Streptococcus pneumoniae (strain ATCC BAA-255 / R6) OX=171101 GN=truB PE=3 SV=1	15	3	7	3	1	292	32.2	5.38	1.90898e+07	1.51197e+07	1.53556e+07	1.18391e+07	1.34845e+07	1.62708e+07		2.42	3.77	10.5	4.08	2.48		4	4	15	4	4		1	1	3	1	1		1	1	3	1	1
Q8DQL4	ABC transporter domain-containing protein OS=Streptococcus pneumoniae (strain ATCC BAA-255 / R6) OX=171101 GN=ABC-NBD PE=4 SV=1	15	2	4	2	1	215	23.8	7.66	1.90455e+07	1.87409e+07	1.34915e+07	3.05736e+07	2.73263e+07	26627970		1.99		0		3.95		4		4		15		1		1		2		1		1		2
Q8DQQ9	UvrABC system protein C OS=Streptococcus pneumoniae (strain ATCC BAA-255 / R6) OX=171101 GN=uvrC PE=3 SV=1	5	3	6	3	1	614	70.4	8.76	1.89158e+07	1.5559e+07	1.76059e+07	6.95119e+06	2.99548e+07	12607103	4.3	2	2.87		1.93	1.7	3	1	2		2	1	2	1	1		1	1	2	1	1		1	1
Q8DQB1	Uncharacterized protein OS=Streptococcus pneumoniae (strain ATCC BAA-255 / R6) OX=171101 GN=spr0760 PE=4 SV=1	5	2	8	2	1	236	25.8	8.81	1.8915e+07	2.9673e+07	2.62061e+07	3.29857e+07	4.60516e+07	39054028	3.98	2.98	4.69	4.81	4.62	3.97	5	5	5	5	5	5	1	1	2	2	1	1	1	1	2	2	1	1
Q8CYY8	N-acetyltransferase domain-containing protein OS=Streptococcus pneumoniae (strain ATCC BAA-255 / R6) OX=171101 GN=spr0703 PE=4 SV=1	21	5	6	5	1	242	28.1	5.01	1.88836e+07	2.11855e+07	2.54834e+07	3.09086e+07	4.36413e+07	2.5461e+07	2.61	0		0	0	3.47	5	3		4	3	10	1	1		1	1	2	1	1		1	1	2
Q8DRB5	N-acetyltransferase domain-containing protein OS=Streptococcus pneumoniae (strain ATCC BAA-255 / R6) OX=171101 GN=spr0236 PE=4 SV=1	11	2	8	2	1	231	27	5.29	1.88347e+07	1.57087e+07	1.78386e+07	5.26289e+07	4.01931e+07	63652975	2.94	2.69	2.55	7.1	2.63	7.46	5	5	5	11	5	11	1	1	1	2	1	2	1	1	1	2	1	2
Q8DPV9	Alpha-galactosylglucosyldiacylglycerol synthase OS=Streptococcus pneumoniae (strain ATCC BAA-255 / R6) OX=171101 GN=cpoA PE=1 SV=1	24	6	16	6	1	374	43.1	8.37	1.87547e+07	2.3979e+07	2.32157e+07	2.22924e+07	4.33846e+07	2.29308e+07	9.64	8.35	3.13	3.61	5.89	11.03	8	15	15	6	7	17	3	3	3	2	2	3	2	3	3	2	2	3
Q8DNY3	Uncharacterized protein OS=Streptococcus pneumoniae (strain ATCC BAA-255 / R6) OX=171101 GN=spr1463 PE=4 SV=1	14	3	5	3	1	225	25	5.38	1.87121e+07	2.67667e+07	1.8798e+07	3.64984e+07	4.19855e+07	44025706		4.12		1.65		4.05		7		4		14		1		1		3		1		1		3
Q8DNE3	Possible rRNA/tRNA methylase OS=Streptococcus pneumoniae (strain ATCC BAA-255 / R6) OX=171101 GN=yjfA PE=3 SV=1	12	2	5	2	1	252	27.6	5.6	1.84905e+07	1.30063e+07	8.8107e+06	2.34885e+07	2.58014e+07	19066807	1.97	4.11		4.32	4.26	2.79	5	7		7	7	5	1	1		1	1	1	1	1		1	1	1
Q8DNM8	Tryptophan synthase beta chain OS=Streptococcus pneumoniae (strain ATCC BAA-255 / R6) OX=171101 GN=trpB PE=3 SV=1	12	3	8	3	1	407	44.2	6.15	1.83409e+07	6.35418e+06	5.87828e+06	7.88708e+06	6.9103e+06	1.0021e+07	5.18	7.84	2.23	7.83		7.47	5	9	3	8		8	1	2	1	2		2	1	2	1	2		2
Q8DRN6	UPF0324 membrane protein spr0034 OS=Streptococcus pneumoniae (strain ATCC BAA-255 / R6) OX=171101 GN=spr0034 PE=3 SV=2	10	3	13	3	1	336	36	9.57	1.82455e+07	1.06286e+07	2.3122e+07	2.28767e+07	2.31737e+07	3.09967e+07	12.49	0		7.92	9.8	7.67	10	5		5	7	5	5	1		2	3	2	3	1		1	2	1
Q8DNT6	HTH cro/C1-type domain-containing protein OS=Streptococcus pneumoniae (strain ATCC BAA-255 / R6) OX=171101 GN=spr1550 PE=4 SV=1	14	3	4	3	1	283	33.6	7.05	1.81919e+07	2.34799e+07	2.52167e+07	1.65219e+07	1.52177e+07	2.3615e+07			4.94		5.21	3.17			6		4	4			1		2	1			1		1	1
Q8DR49	Phosphomevalonate kinase OS=Streptococcus pneumoniae (strain ATCC BAA-255 / R6) OX=171101 GN=mvaK2 PE=1 SV=1	9	2	7	2	1	335	37	5.05	1.81656e+07	9.24966e+06	4.01857e+06	1.36583e+07	9.63154e+06	12726866	3.83	7.63	3.14	2.96	3.24	3.66	4	9	4	4	4	4	1	2	1	1	1	1	1	2	1	1	1	1
Q8DPQ7	TPP-dependent acetoin dehydrogenase alpha chain OS=Streptococcus pneumoniae (strain ATCC BAA-255 / R6) OX=171101 GN=acoA PE=4 SV=1	7	2	3	2	1	322	35.1	5.41	1.78962e+07	8.05242e+06	3.76736e+06	8.62727e+06	1.02425e+07	1.43717e+07	1.84	3.46				3.38	2	4				4	1	1				1	1	1				1
Q8DMX4	S4 RNA-binding domain-containing protein OS=Streptococcus pneumoniae (strain ATCC BAA-255 / R6) OX=171101 GN=spr2031 PE=4 SV=1	20	2	5	2	1	122	14	9.41	1.78085e+07	2.1082e+07	2.22212e+07	1.11873e+07	2.20869e+07	23210357	2.24	2.36	3.1	2.2		2.44	10	10	10	10		10	1	1	1	1		1	1	1	1	1		1
Q8DNJ9	ABC transporter membrane-spanning permease-choline transporter OS=Streptococcus pneumoniae (strain ATCC BAA-255 / R6) OX=171101 GN=proWX PE=3 SV=1	13	5	12	5	1	506	55.5	6.83	1.7742e+07	2.05162e+07	2.14584e+07	1.2537e+07	3.37414e+07	29220355	4.45	3.36		3.36	6.79	10.44	6	3		2	6	8	3	1		2	3	3	3	1		1	3	3
Q8CYV3	Uncharacterized protein OS=Streptococcus pneumoniae (strain ATCC BAA-255 / R6) OX=171101 GN=spr0890 PE=4 SV=1	16	3	8	3	1	266	30.1	6.65	1.74996e+07	1.08626e+07	4.51484e+06	2.14539e+07	1.26917e+07	1.40416e+07		3.74		6.55	6.33	8.57		6		11	11	16		1		2	2	3		1		2	2	3
Q8DNP1	Chromosome segregation helicase OS=Streptococcus pneumoniae (strain ATCC BAA-255 / R6) OX=171101 GN=cshA PE=4 SV=1	9	3	8	3	1	423	46.9	6.06	1.67047e+07	9.59337e+06	1.46482e+07	1.69924e+07	3.85199e+06	1.18682e+07	5.64	3.59	6	3.69	3.4	3.3	5	3	7	3	3	3	2	1	2	1	1	1	2	1	2	1	1	1
P0A3T5	Protein DpnD OS=Streptococcus pneumoniae (strain ATCC BAA-255 / R6) OX=171101 GN=dpnD PE=4 SV=1	18	2	5	2	1	153	18	4.65	1.66443e+07	1.94423e+07	2.40839e+07	2.38087e+07	1.87793e+07	1.87312e+07		4.26	7.04	4.06		4.12		9	18	9		9		1	2	1		1		1	2	1		1
Q8DPD0	Uncharacterized protein OS=Streptococcus pneumoniae (strain ATCC BAA-255 / R6) OX=171101 GN=spr1236 PE=3 SV=1	9	4	12	4	1	390	44.1	8.43	1.66359e+07	8.41007e+06	3.85459e+06	1.22244e+07	1.6494e+07	1.23997e+07	12.16	3.87		8.7	5.36	8.35	9	3		4	5	6	4	1		2	2	3	4	1		2	2	3
Q8DPA6	Heme chaperone HemW OS=Streptococcus pneumoniae (strain ATCC BAA-255 / R6) OX=171101 GN=hemN PE=3 SV=1	11	3	9	3	1	376	42.7	5.43	1.65787e+07	6.75445e+06	9.44494e+06	1.25949e+07	2.39412e+07	1.29081e+07	3.87	5.8		8.49	11.7	3.64	4	7		8	11	4	1	2		2	3	1	1	2		2	3	1
Q8DRA6	Alkaline amylopullulanase OS=Streptococcus pneumoniae (strain ATCC BAA-255 / R6) OX=171101 GN=pulA PE=3 SV=1	8	8	17	8	1	1256	140.2	5.73	1.63761e+07	2.05758e+07	3.20076e+07	7.44216e+07	1.00651e+08	4.40878e+07	8.95	8.34		14.08	7.42	8.3	3	4		5	3	4	2	3		5	3	4	2	3		5	3	4
Q8DQ86	DNA polymerase III subunit alpha OS=Streptococcus pneumoniae (strain ATCC BAA-255 / R6) OX=171101 GN=dnaE PE=4 SV=1	5	4	5	4	1	1042	119.1	5.58	1.61119e+07	2.38927e+06	2.49254e+07	1.12031e+07	2.82529e+06	8910435			2.25	4.75		2.66			3	3		1			2	2		1			2	2		1
Q8DR50	Diphosphomevalonate decarboxylase OS=Streptococcus pneumoniae (strain ATCC BAA-255 / R6) OX=171101 GN=mvd1 PE=4 SV=1	10	3	8	3	1	344	38.8	6.3	1.6103e+07	1.1322e+07		1.47308e+07	9.01574e+06	7.67602e+06	11.61	5.62	3.11	8.94		5.22	10	7	7	10		7	3	1	1	2		1	3	1	1	2		1
Q8DPD5	Prephenate dehydratase OS=Streptococcus pneumoniae (strain ATCC BAA-255 / R6) OX=171101 GN=pheA PE=4 SV=1	12	2	3	2	1	282	31.6	5.45	1.6013e+07	1.07416e+07	1.64736e+07	1.97686e+07	2.6956e+07	26087437		5.18		5.48		4.75		6		6		7		1		1		1		1		1		1
Q8DPD2	Prephenate dehydrogenase OS=Streptococcus pneumoniae (strain ATCC BAA-255 / R6) OX=171101 GN=tyrA PE=4 SV=1	12	3	10	3	1	367	41	5.11	1.58821e+07	1.07275e+07	1.93945e+07	1.8634e+07	3.15361e+07	17907011	1.76	0	2.03	11.51	11.19		6	6	9	9	9		1	1	2	3	3		1	1	2	2	2
Q8DQH8	ABC transporter ATP-binding protein-branched chain amino acid transport OS=Streptococcus pneumoniae (strain ATCC BAA-255 / R6) OX=171101 GN=livG PE=4 SV=1	19	4	11	4	1	254	28.3	5.87	1.58118e+07	2.09594e+07	2.65503e+07	2.33106e+07	4.7506e+07	3.99578e+07	4.24	2.25	2.43	4.1	7.93	4.23	7	4	7	7	13	7	2	1	1	2	3	2	2	1	1	2	3	2
Q8DPD8	Glycos_transf_1 domain-containing protein OS=Streptococcus pneumoniae (strain ATCC BAA-255 / R6) OX=171101 GN=spr1224 PE=4 SV=1	8	2	4	2	1	385	44.7	5.95	1.56691e+07	1.67538e+07	2.23865e+07		1.45304e+07	16230643	3.09	2.64			1.92	2.76	4	4			4	4	1	1			1	1	1	1			1	1
P59657	Bifunctional folate synthesis protein OS=Streptococcus pneumoniae (strain ATCC BAA-255 / R6) OX=171101 GN=sulD PE=1 SV=1	13	2	7	2	1	270	31.1	5.21	1.54286e+07	5.72353e+06	8.62978e+06	9.65586e+06	3.11022e+07	11510734	4.56	7.37	4.37	4.15	5.11	3.96	7	13	7	7	7	7	1	2	1	1	1	1	1	2	1	1	1	1
Q8DQQ3	Branched-chain amino acid transport system carrier protein OS=Streptococcus pneumoniae (strain ATCC BAA-255 / R6) OX=171101 GN=brnQ PE=3 SV=1	6	2	4	2	1	446	47.3	8.87	1.52788e+07	3.38615e+07	2.91794e+07	2.75678e+07	7.10698e+06	35412844	4.65			4.42		4.32	4			4		6	1			1		2	1			1		2
Q8DRB9	Formate acetyltransferase 3 OS=Streptococcus pneumoniae (strain ATCC BAA-255 / R6) OX=171101 GN=pflF PE=4 SV=1	6	4	7	4	1	815	91.6	5.9	1.49465e+07	2.33208e+07	2.07255e+07	8.33175e+06		1.1816e+07	3.88	7.79	4.39	1.87			2	4	3	1			1	3	2	1			1	3	2	1
P0A4S4	Ribosomal RNA large subunit methyltransferase H OS=Streptococcus pneumoniae (strain ATCC BAA-255 / R6) OX=171101 GN=rlmH PE=3 SV=1	11	2	9	2	1	159	18.1	9.38	1.49386e+07	2.68768e+07	3.10448e+07	2.80803e+07	3.79729e+07	54231494	2.47	4.59	1.95	2.74	2.82	4.76	6	11	5	11	6	11	1	2	1	2	1	2	1	2	1	2	1	2
Q8DQA2	Cysteine desulfurase OS=Streptococcus pneumoniae (strain ATCC BAA-255 / R6) OX=171101 GN=spr0773 PE=3 SV=1	15	3	4	3	1	408	45.1	5.2	1.49053e+07	3.38481e+06	1.37214e+06	6.28714e+06	4.05247e+06	3.47234e+06	7.5	2.28		3.24			12	4		8			2	1		1			2	1		1
Q8DQI4	dCMP deaminase OS=Streptococcus pneumoniae (strain ATCC BAA-255 / R6) OX=171101 GN=comEB PE=4 SV=1	16	2	4	2	1	155	17.4	7.37	1.4534e+07	1.58594e+07	1.05723e+07	1.27727e+07		7.35881e+06	8.21	2	3.38				11	5	11				2	1	1				1	1	1
Q8CZB9	DUF4097 domain-containing protein OS=Streptococcus pneumoniae (strain ATCC BAA-255 / R6) OX=171101 GN=spr0087 PE=4 SV=1	16	3	9	3	1	320	36.4	7.36	1.44848e+07	1.65327e+07	2.15322e+07	1.42336e+07	1.28902e+07	2.20851e+07	0		1.66	7.41	0	6.38	3		2	14	3	11	1		1	3	3	1	1		1	2	1	1
Q8CWT2	Chaperone protein DnaJ OS=Streptococcus pneumoniae (strain ATCC BAA-255 / R6) OX=171101 GN=dnaJ PE=3 SV=1	12	3	10	3	1	372	40	7.24	1.44396e+07	2.79814e+07	1.96795e+07	1.82206e+07	1.75795e+07	1.95612e+07	5.22	16.07	2.23	5.59	3.57		6	12	2	4	4		2	4	1	2	1		2	3	1	1	1
Q8DRN9	Uncharacterized protein OS=Streptococcus pneumoniae (strain ATCC BAA-255 / R6) OX=171101 GN=spr0026 PE=4 SV=1	16	2	10	2	1	188	21.1	4.61	1.4407e+07	2.20846e+07	2.71084e+07	5.36954e+07	3.59616e+07	36040494	3.31	5.07	4.5	14.35	10.4	11.54	10	10	10	16	10	10	1	1	1	3	2	2	1	1	1	2	1	1
Q8DNC8	Uncharacterized protein OS=Streptococcus pneumoniae (strain ATCC BAA-255 / R6) OX=171101 GN=spr1805 PE=4 SV=1	13	3	13	3	1	257	28.9	4.83	1.43802e+07	2.15485e+07	1.021e+07	3.53009e+07	2.65045e+07	34251170	5.96	10.47	3.82	7.77		4.81	10	13	9	13		7	2	4	2	3		2	2	3	2	3		2
Q8DMZ9	Transcriptional regulator CtsR OS=Streptococcus pneumoniae (strain ATCC BAA-255 / R6) OX=171101 GN=ctsR PE=3 SV=1	17	2	11	2	1	173	20.1	9.36	1.41638e+07	2.0144e+07	1.69987e+07	7.0194e+06	1.67216e+07	1.33557e+07	6.26	7.04	2.85	6.55	6.23	8.04	17	17	11	17	17	17	2	2	1	2	2	2	2	2	1	2	2	2
Q8DQ73	Lysine decarboxylase OS=Streptococcus pneumoniae (strain ATCC BAA-255 / R6) OX=171101 GN=cad PE=4 SV=1	8	4	11	4	1	491	53.9	5.35	1.38097e+07	1.31026e+07	1.11168e+07	3.11616e+07	6.26486e+07	33461583	2.7	0		9.96	5.33	7.5	2	2		8	4	4	1	1		4	2	3	1	1		4	2	3
Q8DQZ4	Xylose repressor protein OS=Streptococcus pneumoniae (strain ATCC BAA-255 / R6) OX=171101 GN=xylR PE=4 SV=1	12	3	11	3	1	407	45.7	5.94	1.37847e+07	1.12498e+07	2.90492e+06	1.35426e+07	9.77791e+06	3915572	2.63	5.24		8.26	4.35	1.93	5	7		12	8	8	1	2		4	2	2	1	2		3	2	2
Q8DNS5	3-hydroxy-3-methylglutaryl coenzyme A reductase OS=Streptococcus pneumoniae (strain ATCC BAA-255 / R6) OX=171101 GN=mvaA PE=1 SV=1	10	3	9	3	1	424	46.2	6.46	1.3713e+07	1.57281e+07	1.77957e+07	1.52399e+07	2.4699e+07	23832339	4.04	7.12	3.69	9.18	3.88	0	3	5	5	8	3	2	1	2	2	2	1	1	1	2	2	2	1	1
P0A2U7	Zinc transport system ATP-binding protein AdcC OS=Streptococcus pneumoniae (strain ATCC BAA-255 / R6) OX=171101 GN=adcC PE=3 SV=1	14	2	12	2	1	234	26.5	7.42	1.36702e+07	1.74841e+07	1.61765e+07	2.37701e+07	1.25217e+07	2.55322e+07		5.9	4.39	5.66	5.35	11.23		14	14	10	14	14		2	2	2	2	4		2	2	1	2	2
Q8DPB9	Alpha-acetolactate decarboxylase OS=Streptococcus pneumoniae (strain ATCC BAA-255 / R6) OX=171101 GN=aldB PE=3 SV=1	18	2	4	2	1	243	27.3	4.98	1.36068e+07	1.20865e+07		1.446e+07	1.01349e+07			3.34	2.76	4.67	3.7			5	13	13	5			1	1	1	1			1	1	1	1
Q8DNB0	HTH gntR-type domain-containing protein OS=Streptococcus pneumoniae (strain ATCC BAA-255 / R6) OX=171101 GN=spr1832 PE=4 SV=1	10	2	5	2	1	242	28	7.97	1.34398e+07	1.71804e+07	1.24343e+07	1.90413e+07	2.5838e+07	22247623		0		3.86	4.08	4.11		4		6	6	10		1		1	1	2		1		1	1	2
Q8DNS8	Phosphotransferase system enzyme II OS=Streptococcus pneumoniae (strain ATCC BAA-255 / R6) OX=171101 GN=scrA PE=4 SV=1	11	6	20	6	1	627	65.6	5.41	1.33309e+07	2.40399e+07	2.41434e+07	1.3747e+08	1.74031e+08	2.1655e+08	0		1.6	7.43	21.85	17.51	4		4	9	11	9	1		1	4	7	7	1		1	4	5	5
Q8DRI8	ABC transporter membrane-spanning permease-amino acid transport OS=Streptococcus pneumoniae (strain ATCC BAA-255 / R6) OX=171101 GN=ABC-MSP PE=4 SV=1	4	2	4	2	1	702	80.7	7.75	1.32607e+07						1.87	7.99					2	4					1	3					1	2
Q8CWU7	Holliday junction ATP-dependent DNA helicase RuvB OS=Streptococcus pneumoniae (strain ATCC BAA-255 / R6) OX=171101 GN=ruvB PE=3 SV=1	12	2	8	2	1	332	37.3	4.87	1.27563e+07	1.00828e+07	5.45658e+06	1.55925e+07	1.3385e+07	9.55684e+06	5.8	9.2	5.24	5.75	4.95	9.94	5	12	5	5	7	12	1	2	1	1	1	2	1	2	1	1	1	2
Q8DR94	Uncharacterized protein OS=Streptococcus pneumoniae (strain ATCC BAA-255 / R6) OX=171101 GN=spr0264 PE=4 SV=1	8	2	6	2	1	490	51.4	6.23	1.26439e+07	1.90755e+07	4.57327e+06	1.50095e+07	3.93381e+06	1.45072e+07	4.67	4.62		4.37		9.62	3	3		8		8	1	1		2		2	1	1		2		2
Q8DQM9	Regulatory function on capsule expression OS=Streptococcus pneumoniae (strain ATCC BAA-255 / R6) OX=171101 GN=cpsY PE=3 SV=1	5	2	11	2	1	348	40.5	6.16	1.24339e+07	1.34028e+07	2.08233e+07	1.95006e+07	1.69941e+07	24934247	1.6	5.34	5.24	6.14	4.94	6.09	2	5	5	5	5	5	1	2	2	2	2	2	1	2	2	2	2	2
Q8DP23	UPF0246 protein spr1405 OS=Streptococcus pneumoniae (strain ATCC BAA-255 / R6) OX=171101 GN=spr1405 PE=3 SV=1	17	3	10	3	1	242	27.4	8.87	1.22792e+07	2.10569e+07	1.07875e+07	2.04951e+07	2.39649e+07	2.298e+07	4.9	5.07		10.47	2.38	8.27	9	9		17	5	13	2	2		3	1	2	2	2		3	1	2
Q8DNT4	HTH gntR-type domain-containing protein OS=Streptococcus pneumoniae (strain ATCC BAA-255 / R6) OX=171101 GN=spr1558 PE=4 SV=1	18	2	5	2	1	121	14	6.32	1.22736e+07	2.72641e+07	2.98471e+07	2.51177e+07	6.31074e+06	1.38914e+07		5.36	5.15	5.48		5		12	12	12		18		1	1	1		2		1	1	1		2
P64167	DNA translocase FtsK OS=Streptococcus pneumoniae (strain ATCC BAA-255 / R6) OX=171101 GN=ftsK PE=1 SV=1	4	2	7	2	1	767	84.9	5.26	1.22601e+07	1.23916e+07	1.14089e+07	9.45483e+06	5.13751e+06	13318858	3.3	2.71	2.35	6.57		7.33	2	2	2	4		4	1	1	1	2		2	1	1	1	2		2
Q8DPI0	Required for phosphorylcholine incorporation in teichoic and lipoteichoic acids OS=Streptococcus pneumoniae (strain ATCC BAA-255 / R6) OX=171101 GN=licD1 PE=4 SV=1	9	2	5	2	1	267	31.9	6.19	1.19002e+07	8.16281e+06	9.09295e+06	4.73421e+06	1.45775e+07	12868921	4.59			1.8	2.02	1.85	9			3	3	3	2			1	1	1	2			1	1	1
Q7CRA4	Penicillin-binding protein 1b OS=Streptococcus pneumoniae (strain ATCC BAA-255 / R6) OX=171101 GN=pbp1b PE=1 SV=1	4	2	8	2	1	821	89.4	8.43	1.18213e+07	7.21617e+06	6.81621e+06	1.1369e+07	9.3797e+06	11461971	4.85	2.92	4.62	3.94	4.09	7.48	2	2	4	2	2	4	1	1	2	1	1	2	1	1	2	1	1	2
Q8DMW5	Response regulator OS=Streptococcus pneumoniae (strain ATCC BAA-255 / R6) OX=171101 GN=comE PE=1 SV=1	16	3	6	3	1	250	29.9	6.55	1.1566e+07	1.24577e+07	7.58739e+06	1.26025e+07	1.0857e+07	21044667	6.34		3.24		7.73	3.34	11		7		12	7	2		1		2	1	2		1		2	1
Q8CWS7	tRNA dimethylallyltransferase OS=Streptococcus pneumoniae (strain ATCC BAA-255 / R6) OX=171101 GN=miaA PE=3 SV=2	12	2	7	2	1	294	33.4	5.15	1.15409e+07	7.00814e+06	4.94167e+06	8.69811e+06	5.93065e+06	6.8286e+06	6.65	3.47	1.93	2.03		4.41	12	9	2	2		12	2	1	1	1		2	2	1	1	1		2
Q8DNF3	Subtilisin-like serine protease OS=Streptococcus pneumoniae (strain ATCC BAA-255 / R6) OX=171101 GN=nisP PE=4 SV=1	4	2	4	2	1	579	64.9	5.26	1.15285e+07	1.0902e+07	9.65171e+06	2.23379e+07	2.30956e+07	23280014				2.49	2.21	6.7				2	2	4				1	1	2				1	1	2
Q8DPU2	Similar to GTP pyrophosphokinase OS=Streptococcus pneumoniae (strain ATCC BAA-255 / R6) OX=171101 GN=spr1004 PE=4 SV=1	13	2	4	2	1	223	26.2	6.06	1.15219e+07	5.45243e+06		8.78922e+06	8.02051e+06	4497763				5.08	6.98	4.91				8	13	8				1	2	1				1	2	1
Q7CRB6	Response regulator OS=Streptococcus pneumoniae (strain ATCC BAA-255 / R6) OX=171101 GN=rr13 PE=4 SV=1	17	3	8	3	1	245	28.8	6.13	1.15038e+07	1.14505e+07	1.08524e+07	1.41027e+07	3.57272e+07	1.28032e+07	5.6	7.09		6.94	2.8	3.25	11	11		11	6	5	2	2		2	1	1	2	2		2	1	1
Q8DNM0	Uncharacterized protein OS=Streptococcus pneumoniae (strain ATCC BAA-255 / R6) OX=171101 GN=ABC-SBP PE=4 SV=1	6	2	2	2	1	355	39.2	5.74	1.1065e+07	1.31793e+07	9.06683e+06	2.3026e+07	2.04242e+07	15089453			2.02	2.87					3	3					1	1					1	1
Q8DPM1	Uncharacterized restriction enzyme, interrupted-C OS=Streptococcus pneumoniae (strain ATCC BAA-255 / R6) OX=171101 GN=spr1101 PE=4 SV=1	3	3	3	3	1	1084	125	5.38	1.09152e+07	8.90866e+06	8.58087e+06	3.12191e+06		5.46184e+06		2.23	2.57					2	2					2	1					2	1
Q8DQ77	ABC transporter domain-containing protein OS=Streptococcus pneumoniae (strain ATCC BAA-255 / R6) OX=171101 GN=ABC-NBD PE=4 SV=1	10	2	5	2	1	271	30.4	6.96	1.07391e+07	4.26639e+06	3.63746e+06	4.91442e+06	4.71379e+06	2774401	7.63	3.6	2.61			3.11	10	4	4			4	2	1	1			1	2	1	1			1
Q8DNI9	Segregation and condensation protein B OS=Streptococcus pneumoniae (strain ATCC BAA-255 / R6) OX=171101 GN=scpB PE=1 SV=1	10	2	4	2	1	189	21	4.77	1.03185e+07	1.23517e+07	1.43961e+07	1.90374e+07	1.75463e+07	19382981		1.77		3.7	1.74			4		10	4			1		2	1			1		2	1
Q8DQS2	ABC transporter membrane-spanning permease-Pep export OS=Streptococcus pneumoniae (strain ATCC BAA-255 / R6) OX=171101 GN=vex3 PE=4 SV=1	13	4	9	4	1	459	50	8.79	1.0195e+07	1.10119e+07	9.46605e+06	2.79522e+07	3.9682e+07	45799913	4.24			6.85	3.94	13.06	3			7	7	10	1			2	2	4	1			2	2	3
P0A4N4	Maltodextrin transport system permease protein MalD OS=Streptococcus pneumoniae (strain ATCC BAA-255 / R6) OX=171101 GN=malD PE=3 SV=1	8	2	5	2	1	280	31.5	9.57	1.01198e+07	5.71983e+06	7.33155e+06	1.89255e+07	1.15402e+07	19694674	4.27	3.58		2.94		3.06	5	3		5		5	1	2		1		1	1	1		1		1
Q8DRH4	Peptidase_M22 domain-containing protein OS=Streptococcus pneumoniae (strain ATCC BAA-255 / R6) OX=171101 GN=spr0129 PE=4 SV=1	8	2	7	2	1	227	25.3	5.82	1.00585e+07	2.22913e+07	1.65829e+07	2.06453e+07	2.16854e+07	24126705		4.07		3.99	2.04	4.22		8		8	4	8		2		2	1	2		2		2	1	2
Q8CZ30	Uncharacterized protein OS=Streptococcus pneumoniae (strain ATCC BAA-255 / R6) OX=171101 GN=spr0518 PE=4 SV=1	6	2	5	2	1	294	33.6	4.96	9.70714e+06	7.90085e+06	1.1762e+07	7.53226e+06	1.30069e+07	7.42521e+06	1.79	1.8		0	0	0	3	3		3	3	3	1	1		1	1	1	1	1		1	1	1
Q8DQ68	Putative agmatine deiminase OS=Streptococcus pneumoniae (strain ATCC BAA-255 / R6) OX=171101 GN=aguA PE=3 SV=1	28	7	16	7	1	361	40.3	4.59	9.24853e+06	7.42815e+06	1.29412e+07	6.43154e+07	1.09509e+08	9.68949e+07		2.45		12.93	27.45	27.91		3		13	20	24		1		3	6	6		1		3	5	5
Q8DQW6	Uncharacterized protein OS=Streptococcus pneumoniae (strain ATCC BAA-255 / R6) OX=171101 GN=ABC-MSP PE=4 SV=1	5	2	9	2	1	349	40.5	9.58	9.22339e+06	1.28794e+07	1.06023e+07	1.82014e+07	2.3278e+07	21718464	0	3.5	0	0	2.04	3.7	2	5	2	5	3	5	1	2	1	2	1	2	1	2	1	2	1	2
Q8DQY7	Uncharacterized protein OS=Streptococcus pneumoniae (strain ATCC BAA-255 / R6) OX=171101 GN=spr0428 PE=4 SV=1	15	3	4	3	1	291	32.4	5.95	8.80573e+06	6.58133e+06		8.8382e+06	8.34016e+06	7215130		5.41	5.95	3.31				9	7	4				2	1	1				2	1	1
Q8DR83	Alpha-xylosidase OS=Streptococcus pneumoniae (strain ATCC BAA-255 / R6) OX=171101 GN=xylS PE=3 SV=1	4	2	6	2	1	737	86	5.57	8.57121e+06	5.24482e+06	1.8349e+06	1.19908e+07	5.95129e+06	8693800	4.78			8.37	3.54	7.92	2			4	2	4	1			2	1	2	1			2	1	2
Q8DQM0	Cell division protein DivIB OS=Streptococcus pneumoniae (strain ATCC BAA-255 / R6) OX=171101 GN=divIB PE=1 SV=1	9	3	9	3	1	396	45.4	4.93	8.28948e+06	1.13372e+07	1.04125e+07	1.23712e+07	1.35674e+07	1.67357e+07		2.57	2.41			6.23		4	6			9		1	3			5		1	2			3
Q8DMY9	Uncharacterized protein OS=Streptococcus pneumoniae (strain ATCC BAA-255 / R6) OX=171101 GN=spr2014 PE=4 SV=1	8	2	6	2	1	211	23.7	5.25	8.10846e+06	1.81595e+07	2.46838e+07	2.9586e+07	1.64309e+07	34199092		4.61	2.58	2.91		4.57		8	4	4		8		2	1	1		2		2	1	1		2
Q8DR28	ATP-dependent RecD-like DNA helicase OS=Streptococcus pneumoniae (strain ATCC BAA-255 / R6) OX=171101 GN=recD PE=3 SV=1	5	2	8	2	1	788	88.7	4.94	7.79441e+06	7.01967e+06	692303	8.65617e+06	1.65256e+07	6.81464e+06	2.98		0	5.4	6.49	0	1		4	4	5	4	1		1	2	2	2	1		1	1	2	1
Q8DQH7	ABC transporter ATP-binding protein-branched chain amino acid transport OS=Streptococcus pneumoniae (strain ATCC BAA-255 / R6) OX=171101 GN=livF PE=4 SV=1	11	2	7	2	1	236	25.6	7.4	7.63993e+06	2.71684e+07	3.46806e+07	3.93258e+07	2.56451e+07	51076328	2.63	3.4	2.86	3.26	3.47	6.73	6	6	6	6	6	11	1	1	1	1	1	2	1	1	1	1	1	2
Q8DP07	1,4-beta-N-acetylmuramidase OS=Streptococcus pneumoniae (strain ATCC BAA-255 / R6) OX=171101 GN=lytC PE=1 SV=1	7	3	6	3	1	501	58.6	6.49	7.59534e+06	5.74891e+06	6.15414e+06	7.1586e+06	3.36156e+06	7369488	0		0	0	0	3.22	1		1	1	1	6	1		1	1	1	2	1		1	1	1	2
Q8DQT2	5-methyltetrahydropteroyltriglutamate--homocysteine methyltransferase OS=Streptococcus pneumoniae (strain ATCC BAA-255 / R6) OX=171101 GN=metE PE=3 SV=2	6	3	7	3	1	749	84.7	5.08	7.58816e+06	9.31429e+06	1.04088e+07	1.29675e+07	1.29023e+07	2.09577e+07	4.63	2.22		4.78	6.61	2.33	3	1		4	3	1	1	1		2	2	1	1	1		2	1	1
Q8DQ09	Lipoprotein OS=Streptococcus pneumoniae (strain ATCC BAA-255 / R6) OX=171101 GN=lmb PE=1 SV=1	27	5	10	5	1	311	34.7	5.38	7.55853e+06	1.94539e+07	2.6184e+07	1.6524e+07	2.43495e+07	24708757	10.17	2.48	8.78	2.47	2.67	3.22	18	5	13	3	3	4	3	1	3	1	1	1	3	1	3	1	1	1
Q8DNF5	FMN_red domain-containing protein OS=Streptococcus pneumoniae (strain ATCC BAA-255 / R6) OX=171101 GN=spr1768 PE=4 SV=1	9	2	2	2	1	234	27.1	5.29	7.49349e+06	6.06864e+06	6.93972e+06	1.35273e+07	1.33111e+07	9681224				1.7		2.39				4		6				1		1				1		1
Q8DPM0	Uncharacterized restriction enzyme, interrupted-N OS=Streptococcus pneumoniae (strain ATCC BAA-255 / R6) OX=171101 GN=spr1102 PE=4 SV=1	4	2	4	2	1	625	71.8	5.99	7.43916e+06	7.82909e+06	2.6611e+06	7.31486e+06	7.99538e+06	14557570	5.71		4.41			5.11	3		3			4	1		1			2	1		1			2
Q8DN13	Protein DltD OS=Streptococcus pneumoniae (strain ATCC BAA-255 / R6) OX=171101 GN=dltD PE=1 SV=1	6	2	3	2	1	427	49.5	7.97	7.37521e+06	7.97144e+06		8.37602e+06	7.37196e+06	10936431	3.5	2.82			2.04		4	4			3		1	1			1		1	1			1
Q8DNY0	Confers low level cadmium resistance in Staphylococcus aureus OS=Streptococcus pneumoniae (strain ATCC BAA-255 / R6) OX=171101 GN=cadD PE=4 SV=1	8	2	3	2	1	204	22.8	4.28	7.21565e+06	5.83719e+06		6.82253e+06	9.08913e+06	5605983	2.6				7.67		7				8		1				2		1				2
Q8DMY1	Energy-coupling factor transporter transmembrane protein EcfT OS=Streptococcus pneumoniae (strain ATCC BAA-255 / R6) OX=171101 GN=ABC-MSP PE=3 SV=1	9	2	2	2	1	264	29.5	9.89	7.07641e+06	8.56299e+06	6.20243e+06	8.82241e+06	9.71729e+06	9.00231e+06		4.09						9						2						2
Q8DNB9	ABC transporter domain-containing protein OS=Streptococcus pneumoniae (strain ATCC BAA-255 / R6) OX=171101 GN=ABC-NBD PE=4 SV=1	7	2	3	2	1	294	33.5	5.62	6.94365e+06	6.0863e+06		3.20787e+06	1.58217e+07	12016843		0			2.21	1.77		4			3	3		1			1	1		1			1	1
Q8DNX3	Metalloregulator OS=Streptococcus pneumoniae (strain ATCC BAA-255 / R6) OX=171101 GN=marR PE=4 SV=1	9	2	4	2	1	216	24.8	5.87	6.84859e+06	7.06784e+06		9.51968e+06	3.37301e+06	7254269	2.37	2.99		0			6	9		3			1	2		1			1	2		1
Q8DRH2	tRNA N6-adenosine threonylcarbamoyltransferase OS=Streptococcus pneumoniae (strain ATCC BAA-255 / R6) OX=171101 GN=tsaD PE=3 SV=1	14	3	4	3	1	336	36.2	4.88	6.83678e+06	8.6267e+06	4.05741e+06	9.32633e+06	1.0134e+07	12282198	4.41			2.67	3.59	3.79	6			4	5	5	1			1	1	1	1			1	1	1
Q8DQ33	Formamidopyrimidine-DNA glycosylase OS=Streptococcus pneumoniae (strain ATCC BAA-255 / R6) OX=171101 GN=mutM PE=3 SV=3	13	3	6	3	1	274	31.2	6.46	6.62197e+06	3.45809e+06	6.66726e+06	1.2543e+07	1.91131e+07	1.94717e+07				5.08	0	3.04				11	5	10				2	2	2				2	2	2
P0A3S4	DNA-entry nuclease OS=Streptococcus pneumoniae (strain ATCC BAA-255 / R6) OX=171101 GN=endA PE=3 SV=1	37	6	9	6	1	274	29.9	9.61	6.37912e+06	1.99686e+07	1.9974e+07	3.70643e+07	1.98063e+07	3.61312e+07			2.93	9.27	3.34	12.39			7	14	6	23			2	2	1	4			2	2	1	4
Q8DPI8	Uncharacterized protein OS=Streptococcus pneumoniae (strain ATCC BAA-255 / R6) OX=171101 GN=spr1142 PE=4 SV=1	5	2	3	2	1	347	38.8	8.38	6.35137e+06	9.04399e+06	7.74266e+06	1.3016e+07	6.62112e+06	12123001		1.66	2.49		0			3	2		2			1	1		1			1	1		1
Q8DNE9	Hemolysin OS=Streptococcus pneumoniae (strain ATCC BAA-255 / R6) OX=171101 GN=hlyX PE=4 SV=1	7	2	7	2	1	443	49.6	4.5	5.92237e+06	3.35531e+06	4.19115e+06	1.21133e+07	1.59366e+07	9.54531e+06	3.01			8.06	5.4	2.47	4			7	4	4	1			3	2	1	1			2	1	1
Q8DPD4	Shikimate kinase OS=Streptococcus pneumoniae (strain ATCC BAA-255 / R6) OX=171101 GN=aroK PE=3 SV=1	11	2	2	2	1	158	17.8	4.84	5.76598e+06	1.43713e+07	6.36427e+06	2.26837e+07	1.28959e+07	27481867		2.35				0		6				6		1				1		1				1
Q8DNI7	Dextran glucosidase OS=Streptococcus pneumoniae (strain ATCC BAA-255 / R6) OX=171101 GN=dexS PE=4 SV=1	5	2	3	2	1	541	62.8	4.93	5.24995e+06	6.94345e+06	6.90203e+06	6.67204e+06	7.10117e+06	4.37414e+06	3.46	3.24					5	3					2	1					2	1
Q8DQR4	Single-stranded DNA-specific exonuclease, 5'-3 OS=Streptococcus pneumoniae (strain ATCC BAA-255 / R6) OX=171101 GN=recJ PE=4 SV=1	3	2	3	2	1	744	82.9	4.7	5.20474e+06	6.19117e+06	3.55981e+06	1.56572e+07	1.50658e+07	14069574			2.59	1.78	2.15				1	1	1				1	1	1				1	1	1
Q8DPQ6	Probable multidrug resistance protein NorM OS=Streptococcus pneumoniae (strain ATCC BAA-255 / R6) OX=171101 GN=norM PE=3 SV=1	4	2	5	2	1	453	50	9.47	5.17791e+06	1.32356e+07	1.80376e+07	1.58909e+07	1.68832e+07	1.61829e+07		2	0	1.89		1.7		3	2	2		4		1	1	1		2		1	1	1		2
Q8DNX5	Uncharacterized protein OS=Streptococcus pneumoniae (strain ATCC BAA-255 / R6) OX=171101 GN=spr1477 PE=4 SV=1	19	2	5	2	1	145	15.8	5.82	5.03371e+06		1.47662e+07	3.54753e+07	4.53878e+07	3.02399e+07		2.72		7.84	4.92	4.43		6		19	12	12		1		2	1	1		1		2	1	1
Q8DRK9	Tagatose-6-phosphate ketose/aldose isomerase OS=Streptococcus pneumoniae (strain ATCC BAA-255 / R6) OX=171101 GN=agaS PE=4 SV=1	20	5	10	5	1	388	43.1	5.02	4.72069e+06	8.22131e+06	1.28236e+07	3.94869e+07	1.34778e+07	25321840		4.54	0	20.51	3.67	4.13		5	3	20	5	5		1	1	6	1	1		1	1	5	1	1
Q8DP04	Methyltranfer_dom domain-containing protein OS=Streptococcus pneumoniae (strain ATCC BAA-255 / R6) OX=171101 GN=spr1436 PE=4 SV=1	12	2	6	2	1	252	27.9	9.38	4.67913e+06	7.17599e+06	5.20383e+06	2.97068e+06	2.61436e+06	4.18323e+06	2.63	6.51	3.38	2.72	3.22		6	12	6	6	6		1	2	1	1	1		1	2	1	1	1
Q8DN78	LysM domain-containing protein OS=Streptococcus pneumoniae (strain ATCC BAA-255 / R6) OX=171101 GN=spr1875 PE=4 SV=1	8	2	2	2	1	380	40.5	4.37	4.48565e+06	8.09399e+06					3.82	2.38					6	3					1	1					1	1
Q8DQ21	Phosphoglycerate mutase OS=Streptococcus pneumoniae (strain ATCC BAA-255 / R6) OX=171101 GN=gpmB PE=4 SV=1	24	3	7	3	1	206	23.3	7.5	4.42311e+06	1.74407e+07	4.56458e+06	2.68124e+07	1.52599e+07	7.03105e+06	4.22	8.74		8.12	8.51		8	15		17	15		1	2		2	2		1	2		2	2
Q8DNK7	Galactokinase OS=Streptococcus pneumoniae (strain ATCC BAA-255 / R6) OX=171101 GN=galK PE=3 SV=1	13	3	9	3	1	392	43.6	5.08	4.0532e+06	3.25011e+06	3.21159e+06	1.22374e+07	2.98378e+07	27916839				8.52	13.21	16.53				9	13	13				2	3	4				2	3	3
Q8DQ62	Teichoic acid phosphorylcholine esterase/choline binding protein E (CbpE) OS=Streptococcus pneumoniae (strain ATCC BAA-255 / R6) OX=171101 GN=lytD PE=1 SV=1	4	2	2	2	1	627	72.1	5.5	4.00755e+06		4.83803e+06	2.26589e+07	1.84505e+07	24934683				5.17						4						2						2
Q8DNJ2	ABC transporter substrate-binding protein-ferric iron transport OS=Streptococcus pneumoniae (strain ATCC BAA-255 / R6) OX=171101 GN=fatB PE=4 SV=1	7	2	3	2	1	321	34.8	5.67	3.90671e+06	6.94701e+06	9.25906e+06	4.90679e+06	5.23247e+06	6.55948e+06			0		1.72	1.72			3		4	3			1		1	1			1		1	1
Q8DRQ1	Transcription-repair-coupling factor OS=Streptococcus pneumoniae (strain ATCC BAA-255 / R6) OX=171101 GN=mfd PE=1 SV=1	4	4	5	4	1	1169	134.7	5.64	3.86754e+06	9.23554e+06	1.16285e+07	6.70544e+06	6.19221e+06	6.76252e+06	1.72		8.99			0	1		2			1	1		3			1	1		2			1
Q8DPW1	DNA primase OS=Streptococcus pneumoniae (strain ATCC BAA-255 / R6) OX=171101 GN=dnaG PE=3 SV=1	6	3	5	3	1	591	67.9	5.35	3.73874e+06	1.65347e+07	2.89798e+07	1.33873e+07	8.50004e+06	15535947		8.21	4.22					6	4					3	2					3	2
Q8DPE2	Uncharacterized protein OS=Streptococcus pneumoniae (strain ATCC BAA-255 / R6) OX=171101 GN=ABC-N PE=4 SV=1	6	2	2	2	1	574	64.3	7.14	3.45783e+06	1.39852e+06	730147	2.11552e+06	2.01189e+06	2.94034e+06		2.43		3.2				3		4				1		1				1		1
Q8DNW3	S4 RNA-binding domain-containing protein OS=Streptococcus pneumoniae (strain ATCC BAA-255 / R6) OX=171101 GN=spr1506 PE=1 SV=1	12	2	3	2	1	283	32.9	8.88	3.18005e+06	3.95101e+06	6.87892e+06	1.22819e+07	7.7498e+06	14153445				6.38	3.14					12	5					2	1					2	1
Q8CYE4	Uncharacterized protein OS=Streptococcus pneumoniae (strain ATCC BAA-255 / R6) OX=171101 GN=spr1605 PE=4 SV=1	12	2	2	2	1	186	22.1	5.1	3.17916e+06	334462		8.08797e+06	4.32414e+06			2.47		0				7		5				1		1				1		1
Q8DNR6	Primosomal protein N' OS=Streptococcus pneumoniae (strain ATCC BAA-255 / R6) OX=171101 GN=priA PE=3 SV=1	3	2	2	2	1	798	90	6.21	3.02495e+06	1.2367e+07		1.264e+07			3.62	2.53					2	2					1	1					1	1
Q8DNF4	ABC transporter ATP-binding/membrane-spanning-hemolysin secretion protein OS=Streptococcus pneumoniae (strain ATCC BAA-255 / R6) OX=171101 GN=clyB PE=4 SV=1	3	2	5	2	1	702	80	8.51	2.45767e+06		2.09358e+06	8.21609e+06	2.27731e+06	4732810	0			1.99	0	4.07	1			1	1	3	1			1	1	2	1			1	1	2
P0A4T0	Tyrosine recombinase XerD-like OS=Streptococcus pneumoniae (strain ATCC BAA-255 / R6) OX=171101 GN=xerD PE=3 SV=1	14	2	5	2	1	244	28.5	8.69	2.27064e+06	199828		8.63154e+06	8.43218e+06	8.66896e+06	4.01	0		2.98	1.66	0	10	10		10	5	10	1	1		1	1	1	1	1		1	1	1
Q9EUQ7	Segregation and condensation protein A OS=Streptococcus pneumoniae (strain ATCC BAA-255 / R6) OX=171101 GN=scpA PE=1 SV=1	7	2	5	2	1	242	28.3	4.75	1.80908e+06	515746	664429	2.18043e+06	1.80007e+06	1.27526e+06				0	0	0				7	7	7				2	2	1				2	2	1
Q8CWS3	3-Ketoacyl-ACP reductase OS=Streptococcus pneumoniae (strain ATCC BAA-255 / R6) OX=171101 GN=fabG PE=4 SV=1	16	2	2	2	1	232	25.3	4.75	1.77451e+06	204155			1.43506e+06	182222	2.75					5.86	8					9	1					1	1					1
Q8DPR6	ATP-dependent helicase/nuclease subunit A OS=Streptococcus pneumoniae (strain ATCC BAA-255 / R6) OX=171101 GN=addA PE=3 SV=1	2	2	2	2	1	1216	140.1	5.69	1.26367e+06	554523	1.4464e+06	1.64337e+06	5.24814e+06	4.79521e+06						4.39						2						2						2
P59206	Putative endo-beta-N-acetylglucosaminidase OS=Streptococcus pneumoniae (strain ATCC BAA-255 / R6) OX=171101 GN=lytB PE=1 SV=1	5	2	2	2	1	702	81.8	5.45							5.2						5						2						2
Q8CWP3	Alpha-galactosidase OS=Streptococcus pneumoniae (strain ATCC BAA-255 / R6) OX=171101 GN=aga PE=3 SV=1	4	2	4	2	1	720	81.6	5.26			1.08845e+06	9.72368e+06	1.11503e+07	7.37637e+06				8.2	4.82	4.28				4	2	2				2	1	1				2	1	1
Q8DRC4	DEOR-type transcriptional regulator OS=Streptococcus pneumoniae (strain ATCC BAA-255 / R6) OX=171101 GN=deoR PE=4 SV=1	14	3	3	3	1	264	30	8.88		5.76515e+06	8.47789e+06		4.98893e+06	5022593	3.37		0			2.18	5		4			5	1		1			1	1		1			1
Q8DQN5	Zinc metalloprotease ZmpB OS=Streptococcus pneumoniae (strain ATCC BAA-255 / R6) OX=171101 GN=zmpB PE=3 SV=1	1	2	4	2	1	1876	210.9	5.41		5.99558e+06	7.85657e+06				2.57	5.39				0	1	1				1	1	2				1	1	2				1
Q8DRB4	N-acetyltransferase domain-containing protein OS=Streptococcus pneumoniae (strain ATCC BAA-255 / R6) OX=171101 GN=spr0237 PE=4 SV=1	31	2	2	2	1	138	15.7	5.24						1.0115e+06						7.51						31						2						2
Q8DPH5	Protease HtpX homolog OS=Streptococcus pneumoniae (strain ATCC BAA-255 / R6) OX=171101 GN=htpX PE=3 SV=2	16	2	6	2	1	299	32.8	6.14							2.01	0	0	0	5.7		12	12	12	12	16		1	1	1	1	2		1	1	1	1	2
Q8DRL6	Beta-N-acetyl-hexosaminidase OS=Streptococcus pneumoniae (strain ATCC BAA-255 / R6) OX=171101 GN=strH PE=1 SV=1	3	3	3	3	1	1312	144.7	5.21											5.11	3.41					2	1					2	1					2	1
Q8CY81	Uncharacterized protein OS=Streptococcus pneumoniae (strain ATCC BAA-255 / R6) OX=171101 GN=spr1876 PE=4 SV=1	9	2	3	2	1	206	23.5	4.73		9.03986e+06	1.26811e+07	2.26778e+07	1.61163e+07	18959334				2.05	0	2.25				4	4	4				1	1	1				1	1	1
Q8DPB0	SAM_MT_RSMB_NOP domain-containing protein OS=Streptococcus pneumoniae (strain ATCC BAA-255 / R6) OX=171101 GN=spr1259 PE=3 SV=1	9	2	2	2	1	267	29.5	4.53									4.23			2.36			6			4			1			1			1			1
Q8DQS3	ABC transporter ATP-binding protein-Pep export OS=Streptococcus pneumoniae (strain ATCC BAA-255 / R6) OX=171101 GN=vex2 PE=4 SV=1	15	2	3	2	1	215	23.8	7.47				2.15739e+07	1.69975e+07	24251964				3.06	3.48	3.62				6	6	10				1	1	1				1	1	1
Q8DR24	Alkyl hydroperoxide reductase AhpD OS=Streptococcus pneumoniae (strain ATCC BAA-255 / R6) OX=171101 GN=mip PE=3 SV=1	21	2	3	2	1	182	19.8	4.88		2.32693e+06		4.78134e+06		13640499		0			4.98	1.92		4			17	4		1			1	1		1			1	1
Q8DN02	Response regulator OS=Streptococcus pneumoniae (strain ATCC BAA-255 / R6) OX=171101 GN=rr06 PE=4 SV=1	10	2	5	2	1	217	25.2	5.68		1.19528e+07	1.04074e+07					5.5	4.06			0		6	10			6		2	2			1		1	2			1
Q8CZ65	Uncharacterized protein OS=Streptococcus pneumoniae (strain ATCC BAA-255 / R6) OX=171101 GN=spr0366 PE=4 SV=1	32	2	4	2	1	103	12	4.88							11.39	4.68					32	17					3	1					2	1
